# Supplementary material for: Comprehensive profiling of zebrafish hepatic proximal promoter CpG island methylation and its modification during chemical carcinogenesis
Source: BMC Genomics. 2011 Jan 4;12:3. doi: 10.1186/1471-2164-12-3 (PMC3027158; doi:10.1186/1471-2164-12-3)
Supplement: Additional file 1 — Table S1. Primers used in bisulfite sequencing PCR. List of bisulfite sequencing primers (14 genes, 15 regions) used for optimization of the immunoprecipitation method for HCC and healthy zebrafish liver samples are shown in this table. Annealing temperatures, product sizes and Ensembl gene IDs are shown. [file 1471-2164-12-3-S1.XLS]

## Sheet: Sheet1
Gene name	Symbol	Chr.no	Gene ID	Forward primer	Reverse primer	Annealing temp (°C)	Product size (bp)
Glutathione S-transferase P1	gstp1	14	ENSDARG00000005039	5'-TTATATTTATAGTTTTGGTTGTTTTT-3'	5'-CTACTCCTAATCTACAATACACTATC-3'	53.3	230
Transcriptional regulator Myc-B	mycb	2	ENSDARG00000007241	5'-TAGAGTTGTTTGTTGGGTTTGTATT-3'	5'-AAAACTACTTATCATAATATTCTTCC-3'	53.3	166
Transcriptional regulator Myc-B	mycb	2	ENSDARG00000007241	5'-TTTTTTTATTGTTATATTTATGTTTTTATA-3'	5'-ACTACTTATCATTTACTACAAAATTTC-3'	53.3	226
E-cadherin	cdh1	7	ENSDARG00000024371	5'-ATTTATATTTGGAAATTGTGATTAT-3'	5'-AATTATTACACAAACCATTTAACTC-3'	51.3	210
Cell division protein kinase 8	cdk8	24	ENSDARG00000016496	5'-TTTTTAAATAAAGGGTTAAAATTTA-3'	5'-AATACAAAATATTATTAAACTAACAATC-3'	52.3	196
TIMP metallopeptidase inhibitor 2	timp2	3	ENSDARG00000037806	5'-TAAAATAGATGATGGATATGATGATTAAG-3'	5'-CCAACACTAACACAAATACAATAAAAAAC-3'	52.3	242
Heat shock protein HSP 90-beta	hsp90ab1	11	ENSDARG00000029150	5'-TGTTTAAAGTTGAAAATAAATTTATAAT-3	5'-ACTACTTTCAACCATTCACTACACC-3'	52.3	236
Mitogen-activated protein kinase 1	mapk1	5	ENSDARG00000027552	5'-GAAAAGTTAATTGTTTTTATGGTAT-3'	5'-ATTAACAAACATATATTTTCTACTAATAAT-3'	52.3	183
Cellular tumor antigen p53 (Tumor suppressor p53)	tp53	5	ENSDARG00000035559	5'-GATTTGGATGTAGAAAGTTTATTGGATA-3'	5'-CCCCTAATTACAAAAAAAACATATAAC-3'	54.3	244
MutS homolog 6	msh6	13	ENSDARG00000011666	5'-TTTTTATTGGTTTATATGTAAATGA-3'	5'-CTCAAAACTACCCTACAATTATAAC-3'	53.3	118
MutS homolog 2	msh2	12	ENSDARG00000018022	5'-AAGTTTATAATAAGATAGTAATGTTTGT-3'	5'-TCCATTAATCTTAAAAACCTCTTTAACTAC-3'	53.3	285
No-tail gene	ntla	19	ENSDARG00000009905	5'-GGAAATATGTTTGTTTTAAGTTT-3'	5'-ATAACAATCATTTCATTAATAAACTCTTTA-3'	54.3	179
DNA (cytosine-5-)-methyltransferase 4	dnmt4	23	ENSDARG00000036791	5'-ATTATTATTTTGAGAAAGGGTTAAATAGT-3'	5'-AAAAATAATCCACTACCAAAATACC-3'	52.3	230
RAP2C, member of RAS oncogene family	rap2c	14	ENSDARG00000015649	5'-TTGATTATTTAAGAGAGAGAAAATT-3'	5'-CAAAAAATTTATTAACCACACAAAC-3'	52.3	222
Gap junction alpha-1 protein (Connexin-43)	cx43	20	ENSDARG00000041799	5'-TGGTTTAGTTTTTTTATTTATTAGGGTT-3'	5'-TAAATTTCCTCCACAATCCAAAA-3'	53.3	197
