# Supplementary material for: Comprehensive profiling of zebrafish hepatic proximal promoter CpG island methylation and its modification during chemical carcinogenesis
Source: BMC Genomics. 2011 Jan 4;12:3. doi: 10.1186/1471-2164-12-3 (PMC3027158; doi:10.1186/1471-2164-12-3)
Supplement: Additional file 3 — Table S1. Array data derived from comparison of methylation level between HCC and healthy zebrafish liver were confirmed using bisulfite sequencing PCR. Primer sequences, targeted CpG islands, and annealing temperatures are shown in this table. [file 1471-2164-12-3-S3.XLS]

## Sheet: Sheet1
Gene name	Gene ID	Forward primer	Reverse primer	Annealing temp(°C)	CGI start-end	Product size (bp)
Coronin, actin binding protein 2ba	ENSDARG00000079440	5'-TGTTGTTATGTGTTTTGTAGATGTTATG-3'	5'-ACCTATATTTTACCATTAATTTAATATAAA-3'	53.8	33649014 - 33649398	315
Insulin-like growth factor binding protein 1b	ENSDARG00000038666	5'-TAAGTGTAGTTTAAAATATAAGTGTTGAAA-3'	5'-TATACTCTAACAAAATAACCTCAAC-3'	53.8	178184 - 178306	271
Angiopoietin-like 3	ENSDARG00000044365	5'-TGTATAAATTTTTTGAGATTTTGGT-3'	5'-ATAACTAAACTTATCCACAACAAAC-3'	53.8	34165085 - 34165237	180
No-tail gene	ENSDARG00000009905	5'-GGAAATATGTTTGTTTTAAGTTT-3'	5'-ATAACAATCATTTCATTAATAAACTCTTTA-3'	54.3	16976794 - 16977216	179
Glutathione S-transferase P1	ENSDARG00000005039	5'-TTATATTTATAGTTTTGGTTGTTTTT-3'	5'-CTACTCCTAATCTACAATACACTATC-3'	53.3	3411981 - 3412097	230
S-adenosylhomocysteine hydrolase-like 2	ENSDARG00000039343	5'-GGAATTATATGTTTTATGTTGTTT-3'	5'-CTTCTCCTCTACCTTAAATATCAAC-3'	51.7	6331121 - 6331956	222
Inhibitor of DNA binding 2	ENSDARG00000055283	5'-TTTGGAAATTTAATATAAATAATTTTAAAG-3'	5'-CCCAACTAAATAAATTTATTCACTC-3'	51.7	32937932 - 32938720	339
