# Supplementary material for: Comprehensive profiling of zebrafish hepatic proximal promoter CpG island methylation and its modification during chemical carcinogenesis
Source: BMC Genomics. 2011 Jan 4;12:3. doi: 10.1186/1471-2164-12-3 (PMC3027158; doi:10.1186/1471-2164-12-3)
Supplement: Additional file 5 — Table S1. CpG island prediction. A list of genes with predicted CGIs, number of CGIs for each chromosome and location on the chromosome are presented in additional file 5, Table S1. [file 1471-2164-12-3-S5.XLS]

## Sheet: Supplementary table 1
Prediction parameters:
Obs/Exp ratio > 0.60.
% C + % G > 50.00.
Length > 100.
Window size : 100
Step size : 1
Ensembl ID	Gene Name	No. of Islands	No. of Probes		Chromosome	Number of genes covered	Number of CpG islands
ENSDARG00000000068	slc9a3r2	1	0		chr1	381	535
ENSDARG00000000542	si:ch211-194d6.2	1	0		chr2	424	568
ENSDARG00000000631	ptpn4	1	0		chr3	419	558
ENSDARG00000000747	si:ch211-194d6.3	1	0		chr4	975	2649
ENSDARG00000000824	ttna	1	0		chr5	541	780
ENSDARG00000001259	LOC557312	1	0		chr6	385	527
ENSDARG00000001414	si:ch211-214d15.1	1	0		chr7	401	537
ENSDARG00000001442	inppl1	1	0		chr8	388	516
ENSDARG00000001463	zgc:165525	1	0		chr9	318	435
ENSDARG00000001785	irx2a	1	0		chr10	314	413
ENSDARG00000001832	zgc:103599	1	0		chr11	314	399
ENSDARG00000001930	klhl15	1	0		chr12	292	499
ENSDARG00000001971	cthrc1b	1	0		chr13	348	473
ENSDARG00000002016	ppil2	1	0		chr14	302	444
ENSDARG00000002060	zgc:100856	1	0		chr15	271	378
ENSDARG00000002202	zgc:86841	1	0		chr16	300	413
ENSDARG00000002300	p2rx2	1	0		chr17	329	489
ENSDARG00000002303	si:ch211-286m4.4	1	0		chr18	307	652
ENSDARG00000002401	gale	1	0		chr19	321	439
ENSDARG00000002412	elovl1a	1	0		chr20	326	454
ENSDARG00000002479	si:ch211-278b8.3	1	0		chr21	326	462
ENSDARG00000002523	hsdl2	1	0		chr22	390	694
ENSDARG00000002536	tm9sf4	1	0		chr23	307	417
ENSDARG00000002720	utp15	1	0		chr24	202	290
ENSDARG00000002880	si:ch211-287b5.1	1	0		chr25	311	486
ENSDARG00000003022	LOC796560	1	0		chrMT	0	0
ENSDARG00000003033	STAMBP (4 of 5)	1	0		Total	9192	14507
ENSDARG00000003058	ccr6a	1	0
ENSDARG00000003127	zgc:123105	1	0
ENSDARG00000003142	dachc	1	0
ENSDARG00000003257	zgc:101559	1	0
ENSDARG00000003269	wu:fb78c02	1	0
ENSDARG00000003313	EPS8L1 (2 of 2)	1	0
ENSDARG00000003317	LOC571576	1	0
ENSDARG00000003334	si:ch211-129c21.6	1	0
ENSDARG00000003382	ccdc49	1	0
ENSDARG00000003383	asb8	1	0
ENSDARG00000003475	sult1st5	1	0
ENSDARG00000003511	mrpl3	1	0
ENSDARG00000003655	tmem59l	1	0
ENSDARG00000003698	aldh5a1	1	0
ENSDARG00000003797	si:dkey-85n7.4	1	0
ENSDARG00000003877	hpb1	1	0
ENSDARG00000003938	rpa1	1	0
ENSDARG00000003952	pfn2	1	0
ENSDARG00000003991	zgc:103466	1	0
ENSDARG00000004017	spag1	1	0
ENSDARG00000004150	LOC100001753	1	0
ENSDARG00000004177	Q5CZM1_DANRE	1	0
ENSDARG00000004192	zgc:100865	1	0
ENSDARG00000004302	zgc:158635	1	0
ENSDARG00000004318	cbwd	1	0
ENSDARG00000004336	si:ch211-92l17.2	1	0
ENSDARG00000004498	XKR8 (3 of 3)	1	0
ENSDARG00000004753	LOC794525	1	0
ENSDARG00000004964	cyp4	1	0
ENSDARG00000005078	eif4e3	1	0
ENSDARG00000005154	zgc:171507	1	0
ENSDARG00000005315	cugbp1	1	0
ENSDARG00000005414	grap	1	0
ENSDARG00000005423	pgam1a	1	0
ENSDARG00000005425	wdfy1	1	0
ENSDARG00000005453	foxp2	1	0
ENSDARG00000005814	LOC559427	1	0
ENSDARG00000005840	got2b	1	0
ENSDARG00000005887	sec22bb	1	0
ENSDARG00000005945	sart1	1	0
ENSDARG00000006202	erbb3a	1	0
ENSDARG00000006394	mre11a	1	0
ENSDARG00000006462	zgc:175154	1	0
ENSDARG00000006508	zgc:92316	1	0
ENSDARG00000006526	fn1b	1	0
ENSDARG00000006546	ak3l1	1	0
ENSDARG00000006617	zgc:110177	1	0
ENSDARG00000006639	lnpb	1	0
ENSDARG00000006666	wu:fi47e11	1	0
ENSDARG00000006754	mllt3	1	0
ENSDARG00000006823	cyr61	1	0
ENSDARG00000006865	glra4a	1	0
ENSDARG00000007018	ms4a17a.6	1	0
ENSDARG00000007034	hnrpkl	1	0
ENSDARG00000007092	xab2	1	0
ENSDARG00000007179	SASH1 (3 of 3)	1	0
ENSDARG00000007215	Q1MT92_DANRE	1	0
ENSDARG00000007245	LOC100148117	1	0
ENSDARG00000007671	ghrb	1	0
ENSDARG00000007753	si:ch211-122c9.1	1	0
ENSDARG00000007905	si:dkey-78l4.7	1	0
ENSDARG00000007912		1	0
ENSDARG00000007943	gabpb2	1	0
ENSDARG00000008142	stxbp3	1	0
ENSDARG00000008191	C9orf30 (2 of 2)	1	0
ENSDARG00000008278	rcor2	1	0
ENSDARG00000008637	mtp	1	0
ENSDARG00000008790	zgc:158823	1	0
ENSDARG00000008869	SHOX2 (2 of 2)	1	0
ENSDARG00000008912	slc8a2a	1	0
ENSDARG00000008948	zgc:123275	1	0
ENSDARG00000009031	tnikb	1	0
ENSDARG00000009267	zgc:136439	1	0
ENSDARG00000009436	zgc:92437	1	0
ENSDARG00000009553	gng3	1	0
ENSDARG00000009564	syt8	1	0
ENSDARG00000010059	si:ch211-97m8.1	1	0
ENSDARG00000010246	prmt1	1	0
ENSDARG00000010316	qars	1	0
ENSDARG00000010381	rnf2	1	0
ENSDARG00000010382	crat	1	0
ENSDARG00000010484	LOC570771	1	0
ENSDARG00000010514	CXCR5	1	0
ENSDARG00000010732	xrcc4	1	0
ENSDARG00000010905	zgc:152769	1	0
ENSDARG00000010957	mpp2b	1	0
ENSDARG00000011000	gtf2a1	1	0
ENSDARG00000011055	fbxo9	1	0
ENSDARG00000011091	drd2b	1	0
ENSDARG00000011281	osbpl1a	1	0
ENSDARG00000011283	LOC100005328	1	0
ENSDARG00000011422	RYR1 (3 of 5)	1	0
ENSDARG00000011637	zgc:55573	1	0
ENSDARG00000011696	esrrgb	1	0
ENSDARG00000011830	si:ch211-194i18.1	1	0
ENSDARG00000011845	CHN2	1	0
ENSDARG00000012044	zgc:101594	1	0
ENSDARG00000012184	zgc:162872	1	0
ENSDARG00000012215	zgc:55702	1	0
ENSDARG00000012263	B8JM30_DANRE	1	0
ENSDARG00000012330	zgc:91952	1	0
ENSDARG00000012336	zgc:56117	1	0
ENSDARG00000012435	zgc:101790	1	0
ENSDARG00000012446	zgc:113057	1	0
ENSDARG00000012467	spint1b	1	0
ENSDARG00000012515	si:dkeyp-114f9.3	1	0
ENSDARG00000012535	EPX	1	0
ENSDARG00000012577	wac	1	0
ENSDARG00000012816	c3orf58a	1	0
ENSDARG00000012823	LOC569107	1	0
ENSDARG00000012860	tmprss4b	1	0
ENSDARG00000012927	tcea2	1	0
ENSDARG00000012942	itgb5	1	0
ENSDARG00000012947	Q0P426_DANRE	1	0
ENSDARG00000012990	HOOK3	1	0
ENSDARG00000012995	actr5	1	0
ENSDARG00000013023	zgc:109983	1	0
ENSDARG00000013047	LOC571293	1	0
ENSDARG00000013125	dlx1a	1	0
ENSDARG00000013224	zgc:56685	1	0
ENSDARG00000013312	zgc:110135	1	0
ENSDARG00000013335	anxa6	1	0
ENSDARG00000013570		1	0
ENSDARG00000013580	zgc:123283	1	0
ENSDARG00000013690	LOC568486	1	0
ENSDARG00000013743	slc12a10.1	1	0
ENSDARG00000013776	THOP1	1	0
ENSDARG00000013789	si:ch211-152c2.1	1	0
ENSDARG00000013831	tagln3	1	0
ENSDARG00000013841	abl2	1	0
ENSDARG00000013843	sept5a	1	0
ENSDARG00000013928	zgc:55604	1	0
ENSDARG00000013930	lect1	1	0
ENSDARG00000013975	gfra1b	1	0
ENSDARG00000014017	rrm1	1	0
ENSDARG00000014190	sst2	1	0
ENSDARG00000014309	spaw	1	0
ENSDARG00000014391	si:ch211-236p22.1	1	0
ENSDARG00000014436		1	0
ENSDARG00000014532	aida	1	0
ENSDARG00000014624		1	0
ENSDARG00000014674	B0S5C4_DANRE	1	0
ENSDARG00000014775	zgc:112977	1	0
ENSDARG00000014792	LRRC4B (2 of 3)	1	0
ENSDARG00000014859	igfbp3	1	0
ENSDARG00000014866	hprt1l	1	0
ENSDARG00000014867	rpl8	1	0
ENSDARG00000014871	syngr3	1	0
ENSDARG00000014878	CHD1	1	0
ENSDARG00000014910	NP_001093500.1	1	0
ENSDARG00000014914	lamp2	1	0
ENSDARG00000015003	LOC561231	1	0
ENSDARG00000015010	zgc:101737	1	0
ENSDARG00000015025	nadl1.1	1	0
ENSDARG00000015153	hspc049l	1	0
ENSDARG00000015164	mknk2b	1	0
ENSDARG00000015179	zgc:136865	1	0
ENSDARG00000015392	dhx15	1	0
ENSDARG00000015531	SLC4A8	1	0
ENSDARG00000015599	xrcc5	1	0
ENSDARG00000015638	sip1	1	0
ENSDARG00000015860	mtmr9	1	0
ENSDARG00000015865	zgc:55773	1	0
ENSDARG00000015971	zgc:56372	1	0
ENSDARG00000015974		1	0
ENSDARG00000016156	fam53b	1	0
ENSDARG00000016225		1	0
ENSDARG00000016239	psmd13	1	0
ENSDARG00000016293	vasn	1	0
ENSDARG00000016302	upf1	1	0
ENSDARG00000016311	LOC100151488	1	0
ENSDARG00000016405	hug	1	0
ENSDARG00000016448	vtg3	1	0
ENSDARG00000016465	LOC100002129	1	0
ENSDARG00000016479	zgc:123283	1	0
ENSDARG00000016494	ddc	1	0
ENSDARG00000016527	LOC562461	1	0
ENSDARG00000016541	LOC561954	1	0
ENSDARG00000016573	LOC794708	1	0
ENSDARG00000016733	psat1	1	0
ENSDARG00000016788	B0UYJ9_DANRE	1	0
ENSDARG00000016864	farsl	1	0
ENSDARG00000017006	DENND5A	1	0
ENSDARG00000017038	zgc:152670	1	0
ENSDARG00000017058	gyltl1b	1	0
ENSDARG00000017128	LOC559066	1	0
ENSDARG00000017219	pabpc1b	1	0
ENSDARG00000017360	col11a1	1	0
ENSDARG00000017369	sema3d	1	0
ENSDARG00000017397	smarcc1	1	0
ENSDARG00000017429	sphkap	1	0
ENSDARG00000017466	ncam2	1	0
ENSDARG00000017504	Q08BP2_DANRE	1	0
ENSDARG00000017612	pnpo	1	0
ENSDARG00000017728	zgc:86841	1	0
ENSDARG00000017738	acly	1	0
ENSDARG00000017886	si:dkey-98p3.1	1	0
ENSDARG00000017906	cox5aa	1	0
ENSDARG00000017953	tp73	1	0
ENSDARG00000017984	zgc:172106	1	0
ENSDARG00000018049	zgc:136773	1	0
ENSDARG00000018061	zgc:56361	1	0
ENSDARG00000018065	zgc:136455	1	0
ENSDARG00000018096	LOC558292	1	0
ENSDARG00000018110	zgc:92014	1	0
ENSDARG00000018159	zgc:153923	1	0
ENSDARG00000018393	KANK2 (2 of 2)	1	0
ENSDARG00000018506	B0S723_DANRE	1	0
ENSDARG00000018534	slc6a9	1	0
ENSDARG00000018569	tnfrsf1a	1	0
ENSDARG00000018619	LASS4 (2 of 2)	1	0
ENSDARG00000018854	si:ch211-245g11.2	1	0
ENSDARG00000018967	gabbr1	1	0
ENSDARG00000019093	si:dkey-211g8.1	1	0
ENSDARG00000019157	LOC572083	1	0
ENSDARG00000019253	rhag	1	0
ENSDARG00000019312	zgc:165464	1	0
ENSDARG00000019341	zgc:122977	1	0
ENSDARG00000019355	si:ch211-11m18.2	1	0
ENSDARG00000019525	LOC561554	1	0
ENSDARG00000019547	aaas	1	0
ENSDARG00000019613	zgc:92046	1	0
ENSDARG00000019808	si:ch211-157f15.1	1	0
ENSDARG00000019842	cnot3	1	0
ENSDARG00000020028	B0V186_DANRE	1	0
ENSDARG00000020201	cdc73	1	0
ENSDARG00000020236	si:dkey-103i16.1	1	0
ENSDARG00000020328	PLEKHA6	1	0
ENSDARG00000020371	zgc:158425	1	0
ENSDARG00000020377	eif4g2a	1	0
ENSDARG00000020621	NP_001122002.1	1	0
ENSDARG00000020664	B0V337_DANRE	1	0
ENSDARG00000020671	heatr1	1	0
ENSDARG00000020699	slc9a8	1	0
ENSDARG00000020738	zgc:153921	1	0
ENSDARG00000020838	LOC571866	1	0
ENSDARG00000020863	trim25l	1	0
ENSDARG00000020884	GLI2 (2 of 2)	1	0
ENSDARG00000020946	LOC100150849	1	0
ENSDARG00000021059	ALAS1	1	0
ENSDARG00000021193	wu:fb30e01	1	0
ENSDARG00000021232	nkx2.7	1	0
ENSDARG00000021366	fbp1a	1	0
ENSDARG00000021392	LOC569662	1	0
ENSDARG00000021573	zgc:123207	1	0
ENSDARG00000021812	cherp	1	0
ENSDARG00000021838	zgc:171710	1	0
ENSDARG00000021846	LOC558941	1	0
ENSDARG00000021936	zgc:109949	1	0
ENSDARG00000021939	lyst	1	0
ENSDARG00000022001	zgc:171797	1	0
ENSDARG00000022319	or115-5	1	0
ENSDARG00000022370	zgc:64002	1	0
ENSDARG00000022454	LOC100151050	1	0
ENSDARG00000022615	A8DZG5_DANRE	1	0
ENSDARG00000022648	otud3	1	0
ENSDARG00000022689	itgb1b.2	1	0
ENSDARG00000023036	si:dkey-23a23.2	1	0
ENSDARG00000023053	LOC561414	1	0
ENSDARG00000023117	gopc	1	0
ENSDARG00000023185	si:rp71-1g18.13	1	0
ENSDARG00000023236		1	0
ENSDARG00000023499	zgc:172007	1	0
ENSDARG00000023623	LOC555277	1	0
ENSDARG00000023950	zgc:56688	1	0
ENSDARG00000024049	cry3	1	0
ENSDARG00000024204	mcm3	1	0
ENSDARG00000024229	zgc:112080	1	0
ENSDARG00000024276	zgc:65870	1	0
ENSDARG00000024278	adh8a	1	0
ENSDARG00000024365	crlf1a	1	0
ENSDARG00000024433	pvalb4	1	0
ENSDARG00000024540	zgc:100919	1	0
ENSDARG00000024631		1	0
ENSDARG00000024651	zgc:101832	1	0
ENSDARG00000024748		1	0
ENSDARG00000025071	brd8	1	0
ENSDARG00000025108	B0S5C0_DANRE	1	0
ENSDARG00000025122	abhd4	1	0
ENSDARG00000025150		1	0
ENSDARG00000025285	panx1	1	0
ENSDARG00000025412		1	0
ENSDARG00000025581	rpl10	1	0
ENSDARG00000025613	bcl2	1	0
ENSDARG00000025635	atp5h	1	0
ENSDARG00000025648	fibpl	1	0
ENSDARG00000025697	rtn4r	1	0
ENSDARG00000025899	pnx	1	0
ENSDARG00000025947	clic5	1	0
ENSDARG00000026035	zgc:100921	1	0
ENSDARG00000026081	lhcgr	1	0
ENSDARG00000026238	PTGFR (2 of 2)	1	0
ENSDARG00000026246	LOC565564	1	0
ENSDARG00000026247	si:dkey-105e17.1	1	0
ENSDARG00000026248	slc1a3	1	0
ENSDARG00000026333	zgc:123037	1	0
ENSDARG00000026630	zgc:153725	1	0
ENSDARG00000026663	tlr19	1	0
ENSDARG00000026753	grik4	1	0
ENSDARG00000026764	ahsg	1	0
ENSDARG00000026892	zgc:92714	1	0
ENSDARG00000026904	si:ch211-284o19.6	1	0
ENSDARG00000026926	zgc:56548	1	0
ENSDARG00000027075	Q6NW74_DANRE	1	0
ENSDARG00000027183	zgc:55764	1	0
ENSDARG00000027310		1	0
ENSDARG00000027529	hmox1	1	0
ENSDARG00000027547	zgc:92789	1	0
ENSDARG00000027822	LOC100000053	1	0
ENSDARG00000027824		1	0
ENSDARG00000028048	rdh8	1	0
ENSDARG00000028435	c11orf67	1	0
ENSDARG00000028478	LOC569089	1	0
ENSDARG00000028507	itgb4	1	0
ENSDARG00000028657	metap2	1	0
ENSDARG00000029019	epb41	1	0
ENSDARG00000029066	rhcgl2	1	0
ENSDARG00000029259	zgc:136493	1	0
ENSDARG00000029415	mtx2	1	0
ENSDARG00000029431	LOC557634	1	0
ENSDARG00000029581	tbc1d7	1	0
ENSDARG00000029724	pqbp1l	1	0
ENSDARG00000029738	fbln1	1	0
ENSDARG00000029783	zgc:92202	1	0
ENSDARG00000029803	B0S4Y3_DANRE	1	0
ENSDARG00000029805	A8DZE3_DANRE	1	0
ENSDARG00000029890		1	0
ENSDARG00000029994	CHRM2 (3 of 3)	1	0
ENSDARG00000030107	syne2a	1	0
ENSDARG00000030129	LOC557243	1	0
ENSDARG00000030215	matn1	1	0
ENSDARG00000030250	zgc:103487	1	0
ENSDARG00000030472	LOC565514	1	0
ENSDARG00000030494	hfe2	1	0
ENSDARG00000030634	B0V154_DANRE	1	0
ENSDARG00000031075	cadm1a	1	0
ENSDARG00000031228	si:dkey-146n1.1	1	0
ENSDARG00000031243	snai3	1	0
ENSDARG00000031277	twist1b	1	0
ENSDARG00000031299	wu:fb65d05	1	0
ENSDARG00000031388	dctn2	1	0
ENSDARG00000031494	nfkbil1	1	0
ENSDARG00000031520		1	0
ENSDARG00000031622	nrp2a	1	0
ENSDARG00000031698	mylk2	1	0
ENSDARG00000031770	myst2	1	0
ENSDARG00000031900	tmem177	1	0
ENSDARG00000031976	nos2b	1	0
ENSDARG00000032005	ccdc65	1	0
ENSDARG00000032129	gtf2f1	1	0
ENSDARG00000032348	Q592E7_DANRE	1	0
ENSDARG00000032403		1	0
ENSDARG00000032435		1	0
ENSDARG00000032458	MARK2 (2 of 2)	1	0
ENSDARG00000032493	chn1	1	0
ENSDARG00000032801		1	0
ENSDARG00000033099	kif7	1	0
ENSDARG00000033537	P4HA1 (2 of 3)	1	0
ENSDARG00000033599	zgc:100906	1	0
ENSDARG00000033832	ampd1	1	0
ENSDARG00000033865	B8JIZ3_DANRE	1	0
ENSDARG00000033945	NOP14	1	0
ENSDARG00000034042	zgc:92542	1	0
ENSDARG00000034107	zgc:110167	1	0
ENSDARG00000034146	ccnk	1	0
ENSDARG00000034207		1	0
ENSDARG00000034240	capza1	1	0
ENSDARG00000034264	odz4	1	0
ENSDARG00000034270	ogdh	1	0
ENSDARG00000034273	sid4	1	0
ENSDARG00000034309	Q08C12_DANRE	1	0
ENSDARG00000034368	hexa	1	0
ENSDARG00000034503	per2	1	0
ENSDARG00000034555	B0S5P8_DANRE	1	0
ENSDARG00000034577	LOC561542	1	0
ENSDARG00000034710	lmbrd2a	1	0
ENSDARG00000034836	KRT8P11	1	0
ENSDARG00000034883	zgc:112043	1	0
ENSDARG00000034894	wnt5b	1	0
ENSDARG00000034910		1	0
ENSDARG00000035018	thy1	1	0
ENSDARG00000035028	zgc:77292	1	0
ENSDARG00000035127	rxrab	1	0
ENSDARG00000035149	pex12	1	0
ENSDARG00000035215	zgc:92773	1	0
ENSDARG00000035221	zgc:174288	1	0
ENSDARG00000035366	clasp1	1	0
ENSDARG00000035390	LOC562607	1	0
ENSDARG00000035551	A2BHL8_DANRE	1	0
ENSDARG00000035601	dao.3	1	0
ENSDARG00000035610	zgc:113208	1	0
ENSDARG00000035657		1	0
ENSDARG00000035679	si:rp71-45k5.4	1	0
ENSDARG00000035734	zgc:152816	1	0
ENSDARG00000035748	fgf19	1	0
ENSDARG00000035750	ccnd1	1	0
ENSDARG00000035751	ipo7	1	0
ENSDARG00000035832	LOC793458	1	0
ENSDARG00000035844		1	0
ENSDARG00000035861	B0S6G4_DANRE	1	0
ENSDARG00000035871	rpl30	1	0
ENSDARG00000035882	zgc:92739	1	0
ENSDARG00000035909	mfsd2b	1	0
ENSDARG00000035978	ube3c	1	0
ENSDARG00000035993	sumo3	1	0
ENSDARG00000036012	DOCK1	1	0
ENSDARG00000036015	trnau1ap	1	0
ENSDARG00000036116	zgc:123049	1	0
ENSDARG00000036298	rps13	1	0
ENSDARG00000036387	dync1li1	1	0
ENSDARG00000036414		1	0
ENSDARG00000036446	LOC100005735	1	0
ENSDARG00000036493	PRAMEF18	1	0
ENSDARG00000036524	zgc:91845	1	0
ENSDARG00000036549	agpat3	1	0
ENSDARG00000036687	NP_001005604.1	1	0
ENSDARG00000036728	si:dkey-211g8.1	1	0
ENSDARG00000036777	csrp3	1	0
ENSDARG00000036832	cyt1	1	0
ENSDARG00000036840	krt15	1	0
ENSDARG00000036853	LOC563621	1	0
ENSDARG00000036855	plagx	1	0
ENSDARG00000036876	zgc:153284	1	0
ENSDARG00000036897	zgc:100911	1	0
ENSDARG00000036974	ripply3	1	0
ENSDARG00000036994	tbc1d16	1	0
ENSDARG00000036998	arf3b	1	0
ENSDARG00000037059	wu:fc26c03	1	0
ENSDARG00000037122	ODZ2 (2 of 2)	1	0
ENSDARG00000037195	TSHR	1	0
ENSDARG00000037266	zgc:77703	1	0
ENSDARG00000037362	scube2	1	0
ENSDARG00000037392	med19a	1	0
ENSDARG00000037397	ssrp1a	1	0
ENSDARG00000037405	zgc:112083	1	0
ENSDARG00000037496	LOC573684	1	0
ENSDARG00000037554	zgc:109904	1	0
ENSDARG00000037587	LOC558290	1	0
ENSDARG00000037598	NP_001116718.1	1	0
ENSDARG00000037676		1	0
ENSDARG00000037760	uncx4.1	1	0
ENSDARG00000037789	pvalb1	1	0
ENSDARG00000037805	lgals3bpa	1	0
ENSDARG00000037806	TIMP2 (3 of 3)	1	0
ENSDARG00000037824	LOC100007462	1	0
ENSDARG00000037883	prcp	1	0
ENSDARG00000037995	dvr1	1	0
ENSDARG00000038005	med25	1	0
ENSDARG00000038040	zgc:101685	1	0
ENSDARG00000038068	ddx5	1	0
ENSDARG00000038106	slc37a4	1	0
ENSDARG00000038190	ndel1b	1	0
ENSDARG00000038191	smtla	1	0
ENSDARG00000038258	proc	1	0
ENSDARG00000038324	zgc:173587	1	0
ENSDARG00000038439	fabp10	1	0
ENSDARG00000038476	B0S664_DANRE	1	0
ENSDARG00000038537	gga1	1	0
ENSDARG00000038559	zgc:65861	1	0
ENSDARG00000038686	NP_001139105.1	1	0
ENSDARG00000038822	A5WUG2_DANRE	1	0
ENSDARG00000038896		1	0
ENSDARG00000038938	Q1RLZ1_DANRE	1	0
ENSDARG00000038954	icat	1	0
ENSDARG00000038955	B0UXS8_DANRE	1	0
ENSDARG00000038964	traf4b	1	0
ENSDARG00000038969	zgc:113142	1	0
ENSDARG00000038977	zgc:136678	1	0
ENSDARG00000038979	si:dkey-24c2.9	1	0
ENSDARG00000039048	LOC564254	1	0
ENSDARG00000039099	zgc:174688	1	0
ENSDARG00000039108	zgc:113250	1	0
ENSDARG00000039142	arpc5a	1	0
ENSDARG00000039194	zgc:63863	1	0
ENSDARG00000039222	mpll	1	0
ENSDARG00000039309	zgc:66419	1	0
ENSDARG00000039345	drg1	1	0
ENSDARG00000039601	zgc:112367	1	0
ENSDARG00000039655	si:ch211-221n20.7	1	0
ENSDARG00000039687	NP_001129460.1	1	0
ENSDARG00000039701	emx2	1	0
ENSDARG00000039851	dhdds	1	0
ENSDARG00000039881	LOC100003660	1	0
ENSDARG00000039887	zgc:110137	1	0
ENSDARG00000039891	LOC794278	1	0
ENSDARG00000039915	zgc:101119	1	0
ENSDARG00000039945	sirt6	1	0
ENSDARG00000040013	FBN1	1	0
ENSDARG00000040037	A3KQW4_DANRE	1	0
ENSDARG00000040045	CLDN1 (1 of 3)	1	0
ENSDARG00000040067		1	0
ENSDARG00000040137	LOC570258	1	0
ENSDARG00000040163	prim1	1	0
ENSDARG00000040179	zgc:101562	1	0
ENSDARG00000040186	zgc:113036	1	0
ENSDARG00000040198	zgc:136225	1	0
ENSDARG00000040424	CYP2W1 (3 of 10)	1	0
ENSDARG00000040465		1	0
ENSDARG00000040477	CGA (2 of 2)	1	0
ENSDARG00000040492	mthfd1	1	0
ENSDARG00000040497		1	0
ENSDARG00000040505	zgc:103562	1	0
ENSDARG00000040524	zgc:110417	1	0
ENSDARG00000040528	lgals3bpb	1	0
ENSDARG00000040532	zgc:114135	1	0
ENSDARG00000040643	zgc:91924	1	0
ENSDARG00000040650	GPS1 (2 of 2)	1	0
ENSDARG00000040854	tsg101	1	0
ENSDARG00000040864	NP_001119930.1	1	0
ENSDARG00000040923	crabp2a	1	0
ENSDARG00000041007	LOC798310	1	0
ENSDARG00000041024	or111-6	1	0
ENSDARG00000041071	jagn1a	1	0
ENSDARG00000041125	gpr19	1	0
ENSDARG00000041182	rpl4	1	0
ENSDARG00000041378	zgc:56186	1	0
ENSDARG00000041394	zgc:55492	1	0
ENSDARG00000041435	uba52	1	0
ENSDARG00000041455	CREB1 (3 of 3)	1	0
ENSDARG00000041490	zgc:161979	1	0
ENSDARG00000041535	B0R140_DANRE	1	0
ENSDARG00000041537	B0R139_DANRE	1	0
ENSDARG00000041570	mrpl39	1	0
ENSDARG00000041575	B8JM40_DANRE	1	0
ENSDARG00000041718	sept9b	1	0
ENSDARG00000041734	si:dkey-233p4.1	1	0
ENSDARG00000041746	COL18A1 (2 of 2)	1	0
ENSDARG00000041787	cx32.3	1	0
ENSDARG00000041830	zgc:123170	1	0
ENSDARG00000041839	tsc22d2	1	0
ENSDARG00000041900	chmp5	1	0
ENSDARG00000041904	ankzf1	1	0
ENSDARG00000041998	zgc:113337	1	0
ENSDARG00000042006	ALK	1	0
ENSDARG00000042077	mrps7	1	0
ENSDARG00000042080	prpf39	1	0
ENSDARG00000042087	dmap1	1	0
ENSDARG00000042106	hlxb9la	1	0
ENSDARG00000042135	zgc:77869	1	0
ENSDARG00000042160	A3KPK7_DANRE	1	0
ENSDARG00000042197		1	0
ENSDARG00000042249	NP_001122007.1	1	0
ENSDARG00000042344	zgc:123193	1	0
ENSDARG00000042502		1	0
ENSDARG00000042513	si:dkey-11e23.3	1	0
ENSDARG00000042536	B8JI67_DANRE	1	0
ENSDARG00000042652	B0UXW3_DANRE	1	0
ENSDARG00000042698	si:ch211-87e4.2	1	0
ENSDARG00000042816	mmp9	1	0
ENSDARG00000042859	si:dkey-5g7.3	1	0
ENSDARG00000042864	rpl7l1	1	0
ENSDARG00000042876	c6orf115	1	0
ENSDARG00000042934	ctgf	1	0
ENSDARG00000042977	nfil3	1	0
ENSDARG00000042982	cyp2j23	1	0
ENSDARG00000043026	si:dkey-12h9.14	1	0
ENSDARG00000043079	mmp23a	1	0
ENSDARG00000043084	zgc:162293	1	0
ENSDARG00000043167		1	0
ENSDARG00000043213	adam17a	1	0
ENSDARG00000043276	calr	1	0
ENSDARG00000043360	zgc:112231	1	0
ENSDARG00000043417	zgc:101720	1	0
ENSDARG00000043461	si:dkey-54g2.2	1	0
ENSDARG00000043550	NP_001119880.1	1	0
ENSDARG00000043601	zgc:64163	1	0
ENSDARG00000043604	zgc:158860	1	0
ENSDARG00000043667	zgc:100997	1	0
ENSDARG00000043718	si:dkey-114g7.4	1	0
ENSDARG00000043729	zgc:114201	1	0
ENSDARG00000043736	si:dkey-88n24.6	1	0
ENSDARG00000043812	LOC100001459	1	0
ENSDARG00000043835	si:ch211-255d18.4	1	0
ENSDARG00000043857	ufm1	1	0
ENSDARG00000043907	FGF11 (2 of 2)	1	0
ENSDARG00000043970	lrpprc	1	0
ENSDARG00000044056	ahi1	1	0
ENSDARG00000044264	LOC100000225	1	0
ENSDARG00000044327	zgc:63572	1	0
ENSDARG00000044343	or115-13	1	0
ENSDARG00000044457	gfi1.2	1	0
ENSDARG00000044480	zgc:110222	1	0
ENSDARG00000044484	cdc23	1	0
ENSDARG00000044486	GNAL	1	0
ENSDARG00000044513	tpst1l	1	0
ENSDARG00000044524	LOC570940	1	0
ENSDARG00000044591		1	0
ENSDARG00000044628	hars2	1	0
ENSDARG00000044635	ptprf	1	0
ENSDARG00000044676	LOC797032	1	0
ENSDARG00000044754	gnrh2	1	0
ENSDARG00000044809	fpgs	1	0
ENSDARG00000044875	B0UY84_DANRE	1	0
ENSDARG00000044923	ube2w	1	0
ENSDARG00000044934	setd1bb	1	0
ENSDARG00000044984	LOC100149449	1	0
ENSDARG00000045064	zgc:112954	1	0
ENSDARG00000045091	mrpl10	1	0
ENSDARG00000045224	LOC100002490	1	0
ENSDARG00000045242	smyhc3	1	0
ENSDARG00000045268	zgc:101843	1	0
ENSDARG00000045301	st8sia3	1	0
ENSDARG00000045427	LOC100001258	1	0
ENSDARG00000045544	hgfa	1	0
ENSDARG00000045562	pus1	1	0
ENSDARG00000045617	LOC100005924	1	0
ENSDARG00000045628	rab34	1	0
ENSDARG00000045648		1	0
ENSDARG00000045696	mrpl23	1	0
ENSDARG00000045724	NP_001123366.1	1	0
ENSDARG00000045785	zgc:103499	1	0
ENSDARG00000045850	si:ch211-214j24.7	1	0
ENSDARG00000045852	si:ch211-214j24.2	1	0
ENSDARG00000045928	psma4	1	0
ENSDARG00000045948	zgc:73317	1	0
ENSDARG00000045959	CSF3R	1	0
ENSDARG00000046012	zgc:113362	1	0
ENSDARG00000046053	slc27a6	1	0
ENSDARG00000046098	zgc:91895	1	0
ENSDARG00000046140	zgc:112038	1	0
ENSDARG00000051724	zgc:173585	1	0
ENSDARG00000051754	A1L275_DANRE	1	0
ENSDARG00000051778	zgc:171759	1	0
ENSDARG00000051823	LOC100149853	1	0
ENSDARG00000051854	cdt1	1	0
ENSDARG00000051858	Q503L8_DANRE	1	0
ENSDARG00000051887	NP_001121830.1	1	0
ENSDARG00000051893	Q1MT92_DANRE	1	0
ENSDARG00000051894	Q1MT92_DANRE	1	0
ENSDARG00000051916	cdk7	1	0
ENSDARG00000051926	plag1	1	0
ENSDARG00000051934	zgc:91862	1	0
ENSDARG00000051975	zgc:153928	1	0
ENSDARG00000051985	zgc:113389	1	0
ENSDARG00000051993	NP_001139080.1	1	0
ENSDARG00000052017	LOC100000103	1	0
ENSDARG00000052021		1	0
ENSDARG00000052030	akr1a1b	1	0
ENSDARG00000052037	zgc:110667	1	0
ENSDARG00000052063	col4a5	1	0
ENSDARG00000052086	zgc:174928	1	0
ENSDARG00000052110	MBOA4_DANRE	1	0
ENSDARG00000052207	c3c	1	0
ENSDARG00000052288		1	0
ENSDARG00000052387	zgc:136377	1	0
ENSDARG00000052426		1	0
ENSDARG00000052510	snf8	1	0
ENSDARG00000052536	tia1	1	0
ENSDARG00000052558	NP_001119953.1	1	0
ENSDARG00000052604	CPEB2	1	0
ENSDARG00000052654	thrab	1	0
ENSDARG00000052705	PKP1 (2 of 2)	1	0
ENSDARG00000052748	NP_001138267.1	1	0
ENSDARG00000052899		1	0
ENSDARG00000052900	zgc:153642	1	0
ENSDARG00000052935		1	0
ENSDARG00000053021	grsf1	1	0
ENSDARG00000053062	LOC796202	1	0
ENSDARG00000053068	zgc:174342	1	0
ENSDARG00000053186	sc:d805	1	0
ENSDARG00000053356	snx2	1	0
ENSDARG00000053363	NP_001108536.1	1	0
ENSDARG00000053366	B0S539_DANRE	1	0
ENSDARG00000053444	ube2a	1	0
ENSDARG00000053454	CNTN3 (2 of 2)	1	0
ENSDARG00000053481	LOC556849	1	0
ENSDARG00000053570	pr2y4l	1	0
ENSDARG00000053571	adob	1	0
ENSDARG00000053673	ppp2r2b	1	0
ENSDARG00000053744	zgc:123267	1	0
ENSDARG00000053830	zgc:110171	1	0
ENSDARG00000053831	vtnb	1	0
ENSDARG00000053854	uts2a	1	0
ENSDARG00000053914	B8K0E4_DANRE	1	0
ENSDARG00000053937	B8A538_DANRE	1	0
ENSDARG00000053990	hmgb2l	1	0
ENSDARG00000054007	zgc:77285	1	0
ENSDARG00000054017	LOC100149649	1	0
ENSDARG00000054032	rab24	1	0
ENSDARG00000054211	A7MC26_DANRE	1	0
ENSDARG00000054252		1	0
ENSDARG00000054343	B0R025_DANRE	1	0
ENSDARG00000054362	ccdc47	1	0
ENSDARG00000054363	wu:fd14a06	1	0
ENSDARG00000054497	LOC568467	1	0
ENSDARG00000054502	si:ch211-238e22.5	1	0
ENSDARG00000054515	LOC798445	1	0
ENSDARG00000054560	her15.1	1	0
ENSDARG00000054572		1	0
ENSDARG00000054583	zgc:92925	1	0
ENSDARG00000054610	coro1a	1	0
ENSDARG00000054779	A3QJY8_DANRE	1	0
ENSDARG00000054817	zgc:109984	1	0
ENSDARG00000054930	GPR175	1	0
ENSDARG00000054957	zgc:113381	1	0
ENSDARG00000055022	zgc:66331	1	0
ENSDARG00000055036	zgc:110377	1	0
ENSDARG00000055093	CDH26 (2 of 2)	1	0
ENSDARG00000055142	KLHL33 (1 of 5)	1	0
ENSDARG00000055159	si:dkeyp-68f9.12	1	0
ENSDARG00000055174	polr2a	1	0
ENSDARG00000055186	ccr9	1	0
ENSDARG00000055206	dtnbp1b	1	0
ENSDARG00000055229	freqa	1	0
ENSDARG00000055253	slc12a10.3	1	0
ENSDARG00000055288	LOC563270	1	0
ENSDARG00000055313		1	0
ENSDARG00000055332		1	0
ENSDARG00000055334		1	0
ENSDARG00000055357	leo1	1	0
ENSDARG00000055400	LOC100005846	1	0
ENSDARG00000055408		1	0
ENSDARG00000055426	si:dkey-177p2.14	1	0
ENSDARG00000055498	B8JLI7_DANRE	1	0
ENSDARG00000055505	pdgfaa	1	0
ENSDARG00000055534	grk7b	1	0
ENSDARG00000055585	c1galt1a	1	0
ENSDARG00000055642	LOC100148522	1	0
ENSDARG00000055736	LOC563682	1	0
ENSDARG00000055791	zgc:158423	1	0
ENSDARG00000055843	cdh10	1	0
ENSDARG00000055901	zgc:112143	1	0
ENSDARG00000055941	LOC795542	1	0
ENSDARG00000055949	v2r2l3	1	0
ENSDARG00000055994	A3KQH9_DANRE	1	0
ENSDARG00000055998	si:dkey-78l4.7	1	0
ENSDARG00000056005	dnajc18	1	0
ENSDARG00000056021	si:dkeyp-25a3.6	1	0
ENSDARG00000056030	hoxb7a	1	0
ENSDARG00000056046	A3KPK4_DANRE	1	0
ENSDARG00000056074	fgf22	1	0
ENSDARG00000056087	zgc:112443	1	0
ENSDARG00000056165	si:ch211-215a10.4	1	0
ENSDARG00000056266	RBBP6 (2 of 28)	1	0
ENSDARG00000056275	si:dkey-92k1.9	1	0
ENSDARG00000056346	zgc:153917	1	0
ENSDARG00000056363	AGFG2 (4 of 5)	1	0
ENSDARG00000056367	zgc:92754	1	0
ENSDARG00000056447	sf3a3	1	0
ENSDARG00000056498	zgc:152809	1	0
ENSDARG00000056510	zgc:136861	1	0
ENSDARG00000056511	arr3l	1	0
ENSDARG00000056598	B8JIN7_DANRE	1	0
ENSDARG00000056601	zgc:63749	1	0
ENSDARG00000056639	si:dkey-6e12.6	1	0
ENSDARG00000056675	RIMBP3	1	0
ENSDARG00000056757	SLC39A8	1	0
ENSDARG00000056801	sufu	1	0
ENSDARG00000056838	LOC567749	1	0
ENSDARG00000056888	DNAH5	1	0
ENSDARG00000056905	A8WHX5_DANRE	1	0
ENSDARG00000056907	zgc:173949	1	0
ENSDARG00000056911	or133-1	1	0
ENSDARG00000056917	zgc:173949	1	0
ENSDARG00000057006	zgc:113201	1	0
ENSDARG00000057017	slc6a4b	1	0
ENSDARG00000057100	si:ch211-242m18.4	1	0
ENSDARG00000057125	A9JRG3_DANRE	1	0
ENSDARG00000057263	serpinb1l4	1	0
ENSDARG00000057305		1	0
ENSDARG00000057328	cth1	1	0
ENSDARG00000057429	LOC100148378	1	0
ENSDARG00000057435	c1qtnf3	1	0
ENSDARG00000057460	zgc:92692	1	0
ENSDARG00000057473	LOC100003323	1	0
ENSDARG00000057527		1	0
ENSDARG00000057529	si:ch73-18j6.1	1	0
ENSDARG00000057542	Q08C58_DANRE	1	0
ENSDARG00000057630	zgc:92501	1	0
ENSDARG00000057633	cxcr4a	1	0
ENSDARG00000057680	FOXJ2	1	0
ENSDARG00000057719	atl2	1	0
ENSDARG00000057826		1	0
ENSDARG00000057833	LOC100006392	1	0
ENSDARG00000058052	zgc:112966	1	0
ENSDARG00000058102	sardh	1	0
ENSDARG00000058154	ZNF385C	1	0
ENSDARG00000058165	LOC559806	1	0
ENSDARG00000058222	LOC557159	1	0
ENSDARG00000058244	LOC100002367	1	0
ENSDARG00000058459	LOC565988	1	0
ENSDARG00000058473	st6galnac3	1	0
ENSDARG00000058476	STC1 (3 of 3)	1	0
ENSDARG00000058527	zgc:174357	1	0
ENSDARG00000058547	LOC793473	1	0
ENSDARG00000058561	fbxo30	1	0
ENSDARG00000058567	avpl	1	0
ENSDARG00000058585	LOC100006249	1	0
ENSDARG00000058596		1	0
ENSDARG00000058598	SOX18	1	0
ENSDARG00000058613	pggt1b	1	0
ENSDARG00000058660	zgc:113842	1	0
ENSDARG00000058663	LOC100149090	1	0
ENSDARG00000058673	LOC799657	1	0
ENSDARG00000058719	NP_001121806.1	1	0
ENSDARG00000058762	or128-3	1	0
ENSDARG00000058765	or128-4	1	0
ENSDARG00000058782		1	0
ENSDARG00000058801		1	0
ENSDARG00000058861	ncl1	1	0
ENSDARG00000058863	zgc:194556	1	0
ENSDARG00000058868	apc	1	0
ENSDARG00000058871	zgc:171857	1	0
ENSDARG00000058924	pou1f1	1	0
ENSDARG00000058930	si:busm1-52i16.2	1	0
ENSDARG00000058939	Q58EA8_DANRE	1	0
ENSDARG00000058961	ntf7	1	0
ENSDARG00000058969	CNTNAP2 (1 of 4)	1	0
ENSDARG00000058992	LOC565295	1	0
ENSDARG00000059107	zgc:76871	1	0
ENSDARG00000059115	fbxo7	1	0
ENSDARG00000059158	zgc:63514	1	0
ENSDARG00000059161	B3DKH7_DANRE	1	0
ENSDARG00000059166	zgc:153639	1	0
ENSDARG00000059175	zgc:114076	1	0
ENSDARG00000059235	zgc:113274	1	0
ENSDARG00000059244	arfip2a	1	0
ENSDARG00000059320	LOC100149168	1	0
ENSDARG00000059322	topbp1	1	0
ENSDARG00000059381	KCTD20	1	0
ENSDARG00000059447	C12orf65 (1 of 2)	1	0
ENSDARG00000059472		1	0
ENSDARG00000059484	zgc:158784	1	0
ENSDARG00000059491		1	0
ENSDARG00000059500	CBFA2T2 (1 of 2)	1	0
ENSDARG00000059529	LOC562097	1	0
ENSDARG00000059600	rabep1	1	0
ENSDARG00000059645	si:ch211-220b11.1	1	0
ENSDARG00000059679	zgc:158343	1	0
ENSDARG00000059763	B0UXT6_DANRE	1	0
ENSDARG00000059778	FKBP15 (2 of 3)	1	0
ENSDARG00000059791	dad1	1	0
ENSDARG00000059824	zgc:153102	1	0
ENSDARG00000059862	cdc2l1	1	0
ENSDARG00000059871	zgc:175152	1	0
ENSDARG00000059885	B8JLE7_DANRE	1	0
ENSDARG00000059886	NP_001119870.1	1	0
ENSDARG00000059910	KNDC1	1	0
ENSDARG00000059939	dab1	1	0
ENSDARG00000060001	zgc:153060	1	0
ENSDARG00000060041	si:dkeyp-35b8.5	1	0
ENSDARG00000060062	LOC569508	1	0
ENSDARG00000060148	si:dkey-82d4.2	1	0
ENSDARG00000060203	OAT (2 of 2)	1	0
ENSDARG00000060243	B0S4Z9_DANRE	1	0
ENSDARG00000060248	LOC793364	1	0
ENSDARG00000060298	nin	1	0
ENSDARG00000060360	gnb1l	1	0
ENSDARG00000060398	LOC559873	1	0
ENSDARG00000060410	thbs2	1	0
ENSDARG00000060456	A0PJR0_DANRE	1	0
ENSDARG00000060497	EPB41L2	1	0
ENSDARG00000060559	dis3	1	0
ENSDARG00000060567	LOC100150368	1	0
ENSDARG00000060592	SRCRB4D	1	0
ENSDARG00000060596	prkaa1	1	0
ENSDARG00000060620	zgc:165595	1	0
ENSDARG00000060632	NP_001082871.1	1	0
ENSDARG00000060640	taf9	1	0
ENSDARG00000060649	lrp2	1	0
ENSDARG00000060671	B0UYB8_DANRE	1	0
ENSDARG00000060754	LOC557248	1	0
ENSDARG00000060766		1	0
ENSDARG00000060854	Q1MTG1_DANRE	1	0
ENSDARG00000060907	cln5	1	0
ENSDARG00000060922	zgc:162979	1	0
ENSDARG00000060941	ANKFN1 (1 of 2)	1	0
ENSDARG00000060981	LOC568173	1	0
ENSDARG00000061011	LOC557886	1	0
ENSDARG00000061109	si:ch211-14c7.3	1	0
ENSDARG00000061117	zgc:153779	1	0
ENSDARG00000061131	KIF21A	1	0
ENSDARG00000061182	LOC563758	1	0
ENSDARG00000061250	FAM167B (2 of 2)	1	0
ENSDARG00000061297	prdm10	1	0
ENSDARG00000061317	A2AR62_DANRE	1	0
ENSDARG00000061354	FOXRED2	1	0
ENSDARG00000061379	cmya5l	1	0
ENSDARG00000061437	inpp5f	1	0
ENSDARG00000061509	LOC568479	1	0
ENSDARG00000061535	C2orf21	1	0
ENSDARG00000061725	LOC559371	1	0
ENSDARG00000061738	si:ch211-197g15.3	1	0
ENSDARG00000061758	SH3PXD2A (2 of 2)	1	0
ENSDARG00000061918	LOC556701	1	0
ENSDARG00000061945	LOC562675	1	0
ENSDARG00000062008	HS2ST1 (2 of 2)	1	0
ENSDARG00000062082	si:dkey-261h15.1	1	0
ENSDARG00000062134	zgc:171453	1	0
ENSDARG00000062144	B0V3G9_DANRE	1	0
ENSDARG00000062236	ndrg4	1	0
ENSDARG00000062248	LOC799627	1	0
ENSDARG00000062272	si:ch211-12e1.4	1	0
ENSDARG00000062349	NP_001122027.1	1	0
ENSDARG00000062362	A2BHL7_DANRE	1	0
ENSDARG00000062372	nrd1	1	0
ENSDARG00000062471	zgc:154141	1	0
ENSDARG00000062518	zgc:195008	1	0
ENSDARG00000062524		1	0
ENSDARG00000062531	MAPK8IP3	1	0
ENSDARG00000062559	BTBD6 (2 of 3)	1	0
ENSDARG00000062646	NP_001076374.1	1	0
ENSDARG00000062662	LOC100149390	1	0
ENSDARG00000062702	si:rp71-69p9.2	1	0
ENSDARG00000062721	dennd4a	1	0
ENSDARG00000062723		1	0
ENSDARG00000062750		1	0
ENSDARG00000062799	zgc:136827	1	0
ENSDARG00000062812	glsl	1	0
ENSDARG00000062872	LOC565251	1	0
ENSDARG00000062954	si:ch211-81a5.7	1	0
ENSDARG00000062958	DKEYP-46C9.4	1	0
ENSDARG00000062960	A3KNP9_DANRE	1	0
ENSDARG00000062964	A3KQM5_DANRE	1	0
ENSDARG00000062967	si:dkey-246g23.3	1	0
ENSDARG00000062991	zgc:153534	1	0
ENSDARG00000063059	abcg8	1	0
ENSDARG00000063078	abcg5	1	0
ENSDARG00000063086	nrxn3b	1	0
ENSDARG00000063102	CREBBP (4 of 4)	1	0
ENSDARG00000063158	LOC571043	1	0
ENSDARG00000063175	si:dkeyp-87e7.6	1	0
ENSDARG00000063177	zgc:153327	1	0
ENSDARG00000063276	NP_001103184.1	1	0
ENSDARG00000063292	zgc:153440	1	0
ENSDARG00000063295	myh9	1	0
ENSDARG00000063314	APBA2 (2 of 2)	1	0
ENSDARG00000063332	si:dkeyp-1h4.1	1	0
ENSDARG00000063354	ABTB1	1	0
ENSDARG00000063375	pter	1	0
ENSDARG00000063433	ATP2B2	1	0
ENSDARG00000063475	zgc:162197	1	0
ENSDARG00000063484	PLEKHG1	1	0
ENSDARG00000063492		1	0
ENSDARG00000063519	Q1LYC0_DANRE	1	0
ENSDARG00000063649	zgc:171784	1	0
ENSDARG00000063682	si:dkey-263h23.7	1	0
ENSDARG00000067501	zgc:174623	1	0
ENSDARG00000067549	A5WUZ9_DANRE	1	0
ENSDARG00000067562	CLTCL1	1	0
ENSDARG00000067640	cdc26	1	0
ENSDARG00000067646	NP_001093523.1	1	0
ENSDARG00000067703	A3KQR3_DANRE	1	0
ENSDARG00000067722	NP_001108162.1	1	0
ENSDARG00000067781	NP_001076411.1	1	0
ENSDARG00000067850	jund	1	0
ENSDARG00000067863	A2BFP8_DANRE	1	0
ENSDARG00000067904	A2BHJ7_DANRE	1	0
ENSDARG00000067943	dlx1a	1	0
ENSDARG00000067977	nitr7b	1	0
ENSDARG00000067992	sc:d0661	1	0
ENSDARG00000068016	h2afvl	1	0
ENSDARG00000068066		1	0
ENSDARG00000068077	B0UXN9_DANRE	1	0
ENSDARG00000068095	fgf4	1	0
ENSDARG00000068114	si:ch211-89p1.1	1	0
ENSDARG00000068139	zgc:56085	1	0
ENSDARG00000068143	slc39a6	1	0
ENSDARG00000068152	Q1MT63_DANRE	1	0
ENSDARG00000068156	chchd7	1	0
ENSDARG00000068159		1	0
ENSDARG00000068180	LOC100002271	1	0
ENSDARG00000068190	B0UX73_DANRE	1	0
ENSDARG00000068246	plcb3	1	0
ENSDARG00000068279	A2BGL2_DANRE	1	0
ENSDARG00000068280	LOC100149671	1	0
ENSDARG00000068281		1	0
ENSDARG00000068283	zgc:136371	1	0
ENSDARG00000068310	A8WGB2_DANRE	1	0
ENSDARG00000068358	RBBP6 (8 of 28)	1	0
ENSDARG00000068372	zgc:158427	1	0
ENSDARG00000068386	LOC100151520	1	0
ENSDARG00000068405	LOC100149584	1	0
ENSDARG00000068420	LOC797792	1	0
ENSDARG00000068458	nrg1	1	0
ENSDARG00000068466	si:dkey-21e2.3	1	0
ENSDARG00000068490	A2CED0_DANRE	1	0
ENSDARG00000068491		1	0
ENSDARG00000068503	gbgt1l4	1	0
ENSDARG00000068587	rabggtb	1	0
ENSDARG00000068651	A3KQN3_DANRE	1	0
ENSDARG00000068665	or106-3	1	0
ENSDARG00000068686		1	0
ENSDARG00000068701	sreb2	1	0
ENSDARG00000068706	zgc:158417	1	0
ENSDARG00000068710	nid1a	1	0
ENSDARG00000068744	A3KQD0_DANRE	1	0
ENSDARG00000068746	si:ch211-205a14.3	1	0
ENSDARG00000068820	h2afvl	1	0
ENSDARG00000068841	A5WUV6_DANRE	1	0
ENSDARG00000068850	fhit	1	0
ENSDARG00000068872	RFFL (1 of 3)	1	0
ENSDARG00000068878	si:dkey-61p9.11	1	0
ENSDARG00000068879	LOC556791	1	0
ENSDARG00000068893	mettl5	1	0
ENSDARG00000068927	A3KGT8_DANRE	1	0
ENSDARG00000068928	LOC570629	1	0
ENSDARG00000068955	A5PF23_DANRE	1	0
ENSDARG00000068961	LOC798146	1	0
ENSDARG00000068993	zgc:153631	1	0
ENSDARG00000069003	LOC558884	1	0
ENSDARG00000069047	wu:fc83c01	1	0
ENSDARG00000069075	A3KQC3_DANRE	1	0
ENSDARG00000069081		1	0
ENSDARG00000069089	LOC100149042	1	0
ENSDARG00000069109	zgc:103754	1	0
ENSDARG00000069130	zgc:153049	1	0
ENSDARG00000069143	C21orf7	1	0
ENSDARG00000069147	zgc:153402	1	0
ENSDARG00000069187	si:dkey-242h9.5	1	0
ENSDARG00000069193	zgc:158758	1	0
ENSDARG00000069196	EBF1 (2 of 2)	1	0
ENSDARG00000069285	B0S662_DANRE	1	0
ENSDARG00000069295	wu:fj23a05	1	0
ENSDARG00000069334	zgc:114045	1	0
ENSDARG00000069385	Q1LV84_DANRE	1	0
ENSDARG00000069399		1	0
ENSDARG00000069405		1	0
ENSDARG00000069406	B0S651_DANRE	1	0
ENSDARG00000069441	P2RY5 (3 of 3)	1	0
ENSDARG00000069452	B0R1A0_DANRE	1	0
ENSDARG00000069470	LOC100148768	1	0
ENSDARG00000069502	fxn	1	0
ENSDARG00000069530	A5WV61_DANRE	1	0
ENSDARG00000069593	LOC100005571	1	0
ENSDARG00000069597	B8A5J2_DANRE	1	0
ENSDARG00000069615	zgc:56085	1	0
ENSDARG00000069620	LOC100148157	1	0
ENSDARG00000069627	B0R1B7_DANRE	1	0
ENSDARG00000069690	si:dkeyp-27b10.2	1	0
ENSDARG00000069697	LOC100150966	1	0
ENSDARG00000069712	scoc	1	0
ENSDARG00000069731	si:ch211-147n12.3	1	0
ENSDARG00000069747	si:busm1-118j2.5	1	0
ENSDARG00000069766	LOC100007635	1	0
ENSDARG00000069774	zgc:64103	1	0
ENSDARG00000069780	pus7l	1	0
ENSDARG00000069802		1	0
ENSDARG00000069874		1	0
ENSDARG00000069878	zgc:56066	1	0
ENSDARG00000069881		1	0
ENSDARG00000069904		1	0
ENSDARG00000069920	cox17	1	0
ENSDARG00000069936	B0S7G9_DANRE	1	0
ENSDARG00000069966	zgc:110251	1	0
ENSDARG00000069975	csrp3	1	0
ENSDARG00000069998		1	0
ENSDARG00000070000	txnipl	1	0
ENSDARG00000070001	LOC100150987	1	0
ENSDARG00000070037	zgc:92913	1	0
ENSDARG00000070038	rbp2a	1	0
ENSDARG00000070100	RIN1 (2 of 2)	1	0
ENSDARG00000070106	LOC795698	1	0
ENSDARG00000070110	si:ch211-105n9.2	1	0
ENSDARG00000070127	LOC100007976	1	0
ENSDARG00000070141	si:ch211-191i18.2	1	0
ENSDARG00000070145	B8JMK3_DANRE	1	0
ENSDARG00000070148	cygb2	1	0
ENSDARG00000070154		1	0
ENSDARG00000070155	tuba8l2	1	0
ENSDARG00000070156	zgc:162971	1	0
ENSDARG00000070196		1	0
ENSDARG00000070200	zgc:91880	1	0
ENSDARG00000070208	Q2LK78_DANRE	1	0
ENSDARG00000070210		1	0
ENSDARG00000070211	nucks1	1	0
ENSDARG00000070220		1	0
ENSDARG00000070232	zgc:163080	1	0
ENSDARG00000070235	dmd	1	0
ENSDARG00000070251		1	0
ENSDARG00000070254	LOC100005210	1	0
ENSDARG00000070297	zgc:173587	1	0
ENSDARG00000070364	LOC100150924	1	0
ENSDARG00000070391	zgc:163023	1	0
ENSDARG00000070392	tlr19	1	0
ENSDARG00000070396	serpinb1l2	1	0
ENSDARG00000070417	LOC100150784	1	0
ENSDARG00000070446	im:6909388	1	0
ENSDARG00000070471	tarbp2	1	0
ENSDARG00000070477	dnajc2	1	0
ENSDARG00000070488	si:ch211-154o6.4	1	0
ENSDARG00000070502	sc:d0661	1	0
ENSDARG00000070516		1	0
ENSDARG00000070520	LOC100003719	1	0
ENSDARG00000070535	ripply2	1	0
ENSDARG00000070595	icat	1	0
ENSDARG00000070608	NP_001116222.1	1	0
ENSDARG00000070612	LOC100005728	1	0
ENSDARG00000070630	si:dkeyp-72h1.1	1	0
ENSDARG00000070652	A5WWH8_DANRE	1	0
ENSDARG00000070679	zgc:114164	1	0
ENSDARG00000070685		1	0
ENSDARG00000070812	zgc:174357	1	0
ENSDARG00000070820	usp13	1	0
ENSDARG00000070839	evi5	1	0
ENSDARG00000070872		1	0
ENSDARG00000070901	A3KQG3_DANRE	1	0
ENSDARG00000070904		1	0
ENSDARG00000070907	zgc:158268	1	0
ENSDARG00000070964	si:rp71-15k1.1	1	0
ENSDARG00000070999	si:dkeyp-85e10.2	1	0
ENSDARG00000071016	Q1MTH0_DANRE	1	0
ENSDARG00000071044	zgc:153722	1	0
ENSDARG00000071096	si:ch211-229b6.1	1	0
ENSDARG00000071158		1	0
ENSDARG00000071172	KLHL33 (2 of 5)	1	0
ENSDARG00000071183		1	0
ENSDARG00000071209	oprl	1	0
ENSDARG00000071225	NP_001038423.1	1	0
ENSDARG00000071391	si:dkey-78l4.2	1	0
ENSDARG00000071424	si:ch211-129c21.6	1	0
ENSDARG00000071435		1	0
ENSDARG00000071439	si:dkey-121a9.3	1	0
ENSDARG00000071459	A3KPH4_DANRE	1	0
ENSDARG00000071509	zgc:110563	1	0
ENSDARG00000071556	fgf20b	1	0
ENSDARG00000071579	zgc:158663	1	0
ENSDARG00000071656	A3KPI4_DANRE	1	0
ENSDARG00000071682	si:ch211-63j24.4	1	0
ENSDARG00000071707	heatr1	1	0
ENSDARG00000071745		1	0
ENSDARG00000071779	npy7r	1	0
ENSDARG00000071780	npy7r	1	0
ENSDARG00000071790	zgc:112977	1	0
ENSDARG00000071811	si:dkey-15h8.15	1	0
ENSDARG00000071836	si:dkey-1b17.8	1	0
ENSDARG00000071840	zgc:174222	1	0
ENSDARG00000071858	Q1MSZ9_DANRE	1	0
ENSDARG00000071890	pcdh2g7	1	0
ENSDARG00000071891	pcdh2g6	1	0
ENSDARG00000071894	pcdh2g3	1	0
ENSDARG00000071895	pcdh2g1	1	0
ENSDARG00000073670	B8JIC4_DANRE	1	0
ENSDARG00000073672	C1orf43 (1 of 2)	1	0
ENSDARG00000073676	AGTRAP (2 of 2)	1	0
ENSDARG00000073685	MTTP (3 of 3)	1	0
ENSDARG00000073688		1	0
ENSDARG00000073689	A5WV07_DANRE	1	0
ENSDARG00000073696	LOC559410	1	0
ENSDARG00000073698		1	0
ENSDARG00000073711	MMRN2	1	0
ENSDARG00000073740	trpm2	1	0
ENSDARG00000073743	slc25a37	1	0
ENSDARG00000073767		1	0
ENSDARG00000073798	zgc:175222	1	0
ENSDARG00000073800	zgc:171673	1	0
ENSDARG00000073808	NP_001093507.1	1	0
ENSDARG00000073812	or131-2	1	0
ENSDARG00000073816	sult1st8	1	0
ENSDARG00000073855	B0R012_DANRE	1	0
ENSDARG00000073868	DPYSL5 (3 of 4)	1	0
ENSDARG00000073887	zgc:194216	1	0
ENSDARG00000073928		1	0
ENSDARG00000073929	A3KGT8_DANRE	1	0
ENSDARG00000073945	LOC100000825	1	0
ENSDARG00000073947	A2BG21_DANRE	1	0
ENSDARG00000073954	KIF7 (1 of 2)	1	0
ENSDARG00000073972	AK7 (1 of 3)	1	0
ENSDARG00000073978	crabp2a	1	0
ENSDARG00000073981	B0V211_DANRE	1	0
ENSDARG00000074004	LOC100005402	1	0
ENSDARG00000074009	wu:fb11h05	1	0
ENSDARG00000074016	LOC100005681	1	0
ENSDARG00000074020	lima1	1	0
ENSDARG00000074029	LOC570366	1	0
ENSDARG00000074040	B0R0R7_DANRE	1	0
ENSDARG00000074059	dlg5	1	0
ENSDARG00000074072		1	0
ENSDARG00000074081	LOC100004620	1	0
ENSDARG00000074096	PTCD2 (1 of 2)	1	0
ENSDARG00000074101		1	0
ENSDARG00000074119	FRMPD2L1	1	0
ENSDARG00000074133	B8A6H9_DANRE	1	0
ENSDARG00000074135		1	0
ENSDARG00000074138		1	0
ENSDARG00000074151	LOC100150338	1	0
ENSDARG00000074173		1	0
ENSDARG00000074199	LOC100147849	1	0
ENSDARG00000074205	LOC797575	1	0
ENSDARG00000074218	LOC557617	1	0
ENSDARG00000074222	zgc:175145	1	0
ENSDARG00000074231	SLC9A3R2	1	0
ENSDARG00000074236	zgc:172112	1	0
ENSDARG00000074239	zgc:174461	1	0
ENSDARG00000074242	serbp1	1	0
ENSDARG00000074248	zgc:101660	1	0
ENSDARG00000074255	LOC100003973	1	0
ENSDARG00000074257	eef1da	1	0
ENSDARG00000074261		1	0
ENSDARG00000074265	DZIP1L (2 of 2)	1	0
ENSDARG00000074277	si:busm1-194e12.10	1	0
ENSDARG00000074279		1	0
ENSDARG00000074280	zgc:112466	1	0
ENSDARG00000074282	LOC571921	1	0
ENSDARG00000074313	B8JLJ9_DANRE	1	0
ENSDARG00000074320	KCNAB3	1	0
ENSDARG00000074337	zgc:153702	1	0
ENSDARG00000074343	SLC9A6 (3 of 3)	1	0
ENSDARG00000074346		1	0
ENSDARG00000074348	pcdh1gc5	1	0
ENSDARG00000074351	LOC100151243	1	0
ENSDARG00000074356	fxn	1	0
ENSDARG00000074361	LOC100151246	1	0
ENSDARG00000074372	sc:d0369	1	0
ENSDARG00000074381		1	0
ENSDARG00000074390		1	0
ENSDARG00000074407	LONRF1 (2 of 2)	1	0
ENSDARG00000074408	C9orf93 (1 of 2)	1	0
ENSDARG00000074410	NP_001103766.1	1	0
ENSDARG00000074419		1	0
ENSDARG00000074427		1	0
ENSDARG00000074429		1	0
ENSDARG00000074432	A5PMZ2_DANRE	1	0
ENSDARG00000074433	fn1b	1	0
ENSDARG00000074441	NP_001138284.1	1	0
ENSDARG00000074454	B0V1L1_DANRE	1	0
ENSDARG00000074457	PFKFB1 (2 of 3)	1	0
ENSDARG00000074470	fbxo7	1	0
ENSDARG00000074484	ADPRHL2 (1 of 2)	1	0
ENSDARG00000074489		1	0
ENSDARG00000074492	TRIM47 (40 of 77)	1	0
ENSDARG00000074505	CG041_DANRE	1	0
ENSDARG00000074508	HAP1 (2 of 2)	1	0
ENSDARG00000074515		1	0
ENSDARG00000074520	zgc:65861	1	0
ENSDARG00000074572	G3BP2 (2 of 3)	1	0
ENSDARG00000074580	serbp1	1	0
ENSDARG00000074587	crygm2d2	1	0
ENSDARG00000074602	LOC556882	1	0
ENSDARG00000074614		1	0
ENSDARG00000074622		1	0
ENSDARG00000074631	hist1h4l	1	0
ENSDARG00000074632	Q1LYA7_DANRE	1	0
ENSDARG00000074649	grap	1	0
ENSDARG00000074669	LOC794222	1	0
ENSDARG00000074678	oraov1	1	0
ENSDARG00000074693	B0S5I4_DANRE	1	0
ENSDARG00000074697	zgc:194693	1	0
ENSDARG00000074699	cxcr4a	1	0
ENSDARG00000074700	oraov1	1	0
ENSDARG00000074702	ARFGEF2	1	0
ENSDARG00000074705	MPRIP (1 of 2)	1	0
ENSDARG00000074718		1	0
ENSDARG00000074752	zgc:153035	1	0
ENSDARG00000074764	zgc:171426	1	0
ENSDARG00000074798	NP_001093542.1	1	0
ENSDARG00000074811	LOC568173	1	0
ENSDARG00000074823	smarcc1	1	0
ENSDARG00000074833	FGF19 (1 of 2)	1	0
ENSDARG00000074845	rgmb	1	0
ENSDARG00000074846	B0V3G2_DANRE	1	0
ENSDARG00000074850	grin2c	1	0
ENSDARG00000074859	gpsm2	1	0
ENSDARG00000074863		1	0
ENSDARG00000074877	TAS1R1 (10 of 44)	1	0
ENSDARG00000074878	CLSPN	1	0
ENSDARG00000074879	B0S661_DANRE	1	0
ENSDARG00000074891	zgc:172341	1	0
ENSDARG00000074911	ANKFN1 (2 of 2)	1	0
ENSDARG00000074925		1	0
ENSDARG00000074926	zgc:92184	1	0
ENSDARG00000074927	sb:cb730	1	0
ENSDARG00000074935	LOC100005728	1	0
ENSDARG00000074938	ATCAY (3 of 4)	1	0
ENSDARG00000074947	zgc:136947	1	0
ENSDARG00000074959	pcdh2g3	1	0
ENSDARG00000074961	DPYSL5 (4 of 4)	1	0
ENSDARG00000074963	NME6 (2 of 2)	1	0
ENSDARG00000074988	A5PME3_DANRE	1	0
ENSDARG00000074994	PPP1R3D (2 of 3)	1	0
ENSDARG00000074997	zgc:175222	1	0
ENSDARG00000075002		1	0
ENSDARG00000075018	si:dkey-98p3.1	1	0
ENSDARG00000075023	si:dkey-21e2.11	1	0
ENSDARG00000075061	slc39a6	1	0
ENSDARG00000075071	B8A4U6_DANRE	1	0
ENSDARG00000075091	LOC100150693	1	0
ENSDARG00000075103	zgc:174704	1	0
ENSDARG00000075115	PCDHGA12 (5 of 8)	1	0
ENSDARG00000075140	LOC569184	1	0
ENSDARG00000075148		1	0
ENSDARG00000075173		1	0
ENSDARG00000075179	B8JK10_DANRE	1	0
ENSDARG00000075190		1	0
ENSDARG00000075203	zgc:195212	1	0
ENSDARG00000075205		1	0
ENSDARG00000075207		1	0
ENSDARG00000075210		1	0
ENSDARG00000075212	si:ch211-283p23.1	1	0
ENSDARG00000075214	A3KFQ5_DANRE	1	0
ENSDARG00000075216	zgc:171759	1	0
ENSDARG00000075237	SLC35E1 (2 of 2)	1	0
ENSDARG00000075243		1	0
ENSDARG00000075260		1	0
ENSDARG00000075261	timp2b	1	0
ENSDARG00000075272	traf4b	1	0
ENSDARG00000075273	THSD1	1	0
ENSDARG00000075294	tnfrsf1a	1	0
ENSDARG00000075300		1	0
ENSDARG00000075343	zgc:172186	1	0
ENSDARG00000075345	A7MCS3_DANRE	1	0
ENSDARG00000075359	CNTNAP2 (2 of 4)	1	0
ENSDARG00000075367	NP_001121830.1	1	0
ENSDARG00000075371	LOC100150223	1	0
ENSDARG00000075372		1	0
ENSDARG00000075388		1	0
ENSDARG00000075390		1	0
ENSDARG00000075423	ncl1	1	0
ENSDARG00000075431	C12orf29 (1 of 2)	1	0
ENSDARG00000075434	zgc:76871	1	0
ENSDARG00000075435	LOC558595	1	0
ENSDARG00000075440	B0S759_DANRE	1	0
ENSDARG00000075442	LOC570366	1	0
ENSDARG00000075448	A3KQD2_DANRE	1	0
ENSDARG00000075465	tpst1l	1	0
ENSDARG00000075470	zgc:110238	1	0
ENSDARG00000075493	jund	1	0
ENSDARG00000075511	zgc:175008	1	0
ENSDARG00000075512	B8JL13_DANRE	1	0
ENSDARG00000075533	ZBTB24 (2 of 2)	1	0
ENSDARG00000075534		1	0
ENSDARG00000075542	LOC100003990	1	0
ENSDARG00000075554	zte38	1	0
ENSDARG00000075578		1	0
ENSDARG00000075586	sst2	1	0
ENSDARG00000075591	B0S781_DANRE	1	0
ENSDARG00000075598	NP_001138709.1	1	0
ENSDARG00000075607	LMOD3 (1 of 2)	1	0
ENSDARG00000075615	RBBP6 (26 of 28)	1	0
ENSDARG00000075619	zgc:171667	1	0
ENSDARG00000075622	zgc:174938	1	0
ENSDARG00000075638	si:ch211-250e5.3	1	0
ENSDARG00000075661		1	0
ENSDARG00000075680	B8JJM0_DANRE	1	0
ENSDARG00000075701		1	0
ENSDARG00000075713	shox2	1	0
ENSDARG00000075724	pcdh2g1	1	0
ENSDARG00000075739	TRRAP (1 of 2)	1	0
ENSDARG00000075750	zgc:194693	1	0
ENSDARG00000075751	SCMH1	1	0
ENSDARG00000075764	grik5	1	0
ENSDARG00000075772	zgc:174222	1	0
ENSDARG00000075776		1	0
ENSDARG00000075784	B8JK10_DANRE	1	0
ENSDARG00000075793	B8JIR5_DANRE	1	0
ENSDARG00000075797	A5PMR9_DANRE	1	0
ENSDARG00000075808	NRP2 (2 of 3)	1	0
ENSDARG00000075843	CAPZA1 (1 of 3)	1	0
ENSDARG00000075854	zgc:194216	1	0
ENSDARG00000075856	A5WVT2_DANRE	1	0
ENSDARG00000075861	UBA2 (1 of 2)	1	0
ENSDARG00000075893	TAT (2 of 2)	1	0
ENSDARG00000075899	A8E7K0_DANRE	1	0
ENSDARG00000075912	LOC556974	1	0
ENSDARG00000075921	SMG6 (2 of 2)	1	0
ENSDARG00000075922	DPP10 (1 of 2)	1	0
ENSDARG00000075926	IGFN1	1	0
ENSDARG00000075936	zgc:165601	1	0
ENSDARG00000075942	A8DZC9_DANRE	1	0
ENSDARG00000075957	SMG6 (1 of 2)	1	0
ENSDARG00000075959	zgc:153343	1	0
ENSDARG00000076007	myh10	1	0
ENSDARG00000076010	TWIST1 (2 of 3)	1	0
ENSDARG00000076016	B8JI20_DANRE	1	0
ENSDARG00000076022		1	0
ENSDARG00000076035	PPM1F (2 of 2)	1	0
ENSDARG00000076043	si:dkeyp-73d8.9	1	0
ENSDARG00000076047	ADCK5 (2 of 2)	1	0
ENSDARG00000076052	LOC557847	1	0
ENSDARG00000076081		1	0
ENSDARG00000076101	B8JIK3_DANRE	1	0
ENSDARG00000076116	LOC564632	1	0
ENSDARG00000076123	zgc:174461	1	0
ENSDARG00000076150		1	0
ENSDARG00000076155	LOC563801	1	0
ENSDARG00000076203	pfn2	1	0
ENSDARG00000076216		1	0
ENSDARG00000076242		1	0
ENSDARG00000076261	si:ch211-215a10.4	1	0
ENSDARG00000076276	LOC792492	1	0
ENSDARG00000076295	LOC100150582	1	0
ENSDARG00000076296	CH083_DANRE	1	0
ENSDARG00000076307	si:busm1-104n07.1	1	0
ENSDARG00000076311	ubr3	1	0
ENSDARG00000076324	LOC564666	1	0
ENSDARG00000076326	MAML2	1	0
ENSDARG00000076351	zgc:175108	1	0
ENSDARG00000076353	arpc5a	1	0
ENSDARG00000076371	SHROOM2 (2 of 2)	1	0
ENSDARG00000076374	A5PMT6_DANRE	1	0
ENSDARG00000076382	hist1h4l	1	0
ENSDARG00000076387	B0V3D9_DANRE	1	0
ENSDARG00000076392	A5XCD4_DANRE	1	0
ENSDARG00000076407	cxcr4a	1	0
ENSDARG00000076412	CORIN (1 of 2)	1	0
ENSDARG00000076427	A8BAA2_DANRE	1	0
ENSDARG00000076440	zgc:172197	1	0
ENSDARG00000076459	pcdhb	1	0
ENSDARG00000076461	pcdh1g18	1	0
ENSDARG00000076463		1	0
ENSDARG00000076467	si:ch211-286m4.4	1	0
ENSDARG00000076473	LOC567439	1	0
ENSDARG00000076487	zgc:103585	1	0
ENSDARG00000076488	CHD4 (3 of 5)	1	0
ENSDARG00000076491	YTHDC2	1	0
ENSDARG00000076497		1	0
ENSDARG00000076510	fgf22	1	0
ENSDARG00000076514	myh10	1	0
ENSDARG00000076525	zgc:110083	1	0
ENSDARG00000076531	zgc:175035	1	0
ENSDARG00000076540	si:dkey-146m20.9	1	0
ENSDARG00000076544	aldh5a1	1	0
ENSDARG00000076548	A5WVJ3_DANRE	1	0
ENSDARG00000076560	LOC565164	1	0
ENSDARG00000076573	LOC560795	1	0
ENSDARG00000076574	B8JL92_DANRE	1	0
ENSDARG00000076587		1	0
ENSDARG00000076601	LOC560923	1	0
ENSDARG00000076605	B8JI09_DANRE	1	0
ENSDARG00000076607		1	0
ENSDARG00000076616	zgc:110417	1	0
ENSDARG00000076621	B0S658_DANRE	1	0
ENSDARG00000076636	LOC100001960	1	0
ENSDARG00000076642		1	0
ENSDARG00000076648	B0V211_DANRE	1	0
ENSDARG00000076664	NXNL1 (2 of 2)	1	0
ENSDARG00000076666	si:dkey-222b8.5	1	0
ENSDARG00000076672	NP_001122234.1	1	0
ENSDARG00000076687	LOC569293	1	0
ENSDARG00000076696	dus1l	1	0
ENSDARG00000076704	MKL2 (1 of 2)	1	0
ENSDARG00000076711		1	0
ENSDARG00000076723	B0R0P4_DANRE	1	0
ENSDARG00000076727		1	0
ENSDARG00000076732	A5WWL1_DANRE	1	0
ENSDARG00000076758	zgc:174463	1	0
ENSDARG00000076767	PGF	1	0
ENSDARG00000076785	gps1	1	0
ENSDARG00000076797	LOC100003719	1	0
ENSDARG00000076821		1	0
ENSDARG00000076833	atp1b1b	1	0
ENSDARG00000076842	A8E7R0_DANRE	1	0
ENSDARG00000076899	LOC559440	1	0
ENSDARG00000076914	B0S8L3_DANRE	1	0
ENSDARG00000076959	A5WVU2_DANRE	1	0
ENSDARG00000076962	LOC560645	1	0
ENSDARG00000076975	A3KQR2_DANRE	1	0
ENSDARG00000076988	wu:fe11g03	1	0
ENSDARG00000076996	LOC566321	1	0
ENSDARG00000077000		1	0
ENSDARG00000077020	B0S781_DANRE	1	0
ENSDARG00000077024	uba2	1	0
ENSDARG00000077027		1	0
ENSDARG00000077030	B0V314_DANRE	1	0
ENSDARG00000077050	zgc:174461	1	0
ENSDARG00000077055	B8A4P9_DANRE	1	0
ENSDARG00000077082	AGTRAP (1 of 2)	1	0
ENSDARG00000077087	B0R133_DANRE	1	0
ENSDARG00000077104	LOC100147980	1	0
ENSDARG00000077109		1	0
ENSDARG00000077116	CCNJL	1	0
ENSDARG00000077189	INTS5 (2 of 2)	1	0
ENSDARG00000077199	B8A4U6_DANRE	1	0
ENSDARG00000077203	LOC100148111	1	0
ENSDARG00000077232	ptpn4	1	0
ENSDARG00000077234		1	0
ENSDARG00000077238	NP_001121868.1	1	0
ENSDARG00000077239	NP_001121868.1	1	0
ENSDARG00000077242	eif3h	1	0
ENSDARG00000077253	alkbh6	1	0
ENSDARG00000077262	B0UYP3_DANRE	1	0
ENSDARG00000077268	wu:fe11g03	1	0
ENSDARG00000077275	CRISPLD1 (2 of 2)	1	0
ENSDARG00000077277	LOC568680	1	0
ENSDARG00000077305	NP_001129454.1	1	0
ENSDARG00000077319	SEMA5B (2 of 3)	1	0
ENSDARG00000077322	B0UX53_DANRE	1	0
ENSDARG00000077330	SH3TC1 (2 of 2)	1	0
ENSDARG00000077332	AGFG2 (5 of 5)	1	0
ENSDARG00000077335	B8JLU3_DANRE	1	0
ENSDARG00000077339	ptrh2	1	0
ENSDARG00000077344	zgc:91850	1	0
ENSDARG00000077372	tfr1b	1	0
ENSDARG00000077413		1	0
ENSDARG00000077417	zgc:162979	1	0
ENSDARG00000077420		1	0
ENSDARG00000077458	LOC100151453	1	0
ENSDARG00000077462	zgc:165508	1	0
ENSDARG00000077467	sox10	1	0
ENSDARG00000077475	RBBP6 (25 of 28)	1	0
ENSDARG00000077499	LOC562940	1	0
ENSDARG00000077529	NP_001124268.1	1	0
ENSDARG00000077533	EIF3F	1	0
ENSDARG00000077550	LOC798652	1	0
ENSDARG00000077554	KLHL33 (4 of 5)	1	0
ENSDARG00000077558		1	0
ENSDARG00000077564	A5WUZ7_DANRE	1	0
ENSDARG00000077592	FGB (2 of 2)	1	0
ENSDARG00000077593	NP_001139091.1	1	0
ENSDARG00000077594	GDPD3 (2 of 3)	1	0
ENSDARG00000077603	ba2	1	0
ENSDARG00000077607	DUS2L	1	0
ENSDARG00000077619	zgc:113162	1	0
ENSDARG00000077627	Q76IL2_DANRE	1	0
ENSDARG00000077634	B0S5V1_DANRE	1	0
ENSDARG00000077635	ptpn11	1	0
ENSDARG00000077637	zgc:195265	1	0
ENSDARG00000077646	A3KQ75_DANRE	1	0
ENSDARG00000077655	zgc:152769	1	0
ENSDARG00000077660		1	0
ENSDARG00000077661	B8JMC7_DANRE	1	0
ENSDARG00000077662		1	0
ENSDARG00000077672		1	0
ENSDARG00000077675	plaa	1	0
ENSDARG00000077680		1	0
ENSDARG00000077689	agpat9	1	0
ENSDARG00000077713		1	0
ENSDARG00000077716	CMYA5 (2 of 2)	1	0
ENSDARG00000077729	RBL2 (2 of 2)	1	0
ENSDARG00000077739	im:7142837	1	0
ENSDARG00000077755	zgc:162322	1	0
ENSDARG00000077780	RHOT2 (2 of 2)	1	0
ENSDARG00000077794	B0V1J4_DANRE	1	0
ENSDARG00000077803	B8JL59_DANRE	1	0
ENSDARG00000077808	zgc:110238	1	0
ENSDARG00000077814		1	0
ENSDARG00000077815	cdc26	1	0
ENSDARG00000077819	A3KGX4_DANRE	1	0
ENSDARG00000077822	im:6898523	1	0
ENSDARG00000077828	B8JI20_DANRE	1	0
ENSDARG00000077835	zgc:100960	1	0
ENSDARG00000077848		1	0
ENSDARG00000077863	zgc:194177	1	0
ENSDARG00000077870	taf9	1	0
ENSDARG00000077904		1	0
ENSDARG00000077930	Q08C54_DANRE	1	0
ENSDARG00000077937		1	0
ENSDARG00000077942	LOC100150223	1	0
ENSDARG00000077943	LOC564642	1	0
ENSDARG00000077945	HEPACAM (2 of 2)	1	0
ENSDARG00000077950		1	0
ENSDARG00000077979	LOC794507	1	0
ENSDARG00000078019	B0UX57_DANRE	1	0
ENSDARG00000078036	B0R1E2_DANRE	1	0
ENSDARG00000078046		1	0
ENSDARG00000078048	ccnd1	1	0
ENSDARG00000078086	A2BG24_DANRE	1	0
ENSDARG00000078100	zgc:172116	1	0
ENSDARG00000078104		1	0
ENSDARG00000078111	FOXK1	1	0
ENSDARG00000078128		1	0
ENSDARG00000078130	LOC100151300	1	0
ENSDARG00000078188	NP_001124329.1	1	0
ENSDARG00000078197	CG041_DANRE	1	0
ENSDARG00000078205	A9ZPE2_DANRE	1	0
ENSDARG00000078218	cacnb2a	1	0
ENSDARG00000078223	A8E0X0_DANRE	1	0
ENSDARG00000078242		1	0
ENSDARG00000078255	ba2	1	0
ENSDARG00000078262	PCDHGA12 (4 of 8)	1	0
ENSDARG00000078264	LOC556032	1	0
ENSDARG00000078269		1	0
ENSDARG00000078295		1	0
ENSDARG00000078296	Q1MT72_DANRE	1	0
ENSDARG00000078300	adob	1	0
ENSDARG00000078305	zgc:174461	1	0
ENSDARG00000078327	B8JKV4_DANRE	1	0
ENSDARG00000078331	LOC560608	1	0
ENSDARG00000078334	zgc:174938	1	0
ENSDARG00000078350	si:ch211-215e19.1	1	0
ENSDARG00000078368	B0R1C9_DANRE	1	0
ENSDARG00000078385	ACTR10 (2 of 2)	1	0
ENSDARG00000078386	DYNC1I2 (2 of 2)	1	0
ENSDARG00000078396	wdr46	1	0
ENSDARG00000078398	B0R1C9_DANRE	1	0
ENSDARG00000078403		1	0
ENSDARG00000078420	zgc:194167	1	0
ENSDARG00000078428		1	0
ENSDARG00000078436	fgf20b	1	0
ENSDARG00000078438	DPP10 (2 of 2)	1	0
ENSDARG00000078446	B0S719_DANRE	1	0
ENSDARG00000078467	zgc:136939	1	0
ENSDARG00000078473	nucks1	1	0
ENSDARG00000078475	LOC559613	1	0
ENSDARG00000078496	CD180 (2 of 2)	1	0
ENSDARG00000078497	LOC557328	1	0
ENSDARG00000078511		1	0
ENSDARG00000078520	arfgap3	1	0
ENSDARG00000078549	LOC100001708	1	0
ENSDARG00000078570	si:ch211-76m11.8	1	0
ENSDARG00000078587		1	0
ENSDARG00000078589	B0V0V3_DANRE	1	0
ENSDARG00000078591	scoc	1	0
ENSDARG00000078594	B8A647_DANRE	1	0
ENSDARG00000078603	B8JLK6_DANRE	1	0
ENSDARG00000078613	zgc:194223	1	0
ENSDARG00000078615	USP53 (1 of 2)	1	0
ENSDARG00000078624	LOC560923	1	0
ENSDARG00000078629	UXS1	1	0
ENSDARG00000078647	samsn1b	1	0
ENSDARG00000078668		1	0
ENSDARG00000078684		1	0
ENSDARG00000078686	ARL8A	1	0
ENSDARG00000078704	PPP2R5D (2 of 2)	1	0
ENSDARG00000078740	il1rapl1b	1	0
ENSDARG00000078749	A3KQF6_DANRE	1	0
ENSDARG00000078750		1	0
ENSDARG00000078757		1	0
ENSDARG00000078759	B8A5D8_DANRE	1	0
ENSDARG00000078780		1	0
ENSDARG00000078782	hlxb9la	1	0
ENSDARG00000078786	AP3B2 (2 of 2)	1	0
ENSDARG00000078787	A3KPS1_DANRE	1	0
ENSDARG00000078812		1	0
ENSDARG00000078823	B8JKC7_DANRE	1	0
ENSDARG00000078826	GUCY2C (1 of 2)	1	0
ENSDARG00000078838	nkx2.7	1	0
ENSDARG00000078840	POLR1A (1 of 2)	1	0
ENSDARG00000078857	NFXL1 (2 of 2)	1	0
ENSDARG00000078869	A5WUZ7_DANRE	1	0
ENSDARG00000078872	TRAK2	1	0
ENSDARG00000078885	A8HAJ3_DANRE	1	0
ENSDARG00000078887	NP_001139079.1	1	0
ENSDARG00000078919	si:ch211-238e22.7	1	0
ENSDARG00000078923	dus1l	1	0
ENSDARG00000078966	zgc:175165	1	0
ENSDARG00000078993	B0S5I4_DANRE	1	0
ENSDARG00000079025	B0V3R0_DANRE	1	0
ENSDARG00000079042		1	0
ENSDARG00000079065	zgc:172215	1	0
ENSDARG00000079078	hbaa1	1	0
ENSDARG00000079121	A5PM83_DANRE	1	0
ENSDARG00000079122	zgc:172264	1	0
ENSDARG00000079127	si:dkey-1b17.7	1	0
ENSDARG00000079142	pcdhb	1	0
ENSDARG00000079150		1	0
ENSDARG00000079152	GAPVD1 (2 of 3)	1	0
ENSDARG00000079156	Q1MT72_DANRE	1	0
ENSDARG00000079164	CHD4 (4 of 5)	1	0
ENSDARG00000079196	B0VEQ4_DANRE	1	0
ENSDARG00000079198	NM_001098386.1	1	0
ENSDARG00000079218	A3KGY0_DANRE	1	0
ENSDARG00000079223	OXGR1 (2 of 5)	1	0
ENSDARG00000079234		1	0
ENSDARG00000079237	B7ZCZ1_DANRE	1	0
ENSDARG00000079246	rab24	1	0
ENSDARG00000079258	A2BG22_DANRE	1	0
ENSDARG00000079262		1	0
ENSDARG00000079269		1	0
ENSDARG00000079274	zgc:66382	1	0
ENSDARG00000079280	B8A5W4_DANRE	1	0
ENSDARG00000079297	CL065_DANRE	1	0
ENSDARG00000079302	zgc:175106	1	0
ENSDARG00000079304	zgc:174463	1	0
ENSDARG00000079323	rgmb	1	0
ENSDARG00000079329	zgc:163067	1	0
ENSDARG00000079354	LOC100006235	1	0
ENSDARG00000079383	NP_001108541.1	1	0
ENSDARG00000079390		1	0
ENSDARG00000079399	LOC793315	1	0
ENSDARG00000079422	ccdc49	1	0
ENSDARG00000079466	LOC794198	1	0
ENSDARG00000079470	si:dkey-31k5.1	1	0
ENSDARG00000079472	LOC100004996	1	0
ENSDARG00000079541	B8A4C6_DANRE	1	0
ENSDARG00000079547	ZBTB47 (1 of 2)	1	0
ENSDARG00000079562	zgc:172150	1	0
ENSDARG00000079566		1	0
ENSDARG00000079581		1	0
ENSDARG00000079600	zgc:165464	1	0
ENSDARG00000079607		1	0
ENSDARG00000079610	akap9	1	0
ENSDARG00000079615	zgc:174354	1	0
ENSDARG00000079643	zgc:174222	1	0
ENSDARG00000079657	LOC100151002	1	0
ENSDARG00000079669	zgc:171937	1	0
ENSDARG00000079671	A5WV09_DANRE	1	0
ENSDARG00000079692	B8A5T0_DANRE	1	0
ENSDARG00000079704		1	0
ENSDARG00000079710	rtn4r	1	0
ENSDARG00000079724	CH211-140G2.3	1	0
ENSDARG00000079735	LOC561973	1	0
ENSDARG00000079747		1	0
ENSDARG00000079758	VRK1 (2 of 3)	1	0
ENSDARG00000079767	LOC100147849	1	0
ENSDARG00000079801	RBBP6 (24 of 28)	1	0
ENSDARG00000079803	B3DKH7_DANRE	1	0
ENSDARG00000079805	tagln3	1	0
ENSDARG00000079813		1	0
ENSDARG00000079826	LOC100151331	1	0
ENSDARG00000079831	sc:d0202	1	0
ENSDARG00000079855	A8E7T2_DANRE	1	0
ENSDARG00000079860	LOC799771	1	0
ENSDARG00000079887		1	0
ENSDARG00000079890		1	0
ENSDARG00000079906	cacnb2a	1	0
ENSDARG00000079909	zgc:171759	1	0
ENSDARG00000079921	A5PM83_DANRE	1	0
ENSDARG00000079927		1	0
ENSDARG00000079930	B0S665_DANRE	1	0
ENSDARG00000079932	zgc:152830	1	0
ENSDARG00000079955	B8A583_DANRE	1	0
ENSDARG00000079962	NP_001122026.1	1	0
ENSDARG00000079964	dlx2a	1	0
ENSDARG00000079984	A5XCD4_DANRE	1	0
ENSDARG00000079985	si:dkey-245f7.1	1	0
ENSDARG00000080000	A8WFQ6_DANRE	1	0
ENSDARG00000080002	RNH1 (18 of 34)	1	0
ENSDARG00000080003	vegfc	1	0
ENSDARG00000080011	mhc1ze	1	0
ENSDARG00000080016	LOC555403	1	0
ENSDARG00000080021	LOC561535	1	0
ENSDARG00000080033	5S_rRNA	1	0
ENSDARG00000080040	5S_rRNA	1	0
ENSDARG00000080042	5S_rRNA	1	0
ENSDARG00000080050	5S_rRNA	1	0
ENSDARG00000080087	5S_rRNA	1	0
ENSDARG00000080091	5S_rRNA	1	0
ENSDARG00000080117	5S_rRNA	1	0
ENSDARG00000080122	5S_rRNA	1	0
ENSDARG00000080129	U6	1	0
ENSDARG00000080133	5S_rRNA	1	0
ENSDARG00000080136	5S_rRNA	1	0
ENSDARG00000080137	SNORD57	1	0
ENSDARG00000080157	5S_rRNA	1	0
ENSDARG00000080159	5S_rRNA	1	0
ENSDARG00000080171		1	0
ENSDARG00000080187	SRP_euk_arch	1	0
ENSDARG00000080191	SRP_euk_arch	1	0
ENSDARG00000080200	U3	1	0
ENSDARG00000080219	5S_rRNA	1	0
ENSDARG00000080222	SRP_euk_arch	1	0
ENSDARG00000080230	5S_rRNA	1	0
ENSDARG00000080237		1	0
ENSDARG00000080239	5S_rRNA	1	0
ENSDARG00000080262	SRP_euk_arch	1	0
ENSDARG00000080263	5S_rRNA	1	0
ENSDARG00000080297	5S_rRNA	1	0
ENSDARG00000080308	5S_rRNA	1	0
ENSDARG00000080310	SRP_euk_arch	1	0
ENSDARG00000080317	U2	1	0
ENSDARG00000080366	5S_rRNA	1	0
ENSDARG00000080369	5S_rRNA	1	0
ENSDARG00000080370	5S_rRNA	1	0
ENSDARG00000080378	5S_rRNA	1	0
ENSDARG00000080379		1	0
ENSDARG00000080384	5S_rRNA	1	0
ENSDARG00000080389	5S_rRNA	1	0
ENSDARG00000080391	5S_rRNA	1	0
ENSDARG00000080397	5S_rRNA	1	0
ENSDARG00000080412	SSU_rRNA_5	1	0
ENSDARG00000080423	5S_rRNA	1	0
ENSDARG00000080425	U6	1	0
ENSDARG00000080434	5S_rRNA	1	0
ENSDARG00000080436	5S_rRNA	1	0
ENSDARG00000080449	5S_rRNA	1	0
ENSDARG00000080455	5S_rRNA	1	0
ENSDARG00000080460	SRP_euk_arch	1	0
ENSDARG00000080478	5S_rRNA	1	0
ENSDARG00000080480	5S_rRNA	1	0
ENSDARG00000080482	SRP_euk_arch	1	0
ENSDARG00000080492	5S_rRNA	1	0
ENSDARG00000080495		1	0
ENSDARG00000080520	5S_rRNA	1	0
ENSDARG00000080566	5S_rRNA	1	0
ENSDARG00000080585	5S_rRNA	1	0
ENSDARG00000080599		1	0
ENSDARG00000080600	5S_rRNA	1	0
ENSDARG00000080629	5S_rRNA	1	0
ENSDARG00000080637	5S_rRNA	1	0
ENSDARG00000080639	5S_rRNA	1	0
ENSDARG00000080646	5S_rRNA	1	0
ENSDARG00000080651	5S_rRNA	1	0
ENSDARG00000080653	SRP_euk_arch	1	0
ENSDARG00000080657	5S_rRNA	1	0
ENSDARG00000080667	5S_rRNA	1	0
ENSDARG00000080668	U5	1	0
ENSDARG00000080670	5S_rRNA	1	0
ENSDARG00000080675		1	0
ENSDARG00000080678	5S_rRNA	1	0
ENSDARG00000080690	SNORA63	1	0
ENSDARG00000080706	5S_rRNA	1	0
ENSDARG00000080711	U1	1	0
ENSDARG00000080717	5S_rRNA	1	0
ENSDARG00000080723	SRP_euk_arch	1	0
ENSDARG00000080730		1	0
ENSDARG00000080735	U5	1	0
ENSDARG00000080757	5S_rRNA	1	0
ENSDARG00000080763		1	0
ENSDARG00000080766	5S_rRNA	1	0
ENSDARG00000080781	5S_rRNA	1	0
ENSDARG00000080782		1	0
ENSDARG00000080799	5S_rRNA	1	0
ENSDARG00000080806	5S_rRNA	1	0
ENSDARG00000080809	SRP_euk_arch	1	0
ENSDARG00000080819	5S_rRNA	1	0
ENSDARG00000080825	5S_rRNA	1	0
ENSDARG00000080826	RNaseP_nuc	1	0
ENSDARG00000080835	5S_rRNA	1	0
ENSDARG00000080836	5S_rRNA	1	0
ENSDARG00000080848	SRP_euk_arch	1	0
ENSDARG00000080883	5S_rRNA	1	0
ENSDARG00000080886		1	0
ENSDARG00000080892	U1	1	0
ENSDARG00000080899	5S_rRNA	1	0
ENSDARG00000080917	SRP_euk_arch	1	0
ENSDARG00000080935	SRP_euk_arch	1	0
ENSDARG00000080938	SNORD70	1	0
ENSDARG00000080958	5S_rRNA	1	0
ENSDARG00000080994	5S_rRNA	1	0
ENSDARG00000081002	5S_rRNA	1	0
ENSDARG00000081021	5S_rRNA	1	0
ENSDARG00000081038		1	0
ENSDARG00000081040	SRP_euk_arch	1	0
ENSDARG00000081046		1	0
ENSDARG00000081053	U1	1	0
ENSDARG00000081069	5S_rRNA	1	0
ENSDARG00000081102	5S_rRNA	1	0
ENSDARG00000081125	5S_rRNA	1	0
ENSDARG00000081133	5S_rRNA	1	0
ENSDARG00000081140	5S_rRNA	1	0
ENSDARG00000081170	5S_rRNA	1	0
ENSDARG00000081172	5S_rRNA	1	0
ENSDARG00000081184	5S_rRNA	1	0
ENSDARG00000081195		1	0
ENSDARG00000081211	5S_rRNA	1	0
ENSDARG00000081223	5S_rRNA	1	0
ENSDARG00000081230	5S_rRNA	1	0
ENSDARG00000081248	5S_rRNA	1	0
ENSDARG00000081256	5S_rRNA	1	0
ENSDARG00000081271		1	0
ENSDARG00000081273	5S_rRNA	1	0
ENSDARG00000081285	5S_rRNA	1	0
ENSDARG00000081288	5S_rRNA	1	0
ENSDARG00000081323	5S_rRNA	1	0
ENSDARG00000081343	5S_rRNA	1	0
ENSDARG00000081349	5S_rRNA	1	0
ENSDARG00000081361	5S_rRNA	1	0
ENSDARG00000081377	U1	1	0
ENSDARG00000081428	5S_rRNA	1	0
ENSDARG00000081440	SNORA75	1	0
ENSDARG00000081445	U5	1	0
ENSDARG00000081447	SRP_euk_arch	1	0
ENSDARG00000081454	SRP_euk_arch	1	0
ENSDARG00000081455	SRP_euk_arch	1	0
ENSDARG00000081462	5S_rRNA	1	0
ENSDARG00000081473		1	0
ENSDARG00000081479	5S_rRNA	1	0
ENSDARG00000081491	5S_rRNA	1	0
ENSDARG00000081502	5S_rRNA	1	0
ENSDARG00000081515	5S_rRNA	1	0
ENSDARG00000081525	5S_rRNA	1	0
ENSDARG00000081552	U4	1	0
ENSDARG00000081561		1	0
ENSDARG00000081590	5S_rRNA	1	0
ENSDARG00000081606	U1	1	0
ENSDARG00000081613	5S_rRNA	1	0
ENSDARG00000081620	5S_rRNA	1	0
ENSDARG00000081634	5S_rRNA	1	0
ENSDARG00000081664	SRP_euk_arch	1	0
ENSDARG00000081672	5S_rRNA	1	0
ENSDARG00000081677	5S_rRNA	1	0
ENSDARG00000081683	5S_rRNA	1	0
ENSDARG00000081702	SNORA63	1	0
ENSDARG00000081742	5S_rRNA	1	0
ENSDARG00000081746	5S_rRNA	1	0
ENSDARG00000081753	SRP_euk_arch	1	0
ENSDARG00000081767	U5	1	0
ENSDARG00000081788	5S_rRNA	1	0
ENSDARG00000081801	5S_rRNA	1	0
ENSDARG00000081819	5S_rRNA	1	0
ENSDARG00000081820	SRP_euk_arch	1	0
ENSDARG00000081831	5S_rRNA	1	0
ENSDARG00000081833	SNORD70	1	0
ENSDARG00000081847	5S_rRNA	1	0
ENSDARG00000081857		1	0
ENSDARG00000081863	5S_rRNA	1	0
ENSDARG00000081871	U5	1	0
ENSDARG00000081886	5S_rRNA	1	0
ENSDARG00000081888	5S_rRNA	1	0
ENSDARG00000081908	5S_rRNA	1	0
ENSDARG00000081918	5S_rRNA	1	0
ENSDARG00000081939	5S_rRNA	1	0
ENSDARG00000081953	5S_rRNA	1	0
ENSDARG00000081956	5S_rRNA	1	0
ENSDARG00000081960	U6	1	0
ENSDARG00000081981	5S_rRNA	1	0
ENSDARG00000081994	SRP_euk_arch	1	0
ENSDARG00000082025	SRP_euk_arch	1	0
ENSDARG00000082029	5S_rRNA	1	0
ENSDARG00000082039	5S_rRNA	1	0
ENSDARG00000082045	5S_rRNA	1	0
ENSDARG00000082046	5S_rRNA	1	0
ENSDARG00000082047	5S_rRNA	1	0
ENSDARG00000082049	SNORA30	1	0
ENSDARG00000082051	5S_rRNA	1	0
ENSDARG00000082060	5S_rRNA	1	0
ENSDARG00000082066	5S_rRNA	1	0
ENSDARG00000082074	5S_rRNA	1	0
ENSDARG00000082076	5S_rRNA	1	0
ENSDARG00000082082	SNORD57	1	0
ENSDARG00000082088	5S_rRNA	1	0
ENSDARG00000082092	5S_rRNA	1	0
ENSDARG00000082104	5S_rRNA	1	0
ENSDARG00000082115	5S_rRNA	1	0
ENSDARG00000082132	5S_rRNA	1	0
ENSDARG00000082147	5S_rRNA	1	0
ENSDARG00000082168		1	0
ENSDARG00000082173		1	0
ENSDARG00000082175	U5	1	0
ENSDARG00000082202	5S_rRNA	1	0
ENSDARG00000082208	5S_rRNA	1	0
ENSDARG00000082211	SRP_euk_arch	1	0
ENSDARG00000082227	5S_rRNA	1	0
ENSDARG00000082235	5S_rRNA	1	0
ENSDARG00000082240	5S_rRNA	1	0
ENSDARG00000082254	U6	1	0
ENSDARG00000082260	5S_rRNA	1	0
ENSDARG00000082272	5S_rRNA	1	0
ENSDARG00000082281	5S_rRNA	1	0
ENSDARG00000082285	5S_rRNA	1	0
ENSDARG00000082289		1	0
ENSDARG00000082294	5S_rRNA	1	0
ENSDARG00000082314	SRP_euk_arch	1	0
ENSDARG00000082315		1	0
ENSDARG00000082324	SRP_euk_arch	1	0
ENSDARG00000082326	U3	1	0
ENSDARG00000082327	5S_rRNA	1	0
ENSDARG00000082337	5S_rRNA	1	0
ENSDARG00000082340	5S_rRNA	1	0
ENSDARG00000082341	5S_rRNA	1	0
ENSDARG00000082348	SNORD53	1	0
ENSDARG00000082351	5S_rRNA	1	0
ENSDARG00000082365	5S_rRNA	1	0
ENSDARG00000082374	U3	1	0
ENSDARG00000082381	5S_rRNA	1	0
ENSDARG00000082406	5S_rRNA	1	0
ENSDARG00000082409	5S_rRNA	1	0
ENSDARG00000082410	5S_rRNA	1	0
ENSDARG00000082427	5S_rRNA	1	0
ENSDARG00000082438	5S_rRNA	1	0
ENSDARG00000082444	5S_rRNA	1	0
ENSDARG00000082459	5S_rRNA	1	0
ENSDARG00000082464	5S_rRNA	1	0
ENSDARG00000082498	5S_rRNA	1	0
ENSDARG00000082513		1	0
ENSDARG00000082517	5S_rRNA	1	0
ENSDARG00000082522	U5	1	0
ENSDARG00000082532	SRP_euk_arch	1	0
ENSDARG00000082553	SNORD60	1	0
ENSDARG00000082561	5S_rRNA	1	0
ENSDARG00000082565	5S_rRNA	1	0
ENSDARG00000082570	5S_rRNA	1	0
ENSDARG00000082603	5S_rRNA	1	0
ENSDARG00000082610	5S_rRNA	1	0
ENSDARG00000082626	5S_rRNA	1	0
ENSDARG00000082640	SRP_euk_arch	1	0
ENSDARG00000082660	5S_rRNA	1	0
ENSDARG00000082661	5S_rRNA	1	0
ENSDARG00000082673	5S_rRNA	1	0
ENSDARG00000082677		1	0
ENSDARG00000082684	5S_rRNA	1	0
ENSDARG00000082687	5S_rRNA	1	0
ENSDARG00000082700	5S_rRNA	1	0
ENSDARG00000082701	5S_rRNA	1	0
ENSDARG00000082708	5S_rRNA	1	0
[truncated: 24,282 more rows]
