# Supplementary material for: Comprehensive profiling of zebrafish hepatic proximal promoter CpG island methylation and its modification during chemical carcinogenesis
Source: BMC Genomics. 2011 Jan 4;12:3. doi: 10.1186/1471-2164-12-3 (PMC3027158; doi:10.1186/1471-2164-12-3)
Supplement: Additional file 6 — Full list of array data. Table S1: Fluorescence signals of positive, artificially-methylated and negative, artificially un-methylated immunoprecipitated controls relative to that of genomic DNA. Table S2: Genes hypomethylated in tumor samples (> 1.5 fold). Table S3: Genes hypermethylated in tumor samples (> 1.5 fold). Table S4: List of gene methylation levels in control samples. [file 1471-2164-12-3-S6.XLS]

## Sheet: Supplementary table 3
										Table S2. Hypomethylated genes (>1.5 fold)										Table S3. Hypermethylated genes (>1.5 fold)									Table S4. This table displays the mean normalized fluorescence intensity for 4 control and 4 hepatocellular carcinoma zebrafish liver samples for all probes that passed filtering steps.
																													To normalize these data, each probe's measured intensity was divided by its control channel value in each sample; if the control channel was below 1 then 1 was used instead. If the control channel and
Gene ID	Gene symbol	Probe ID	Neg	fluorescence signals of negative control relative to that of genomic DNA	Pos	fluorescence signals of positive control relative to that of genomic DNA	Control			Gene name	Gene ID/Transcript ID	Symbol	Probe number	Fold Change	GO Molecular Function	GO Cellular Component	GO Biological Process			Gene name	Gene ID/Transcript ID	Symbol	Probe number	Fold Change	GO Molecular Function	GO Cellular Component	GO Biological Process		the signal channel were both below 1 then no data was reported. Each measurement was divided by the 50th percentile of all measurements in that sample.
ENSDARG00000082270	5_8S_rRNA	GT_Dr_ENSDARG00000082270_5:2996017-2996190_7	0.025572	0.0253812	0.733314	0.727843	1.00752			protein tyrosine phosphatase MEG1 [Source:RefSeq peptide;Acc:NP_001037778]	ENSDARG00000000183|ENSDART00000000192	si:rp71-1n18.2	GT_Dr_ENSDARG00000000183_22:12144163-12144302_3	0.664	non-membrane spanning protein tyrosine phosphatase activity; receptor activity; cytoskeletal protein binding;	cytoplasm; cytoskeleton; extrinsic to membrane; plasma membrane;	protein amino acid dephosphorylation;				ENSDARG00000081218|ENSDART00000119029	5_8S_rRNA	GT_Dr_ENSDARG00000081218_4:63709956-63711952_189	6.98					The percentile was calculated with all raw measurements above 10. The percentile was calculated using only genes marked present.
ENSDARG00000082828	5_8S_rRNA	GT_Dr_ENSDARG00000082828_1:3685870-3686242_10	0.036983	0.0336661	0.435801	0.396715	1.09852			Dual serine/threonine and tyrosine protein kinase (EC 2.7.12.1)(Dusty protein kinase)(Dusty PK)(Receptor-interacting serine/threonine-protein kinase 5) [Source:UniProtKB/Swiss-Prot;Acc:Q4VSN1]	ENSDARG00000000853|ENSDART00000106645	dstyk	GT_Dr_ENSDARG00000000853_22:459872-460190_16	0.656	protein binding; ATP binding; protein serine/threonine kinase activity;	cytoplasm;	protein amino acid phosphorylation;				ENSDARG00000081218|ENSDART00000119029	5_8S_rRNA	GT_Dr_ENSDARG00000081218_4:63709956-63711952_155	6.969					Data were highlighted in red where methylation was two-fold above the median level, in blue where methylation was two-fold below the median level
ENSDARG00000082828	5_8S_rRNA	GT_Dr_ENSDARG00000082828_1:3685870-3686242_12	0.0658499	0.0623789	0.572594	0.542412	1.05564			kin of IRRE like [Source:RefSeq peptide;Acc:NP_998033]	ENSDARG00000001634|ENSDART00000009695	kirrel	GT_Dr_ENSDARG00000001634_7:18776631-18776908_20	0.666		cell-cell junction; integral to membrane;	excretion;				ENSDARG00000081218|ENSDART00000119029	5_8S_rRNA	GT_Dr_ENSDARG00000081218_4:63709956-63711952_157	6.923					Data were sorted by Probe ID
ENSDARG00000082828	5_8S_rRNA	GT_Dr_ENSDARG00000082828_1:3685870-3686242_11	0.0364309	0.029524	0.513885	0.416457	1.23394			Histone H2A [Source:UniProtKB/TrEMBL;Acc:Q7ZTT0]	ENSDARG00000001915|ENSDART00000015372	zgc:56685	GT_Dr_ENSDARG00000001915_1:722791-723252_6	0.63	DNA binding; zinc ion binding;	nucleosome; nucleus;	nucleosome assembly;				ENSDARG00000081218|ENSDART00000119029	5_8S_rRNA	GT_Dr_ENSDARG00000081218_4:63709956-63711952_186	6.811
ENSDARG00000082828	5_8S_rRNA	GT_Dr_ENSDARG00000082828_1:3685870-3686242_14	0.207144	0.223132	0.633575	0.682476	0.928349			Novel protein similar to vertebrate quaking homolog, KH domain RNA binding (Mouse) (QKI) Fragment [Source:UniProtKB/TrEMBL;Acc:B8JLF2]	ENSDARG00000002026|ENSDART00000018737	B8JLF2_DANRE	GT_Dr_ENSDARG00000002026_13:3770799-3770969_12	0.615	RNA binding; SH3 domain binding;	cytoplasm; nucleus;	myelination; vasculogenesis; regulation of translation; muscle cell differentiation; RNA splicing; spermatogenesis; long-chain fatty acid biosynthetic process; mRNA processing; mRNA transport;				ENSDARG00000081218|ENSDART00000119029	5_8S_rRNA	GT_Dr_ENSDARG00000081218_4:63709956-63711952_154	6.801
ENSDARG00000082828	5_8S_rRNA	GT_Dr_ENSDARG00000082828_1:3685870-3686242_34	0.01	0.012411	1.94738	2.4169	0.805734			menage a trois homolog 1 [Source:RefSeq peptide;Acc:NP_001006100]	ENSDARG00000002077|ENSDART00000006648	mnat1	GT_Dr_ENSDARG00000002077_13:31141636-31142019_2	0.489	zinc ion binding; protein N-terminus binding; N-acetyltransferase activity;	nucleoplasm; cytoplasm;	angiogenesis; transcription initiation from RNA polymerase II promoter; nucleotide-excision repair, DNA damage removal; multicellular organismal metabolic process; protein complex assembly; response to calcium ion; cell proliferation; cell division; regulation of cyclin-dependent protein kinase activity; ventricular system development; RNA elongation from RNA polymerase II promoter; apoptosis; ce…				ENSDARG00000081218|ENSDART00000119029	5_8S_rRNA	GT_Dr_ENSDARG00000081218_4:63709956-63711952_147	6.747
ENSDARG00000082828	5_8S_rRNA	GT_Dr_ENSDARG00000082828_1:3685870-3686242_33	0.01	0.0127187	1.79242	2.27972	0.786244			Novel protein similar to vertebrate phosphodiesterase 4 family , cAMP-specific (Phosphodiesterase E3 dunce homolog, Drosophila) (PDE4) Fragment [Source:UniProtKB/TrEMBL;Acc:Q1L999]	ENSDARG00000002411|ENSDART00000104292	si:ch211-255d18.1	GT_Dr_ENSDARG00000002411_11:6345914-6346170_1	0.34	metal ion binding; 3',5'-cyclic-AMP phosphodiesterase activity;	insoluble fraction; soluble fraction; centrosome; membrane;	regulation of G-protein coupled receptor protein signaling pathway; memory; smooth muscle contraction; cAMP catabolic process;				ENSDARG00000081218|ENSDART00000119029	5_8S_rRNA	GT_Dr_ENSDARG00000081218_4:63709956-63711952_188	6.728
ENSDARG00000082828	5_8S_rRNA	GT_Dr_ENSDARG00000082828_1:3684627-3684981_19	0.120256	0.121734	0.893652	0.904633	0.987861			Novel protein similar to vertebrate phosphodiesterase 4 family , cAMP-specific (Phosphodiesterase E3 dunce homolog, Drosophila) (PDE4) Fragment [Source:UniProtKB/TrEMBL;Acc:Q1L999]	ENSDARG00000002411|ENSDART00000104292	si:ch211-255d18.1	GT_Dr_ENSDARG00000002411_11:6345914-6346170_10	0.436	metal ion binding; 3',5'-cyclic-AMP phosphodiesterase activity;	insoluble fraction; soluble fraction; centrosome; membrane;	regulation of G-protein coupled receptor protein signaling pathway; memory; smooth muscle contraction; cAMP catabolic process;				ENSDARG00000081218|ENSDART00000119029	5_8S_rRNA	GT_Dr_ENSDARG00000081218_4:63709956-63711952_190	6.631
ENSDARG00000082828	5_8S_rRNA	GT_Dr_ENSDARG00000082828_1:3684627-3684981_18	0.0838831	0.0769302	1.08761	0.997457	1.09038			novel protein similar to vertebrate syntaxin binding protein [Source:RefSeq peptide;Acc:NP_001093451]	ENSDARG00000002656|ENSDART00000101762	NP_001093451.1	GT_Dr_ENSDARG00000002656_20:31681043-31681578_46	0.629	syntaxin-1 binding;	cytoplasmic vesicle membrane; cell junction; synapse; nicotinic acetylcholine-gated receptor-channel complex;	exocytosis; protein transport;				ENSDARG00000081218|ENSDART00000119029	5_8S_rRNA	GT_Dr_ENSDARG00000081218_4:63709956-63711952_156	6.567						Normalized	Normalized
ENSDARG00000082828	5_8S_rRNA	GT_Dr_ENSDARG00000082828_1:3685870-3686242_7	0.337522	0.39892	0.648916	0.766958	0.846091			leucine rich repeat containing 4 [Source:RefSeq peptide;Acc:NP_001093494]	ENSDARG00000003020|ENSDART00000007520	NP_001093494.1	GT_Dr_ENSDARG00000003020_18:10264400-10264541_10	0.622	protein binding;	integral to membrane;					ENSDARG00000081218|ENSDART00000119029	5_8S_rRNA	GT_Dr_ENSDARG00000081218_4:63709956-63711952_187	6.388					Probe ID	Control	Tumour	Chromosome	Position of Probe	Probe Sequence	Target Gene	Target Gene Symbol	Target Gene Common Name	Ensembl family	Strand	Unigene ID
ENSDARG00000082828	5_8S_rRNA	GT_Dr_ENSDARG00000082828_1:3685870-3686242_9	0.139018	0.143498	0.640454	0.661093	0.96878			leucine rich repeat containing 4 [Source:RefSeq peptide;Acc:NP_001093494]	ENSDARG00000003020|ENSDART00000007520	NP_001093494.1	GT_Dr_ENSDARG00000003020_18:10264400-10264541_7	0.66	protein binding;	integral to membrane;					ENSDARG00000081218|ENSDART00000119029	5_8S_rRNA	GT_Dr_ENSDARG00000081218_4:63709956-63711952_86	6.344					GT_Dr_ENSDARG00000000002_9:34404735-34404844_4	0.27353	0.347558	9	chr9:34404762-34404821	TCAATGTACTGTGGCTCAGTCTGACCGCAGGAGTGAATCTCCGCGCACTGGCGCCCCTCA	ENSDARG00000000002	ccdc80	Coiled-coil domain-containing protein 80 Precursor [Source:UniProtKB/Swiss-Prot;Acc:Q90X49]	COILED COIL DOMAIN CONTAINING 80 PRECURSOR DOWN REGULATED BY ONCOGENES 1	1	Dr.80749
ENSDARG00000082828	5_8S_rRNA	GT_Dr_ENSDARG00000082828_1:3685870-3686242_8	0.179128	0.194533	0.588735	0.639368	0.920808			leucine rich repeat containing 4 [Source:RefSeq peptide;Acc:NP_001093494]	ENSDARG00000003020|ENSDART00000007520	NP_001093494.1	GT_Dr_ENSDARG00000003020_18:10264400-10264541_8	0.616	protein binding;	integral to membrane;					ENSDARG00000081218|ENSDART00000119029	5_8S_rRNA	GT_Dr_ENSDARG00000081218_4:63709956-63711952_81	6.189					GT_Dr_ENSDARG00000000002_9:34404735-34404844_6	0.263561	0.272025	9	chr9:34404780-34404839	GTCTGACCGCAGGAGTGAATCTCCGCGCACTGGCGCCCCTCAGCTGCATGGGTTGGTCCT	ENSDARG00000000002	ccdc80	Coiled-coil domain-containing protein 80 Precursor [Source:UniProtKB/Swiss-Prot;Acc:Q90X49]	COILED COIL DOMAIN CONTAINING 80 PRECURSOR DOWN REGULATED BY ONCOGENES 1	1	Dr.80749
ENSDARG00000082828	5_8S_rRNA	GT_Dr_ENSDARG00000082828_1:3685870-3686242_35	0.0236112	0.0255994	1.89203	2.05136	0.922332			leucine rich repeat containing 4 [Source:RefSeq peptide;Acc:NP_001093494]	ENSDARG00000003020|ENSDART00000007520	NP_001093494.1	GT_Dr_ENSDARG00000003020_18:10264400-10264541_9	0.618	protein binding;	integral to membrane;					ENSDARG00000081218|ENSDART00000119029	5_8S_rRNA	GT_Dr_ENSDARG00000081218_4:63709956-63711952_89	6.168					GT_Dr_ENSDARG00000000151_3:32064158-32064348_3	0.982328	0.862961	3	chr3:32064176-32064235	GTTGAACTGAACTTGTTTAACTAGCCCTCTCTCGGTGTCCTCGTTTGCCGCGTGCAAAGC	ENSDARG00000000151	thraa	Thyroid hormone receptor alpha-A (zTRalpha-A)(Thyroid hormone receptor alpha-1)(TRalpha-1)(Nuclear receptor subfamily 1 group A member 1-A) [Source:UniProtKB/Swiss-Prot;Acc:Q98867]	THYROID HORMONE RECEPTOR NUCLEAR RECEPTOR SUBFAMILY 1 GROUP A MEMBER	-1	Dr.75070
ENSDARG00000082828	5_8S_rRNA	GT_Dr_ENSDARG00000082828_1:3684627-3684981_22	0.121879	0.121083	0.711136	0.706491	1.00658			nucleoporin 88 [Source:RefSeq peptide;Acc:NP_001018302]	ENSDARG00000003235|ENSDART00000023123	nup88	GT_Dr_ENSDARG00000003235_5:60650045-60650359_1	0.657	transporter activity;	nuclear pore; cytosol;	protein transport;				ENSDARG00000081218|ENSDART00000119029	5_8S_rRNA	GT_Dr_ENSDARG00000081218_4:63709956-63711952_150	6.082					GT_Dr_ENSDARG00000000175_3:20751462-20751660_1	1.07682	0.623359	3	chr3:20751462-20751521	ACCTCCTTTCGAGCACACCATCCCAAGTCTGAGTCCCTGCACAGGCAACCAGGCGCGACC	ENSDARG00000000175	hoxb2a	Homeobox protein Hox-B2a (Hox-B2) [Source:UniProtKB/Swiss-Prot;Acc:O42367]	HOMEOBOX HOX	1	Dr.78066
ENSDARG00000082828	5_8S_rRNA	GT_Dr_ENSDARG00000082828_1:3685870-3686242_15	0.255427	0.258964	0.670937	0.680227	0.986343				ENSDARG00000003384|ENSDART00000021662	LOC100149770	GT_Dr_ENSDARG00000003384_9:53971352-53971534_11	0.665	RNA binding; protein binding; transporter activity;	nuclear speck; spliceosome;	transport; regulation of transcription, DNA-dependent; RNA splicing; B cell activation; signal transduction; mRNA processing;				ENSDARG00000081218|ENSDART00000119029	5_8S_rRNA	GT_Dr_ENSDARG00000081218_4:63709956-63711952_84	6.064					GT_Dr_ENSDARG00000000175_3:20751462-20751660_10	2.01849	1.94131	3	chr3:20751543-20751602	CTCCAATGGCCTCCAGCTTCGGACACAAACAGCACCGCCGACGCAGCACCAGCAAGGCCC	ENSDARG00000000175	hoxb2a	Homeobox protein Hox-B2a (Hox-B2) [Source:UniProtKB/Swiss-Prot;Acc:O42367]	HOMEOBOX HOX	1	Dr.78066
ENSDARG00000082828	5_8S_rRNA	GT_Dr_ENSDARG00000082828_1:3684627-3684981_20	0.0775438	0.0773646	0.824716	0.822811	1.00232			Type IV collagen alpha 3 chain Fragment [Source:UniProtKB/TrEMBL;Acc:Q58FS7]	ENSDARG00000003395|ENSDART00000045618	Q58FS7_DANRE	GT_Dr_ENSDARG00000003395_15:37012270-37012512_14	0.564		collagen type IV;					ENSDARG00000081218|ENSDART00000119029	5_8S_rRNA	GT_Dr_ENSDARG00000081218_4:63709956-63711952_192	6.013					GT_Dr_ENSDARG00000000175_3:20751462-20751660_12	1.14435	1.44672	3	chr3:20751561-20751620	TCGGACACAAACAGCACCGCCGACGCAGCACCAGCAAGGCCCGGCTCCGCTGTCGGGTGG	ENSDARG00000000175	hoxb2a	Homeobox protein Hox-B2a (Hox-B2) [Source:UniProtKB/Swiss-Prot;Acc:O42367]	HOMEOBOX HOX	1	Dr.78066
ENSDARG00000082828	5_8S_rRNA	GT_Dr_ENSDARG00000082828_1:3685870-3686242_16	0.230624	0.238726	0.883622	0.914663	0.966063			Novel protein Fragment [Source:UniProtKB/TrEMBL;Acc:Q5RGW7]	ENSDARG00000003673|ENSDART00000035385	si:dkey-60a16.3	GT_Dr_ENSDARG00000003673_20:4891881-4891986_4	0.618	DNA binding; protein binding;	SWI/SNF complex;	chromatin modification; regulation of transcription, DNA-dependent;				ENSDARG00000081218|ENSDART00000119029	5_8S_rRNA	GT_Dr_ENSDARG00000081218_4:63709956-63711952_146	5.934					GT_Dr_ENSDARG00000000175_3:20751462-20751660_14	0.84575	0.838592	3	chr3:20751579-20751638	GCCGACGCAGCACCAGCAAGGCCCGGCTCCGCTGTCGGGTGGCGCGCCCCTGGCCCACGA	ENSDARG00000000175	hoxb2a	Homeobox protein Hox-B2a (Hox-B2) [Source:UniProtKB/Swiss-Prot;Acc:O42367]	HOMEOBOX HOX	1	Dr.78066
ENSDARG00000082828	5_8S_rRNA	GT_Dr_ENSDARG00000082828_1:3684627-3684981_17	0.0678045	0.0658655	1.04345	1.01361	1.02944			Novel protein similar to vertebrate catenin (Cadherin-associated protein), delta 2 (Neural plakophilin-related arm-repeat protein) (CTNND2) Fragment [Source:UniProtKB/TrEMBL;Acc:B0V2S8]	ENSDARG00000003779|ENSDART00000087270	B0V2S8_DANRE	GT_Dr_ENSDARG00000003779_2:28655580-28655778_4	0.618	protein binding;	cell junction; cytoplasm; nucleus;	learning; regulation of transcription, DNA-dependent; morphogenesis of a branching structure; regulation of synaptic plasticity; neuron adhesion; signal transduction; multicellular organismal development;				ENSDARG00000081218|ENSDART00000119029	5_8S_rRNA	GT_Dr_ENSDARG00000081218_4:63709956-63711952_78	5.88					GT_Dr_ENSDARG00000000175_3:20751462-20751660_16	0.973935	0.943381	3	chr3:20751597-20751656	AGGCCCGGCTCCGCTGTCGGGTGGCGCGCCCCTGGCCCACGAGTTCCCATGGATGAAGGA	ENSDARG00000000175	hoxb2a	Homeobox protein Hox-B2a (Hox-B2) [Source:UniProtKB/Swiss-Prot;Acc:O42367]	HOMEOBOX HOX	1	Dr.78066
ENSDARG00000082828	5_8S_rRNA	GT_Dr_ENSDARG00000082828_1:3685870-3686242_13	0.0992849	0.106498	0.656784	0.704497	0.932274			vang-like 1 (van gogh, Drosophila) [Source:RefSeq peptide;Acc:NP_991313]	ENSDARG00000004305|ENSDART00000036926	vangl1	GT_Dr_ENSDARG00000004305_9:33409934-33410051_5	0.545	protein binding;	integral to membrane;	multicellular organismal development;				ENSDARG00000081218|ENSDART00000119029	5_8S_rRNA	GT_Dr_ENSDARG00000081218_4:63709956-63711952_145	5.84					GT_Dr_ENSDARG00000000175_3:20751462-20751660_4	0.885748	0.962055	3	chr3:20751489-20751548	TCTGAGTCCCTGCACAGGCAACCAGGCGCGACCGAGGAGCCAAAAGCGAACTGCCTCCAA	ENSDARG00000000175	hoxb2a	Homeobox protein Hox-B2a (Hox-B2) [Source:UniProtKB/Swiss-Prot;Acc:O42367]	HOMEOBOX HOX	1	Dr.78066
ENSDARG00000082828	5_8S_rRNA	GT_Dr_ENSDARG00000082828_1:3684627-3684981_21	0.109687	0.111613	0.69989	0.712181	0.982741			Usher syndrome type-1G protein (Scaffold protein containing ankyrin repeats and SAM domain) [Source:UniProtKB/Swiss-Prot;Acc:Q495M9]	ENSDARG00000004322|ENSDART00000023265	USH1G (1 of 2)	GT_Dr_ENSDARG00000004322_3:55072304-55072794_16	0.628	protein homodimerization activity;	cytoplasm; membrane; actin cytoskeleton;	photoreceptor cell maintenance; inner ear morphogenesis; sensory perception of sound; equilibrioception; inner ear receptor cell differentiation;				ENSDARG00000081218|ENSDART00000119029	5_8S_rRNA	GT_Dr_ENSDARG00000081218_4:63709956-63711952_158	5.723					GT_Dr_ENSDARG00000000175_3:20751462-20751660_6	1.11841	1.2047	3	chr3:20751507-20751566	CAACCAGGCGCGACCGAGGAGCCAAAAGCGAACTGCCTCCAATGGCCTCCAGCTTCGGAC	ENSDARG00000000175	hoxb2a	Homeobox protein Hox-B2a (Hox-B2) [Source:UniProtKB/Swiss-Prot;Acc:O42367]	HOMEOBOX HOX	1	Dr.78066
ENSDARG00000082828	5_8S_rRNA	GT_Dr_ENSDARG00000082828_1:3685870-3686242_5	0.547084	0.579104	0.915292	0.968862	0.944708			Usher syndrome type-1G protein (Scaffold protein containing ankyrin repeats and SAM domain) [Source:UniProtKB/Swiss-Prot;Acc:Q495M9]	ENSDARG00000004322|ENSDART00000023265	USH1G (1 of 2)	GT_Dr_ENSDARG00000004322_3:55072304-55072794_23	0.588	protein homodimerization activity;	cytoplasm; membrane; actin cytoskeleton;	photoreceptor cell maintenance; inner ear morphogenesis; sensory perception of sound; equilibrioception; inner ear receptor cell differentiation;				ENSDARG00000081218|ENSDART00000119029	5_8S_rRNA	GT_Dr_ENSDARG00000081218_4:63709956-63711952_79	5.677					GT_Dr_ENSDARG00000000175_3:20751462-20751660_8	1.25509	1.23757	3	chr3:20751525-20751584	GAGCCAAAAGCGAACTGCCTCCAATGGCCTCCAGCTTCGGACACAAACAGCACCGCCGAC	ENSDARG00000000175	hoxb2a	Homeobox protein Hox-B2a (Hox-B2) [Source:UniProtKB/Swiss-Prot;Acc:O42367]	HOMEOBOX HOX	1	Dr.78066
ENSDARG00000080925	5_8S_rRNA	GT_Dr_ENSDARG00000080925_2:23568898-23570774_35	0.01	0.0101708	0.519516	0.528391	0.983203			Usher syndrome type-1G protein (Scaffold protein containing ankyrin repeats and SAM domain) [Source:UniProtKB/Swiss-Prot;Acc:Q495M9]	ENSDARG00000004322|ENSDART00000023265	USH1G (1 of 2)	GT_Dr_ENSDARG00000004322_3:55072304-55072794_24	0.531	protein homodimerization activity;	cytoplasm; membrane; actin cytoskeleton;	photoreceptor cell maintenance; inner ear morphogenesis; sensory perception of sound; equilibrioception; inner ear receptor cell differentiation;				ENSDARG00000081218|ENSDART00000119029	5_8S_rRNA	GT_Dr_ENSDARG00000081218_4:63709956-63711952_153	5.671					GT_Dr_ENSDARG00000000183_22:12144163-12144302_3	0.760169	0.584399	22	chr22:12144181-12144240	TGTGTTTTGCAGACGGAGTGGGGACCGTAATGACCGCACGCTTCCGGTTGCCTGCTGGCA	ENSDARG00000000183	si:rp71-1n18.2	protein tyrosine phosphatase MEG1 [Source:RefSeq peptide;Acc:NP_001037778]	TYROSINE PHOSPHATASE NON RECEPTOR TYPE EC_3.1.3.48 TYROSINE PHOSPHATASE	1	Dr.47843
ENSDARG00000081218	5_8S_rRNA	GT_Dr_ENSDARG00000081218_4:63709956-63711952_190	0.0216035	0.0142324	0.528678	0.348295	1.5179			Usher syndrome type-1G protein (Scaffold protein containing ankyrin repeats and SAM domain) [Source:UniProtKB/Swiss-Prot;Acc:Q495M9]	ENSDARG00000004322|ENSDART00000023265	USH1G (1 of 2)	GT_Dr_ENSDARG00000004322_3:55072304-55072794_27	0.503	protein homodimerization activity;	cytoplasm; membrane; actin cytoskeleton;	photoreceptor cell maintenance; inner ear morphogenesis; sensory perception of sound; equilibrioception; inner ear receptor cell differentiation;				ENSDARG00000081218|ENSDART00000119029	5_8S_rRNA	GT_Dr_ENSDARG00000081218_4:63709956-63711952_82	5.65					GT_Dr_ENSDARG00000000183_22:12144163-12144302_4	0.966917	0.952695	22	chr22:12144190-12144249	CAGACGGAGTGGGGACCGTAATGACCGCACGCTTCCGGTTGCCTGCTGGCAGATCTTACG	ENSDARG00000000183	si:rp71-1n18.2	protein tyrosine phosphatase MEG1 [Source:RefSeq peptide;Acc:NP_001037778]	TYROSINE PHOSPHATASE NON RECEPTOR TYPE EC_3.1.3.48 TYROSINE PHOSPHATASE	1	Dr.47843
ENSDARG00000081218	5_8S_rRNA	GT_Dr_ENSDARG00000081218_4:63709956-63711952_89	0.0239795	0.0163953	0.418855	0.28638	1.46258			Usher syndrome type-1G protein (Scaffold protein containing ankyrin repeats and SAM domain) [Source:UniProtKB/Swiss-Prot;Acc:Q495M9]	ENSDARG00000004322|ENSDART00000023265	USH1G (1 of 2)	GT_Dr_ENSDARG00000004322_3:55072304-55072794_32	0.58	protein homodimerization activity;	cytoplasm; membrane; actin cytoskeleton;	photoreceptor cell maintenance; inner ear morphogenesis; sensory perception of sound; equilibrioception; inner ear receptor cell differentiation;				ENSDARG00000081218|ENSDART00000119029	5_8S_rRNA	GT_Dr_ENSDARG00000081218_4:63709956-63711952_152	5.642					GT_Dr_ENSDARG00000000183_22:12144163-12144302_5	0.986446	1.01004	22	chr22:12144199-12144258	TGGGGACCGTAATGACCGCACGCTTCCGGTTGCCTGCTGGCAGATCTTACGATGTGGGAG	ENSDARG00000000183	si:rp71-1n18.2	protein tyrosine phosphatase MEG1 [Source:RefSeq peptide;Acc:NP_001037778]	TYROSINE PHOSPHATASE NON RECEPTOR TYPE EC_3.1.3.48 TYROSINE PHOSPHATASE	1	Dr.47843
ENSDARG00000081218	5_8S_rRNA	GT_Dr_ENSDARG00000081218_4:63709956-63711952_87	0.0263022	0.0198001	0.403784	0.303965	1.32839			splicing factor, arginine/serine-rich 11 [Source:RefSeq peptide;Acc:NP_955870]	ENSDARG00000004342|ENSDART00000023116	sfrs11	GT_Dr_ENSDARG00000004342_11:43456598-43456957_1	0.557	nucleic acid binding; protein binding;	nucleolus;	nuclear mRNA splicing, via spliceosome;				ENSDARG00000081218|ENSDART00000119029	5_8S_rRNA	GT_Dr_ENSDARG00000081218_4:63709956-63711952_134	5.625					GT_Dr_ENSDARG00000000183_22:12144163-12144302_6	0.821024	0.743998	22	chr22:12144208-12144267	TAATGACCGCACGCTTCCGGTTGCCTGCTGGCAGATCTTACGATGTGGGAGCGTTGGAGG	ENSDARG00000000183	si:rp71-1n18.2	protein tyrosine phosphatase MEG1 [Source:RefSeq peptide;Acc:NP_001037778]	TYROSINE PHOSPHATASE NON RECEPTOR TYPE EC_3.1.3.48 TYROSINE PHOSPHATASE	1	Dr.47843
ENSDARG00000081218	5_8S_rRNA	GT_Dr_ENSDARG00000081218_4:63709956-63711952_82	0.0323154	0.0217054	0.480986	0.323065	1.48882				ENSDARG00000004988|ENSDART00000005929	Unknown	GT_Dr_ENSDARG00000004988_14:8163951-8164086_4	0.562	calmodulin binding; zinc ion binding; calcium ion binding; protein serine/threonine phosphatase activity; iron ion binding;	cytosol; Z disc; mitochondrion; calcineurin complex; microsome; nucleus;	protein amino acid dephosphorylation; skeletal muscle fiber development; regulation of synaptic transmission; protein import into nucleus; regulation of excitatory postsynaptic membrane potential; calcium ion transport; G1/S transition of mitotic cell cycle; response to stress;				ENSDARG00000081218|ENSDART00000119029	5_8S_rRNA	GT_Dr_ENSDARG00000081218_4:63709956-63711952_92	5.577					GT_Dr_ENSDARG00000000183_22:12144163-12144302_7	0.96328	0.855843	22	chr22:12144217-12144276	CACGCTTCCGGTTGCCTGCTGGCAGATCTTACGATGTGGGAGCGTTGGAGGAGGCCAGAG	ENSDARG00000000183	si:rp71-1n18.2	protein tyrosine phosphatase MEG1 [Source:RefSeq peptide;Acc:NP_001037778]	TYROSINE PHOSPHATASE NON RECEPTOR TYPE EC_3.1.3.48 TYROSINE PHOSPHATASE	1	Dr.47843
ENSDARG00000081218	5_8S_rRNA	GT_Dr_ENSDARG00000081218_4:63709956-63711952_151	0.0907003	0.0613666	0.578016	0.391077	1.47801			Neuron navigator 3 [Source:UniProtKB/Swiss-Prot;Acc:Q5TZ18]	ENSDARG00000005476|ENSDART00000005847	nav3	GT_Dr_ENSDARG00000005476_4:20605754-20605853_1	0.463	nucleoside-triphosphatase activity;	nuclear envelope; membrane;					ENSDARG00000081218|ENSDART00000119029	5_8S_rRNA	GT_Dr_ENSDARG00000081218_4:63709956-63711952_144	5.547					GT_Dr_ENSDARG00000000212_22:12221037-12221442_16	0.656038	0.717779	22	chr22:12221172-12221231	TTGAGGTTTTGCATAGTGGTCTTCTCGTTGACAACCATGCCGAAGCCATTGTCGCCCCCG	ENSDARG00000000212	zgc:92061	hypothetical protein LOC436656 [Source:RefSeq peptide;Acc:NP_001002383]	KERATIN TYPE I CYTOSKELETAL CYTOKERATIN CK KERATIN	-1	Dr.32396
ENSDARG00000081218	5_8S_rRNA	GT_Dr_ENSDARG00000081218_4:63709956-63711952_133	0.0122491	0.00873221	0.547273	0.390142	1.40275			Neuron navigator 3 [Source:UniProtKB/Swiss-Prot;Acc:Q5TZ18]	ENSDARG00000005476|ENSDART00000005847	nav3	GT_Dr_ENSDARG00000005476_4:20605754-20605853_2	0.195	nucleoside-triphosphatase activity;	nuclear envelope; membrane;					ENSDARG00000081218|ENSDART00000119029	5_8S_rRNA	GT_Dr_ENSDARG00000081218_4:63709956-63711952_93	5.521					GT_Dr_ENSDARG00000000212_22:12221037-12221442_17	1.15267	1.18127	22	chr22:12221181-12221240	TGCATAGTGGTCTTCTCGTTGACAACCATGCCGAAGCCATTGTCGCCCCCGGCAAGAGCG	ENSDARG00000000212	zgc:92061	hypothetical protein LOC436656 [Source:RefSeq peptide;Acc:NP_001002383]	KERATIN TYPE I CYTOSKELETAL CYTOKERATIN CK KERATIN	-1	Dr.32396
ENSDARG00000081218	5_8S_rRNA	GT_Dr_ENSDARG00000081218_4:63709956-63711952_91	0.0763849	0.0524112	0.508595	0.348971	1.45742			Neuron navigator 3 [Source:UniProtKB/Swiss-Prot;Acc:Q5TZ18]	ENSDARG00000005476|ENSDART00000005847	nav3	GT_Dr_ENSDARG00000005476_4:20605754-20605853_3	0.421	nucleoside-triphosphatase activity;	nuclear envelope; membrane;					ENSDARG00000081218|ENSDART00000119029	5_8S_rRNA	GT_Dr_ENSDARG00000081218_4:63709956-63711952_133	5.445					GT_Dr_ENSDARG00000000212_22:12221037-12221442_18	1.158	1.16763	22	chr22:12221190-12221249	GTCTTCTCGTTGACAACCATGCCGAAGCCATTGTCGCCCCCGGCAAGAGCGCTGGACATG	ENSDARG00000000212	zgc:92061	hypothetical protein LOC436656 [Source:RefSeq peptide;Acc:NP_001002383]	KERATIN TYPE I CYTOSKELETAL CYTOKERATIN CK KERATIN	-1	Dr.32396
ENSDARG00000081218	5_8S_rRNA	GT_Dr_ENSDARG00000081218_4:63709956-63711952_155	0.0106674	0.00748901	0.400674	0.281292	1.42441			Neuron navigator 3 [Source:UniProtKB/Swiss-Prot;Acc:Q5TZ18]	ENSDARG00000005476|ENSDART00000005847	nav3	GT_Dr_ENSDARG00000005476_4:20605754-20605853_4	0.298	nucleoside-triphosphatase activity;	nuclear envelope; membrane;					ENSDARG00000081218|ENSDART00000119029	5_8S_rRNA	GT_Dr_ENSDARG00000081218_4:63709956-63711952_85	5.431					GT_Dr_ENSDARG00000000212_22:12221037-12221442_19	0.88983	0.900945	22	chr22:12221199-12221258	TTGACAACCATGCCGAAGCCATTGTCGCCCCCGGCAAGAGCGCTGGACATGTCGAAACCG	ENSDARG00000000212	zgc:92061	hypothetical protein LOC436656 [Source:RefSeq peptide;Acc:NP_001002383]	KERATIN TYPE I CYTOSKELETAL CYTOKERATIN CK KERATIN	-1	Dr.32396
ENSDARG00000081218	5_8S_rRNA	GT_Dr_ENSDARG00000081218_4:63709956-63711952_84	0.0241411	0.0171284	0.360139	0.255523	1.40942			kelch domain containing 5 [Source:RefSeq peptide;Acc:NP_001038601]	ENSDARG00000006011|ENSDART00000007030	si:ch211-234f20.7	GT_Dr_ENSDARG00000006011_4:17454912-17455335_5	0.615	serine-type endopeptidase activity; protein binding;		proteolysis;				ENSDARG00000081218|ENSDART00000119029	5_8S_rRNA	GT_Dr_ENSDARG00000081218_4:63709956-63711952_77	5.428					GT_Dr_ENSDARG00000000212_22:12221037-12221442_26	0.590445	0.574995	22	chr22:12221262-12221321	CTGGAGCTCTGTGCGTAAGAGACGCGCACGCTGCCTCCAGCACCTGCGTAAACGCTTGGA	ENSDARG00000000212	zgc:92061	hypothetical protein LOC436656 [Source:RefSeq peptide;Acc:NP_001002383]	KERATIN TYPE I CYTOSKELETAL CYTOKERATIN CK KERATIN	-1	Dr.32396
ENSDARG00000081218	5_8S_rRNA	GT_Dr_ENSDARG00000081218_4:63709956-63711952_198	0.0284151	0.0249142	0.694983	0.609357	1.14052			Ras-related GTP binding D [Source:RefSeq peptide;Acc:NP_001092894]	ENSDARG00000006279|ENSDART00000027667	zgc:162165	GT_Dr_ENSDARG00000006279_17:13466944-13467346_6	0.625	protein binding; GTP binding;	cytoplasm; nucleus;					ENSDARG00000081218|ENSDART00000119029	5_8S_rRNA	GT_Dr_ENSDARG00000081218_4:63709956-63711952_76	5.305					GT_Dr_ENSDARG00000000212_22:12221037-12221442_27	0.413769	0.550734	22	chr22:12221271-12221330	TGTGCGTAAGAGACGCGCACGCTGCCTCCAGCACCTGCGTAAACGCTTGGAGCGCGACCG	ENSDARG00000000212	zgc:92061	hypothetical protein LOC436656 [Source:RefSeq peptide;Acc:NP_001002383]	KERATIN TYPE I CYTOSKELETAL CYTOKERATIN CK KERATIN	-1	Dr.32396
ENSDARG00000081218	5_8S_rRNA	GT_Dr_ENSDARG00000081218_4:63709956-63711952_86	0.0255458	0.0180815	0.392115	0.277542	1.41281			kazrin [Source:RefSeq peptide;Acc:NP_001073551]	ENSDARG00000006601|ENSDART00000088888	zgc:158299	GT_Dr_ENSDARG00000006601_11:25805734-25805837_4	0.432		cytoplasm; cytoskeleton; cell junction; nucleus;	keratinization;				ENSDARG00000081218|ENSDART00000119029	5_8S_rRNA	GT_Dr_ENSDARG00000081218_4:63709956-63711952_80	5.297					GT_Dr_ENSDARG00000000212_22:12221037-12221442_28	0.592125	0.600334	22	chr22:12221280-12221339	GAGACGCGCACGCTGCCTCCAGCACCTGCGTAAACGCTTGGAGCGCGACCGACGGCGATG	ENSDARG00000000212	zgc:92061	hypothetical protein LOC436656 [Source:RefSeq peptide;Acc:NP_001002383]	KERATIN TYPE I CYTOSKELETAL CYTOKERATIN CK KERATIN	-1	Dr.32396
ENSDARG00000081218	5_8S_rRNA	GT_Dr_ENSDARG00000081218_4:63709956-63711952_157	0.0205011	0.0149038	0.352575	0.256313	1.37557			Novel protein similar to vertebrate solute carrier family 24 (Sodium/potassium/calcium exchanger), member 3 (SLC24A3) Fragment [Source:UniProtKB/TrEMBL;Acc:B8A5P2]	ENSDARG00000006760|ENSDART00000022110	B8A5P2_DANRE	GT_Dr_ENSDARG00000006760_13:27828661-27829213_10	0.601	potassium ion binding; calcium ion binding; sodium ion binding; calcium, potassium:sodium antiporter activity; symporter activity;	integral to membrane;	calcium ion transport; cellular calcium ion homeostasis; potassium ion transport; sodium ion transport;				ENSDARG00000081218|ENSDART00000119029	5_8S_rRNA	GT_Dr_ENSDARG00000081218_4:63709956-63711952_88	5.289					GT_Dr_ENSDARG00000000212_22:12221037-12221442_29	0.498634	0.567677	22	chr22:12221289-12221348	ACGCTGCCTCCAGCACCTGCGTAAACGCTTGGAGCGCGACCGACGGCGATGCGCTTCGAG	ENSDARG00000000212	zgc:92061	hypothetical protein LOC436656 [Source:RefSeq peptide;Acc:NP_001002383]	KERATIN TYPE I CYTOSKELETAL CYTOKERATIN CK KERATIN	-1	Dr.32396
ENSDARG00000081218	5_8S_rRNA	GT_Dr_ENSDARG00000081218_4:63709956-63711952_88	0.0354992	0.0259566	0.441788	0.323029	1.36764				ENSDARG00000006916|ENSDART00000016475	LOC570934	GT_Dr_ENSDARG00000006916_11:6091338-6091874_18	0.591	intermediate filament binding;						ENSDARG00000081218|ENSDART00000119029	5_8S_rRNA	GT_Dr_ENSDARG00000081218_4:63709956-63711952_96	5.213					GT_Dr_ENSDARG00000000212_22:12221037-12221442_30	0.456835	0.504286	22	chr22:12221298-12221357	CCAGCACCTGCGTAAACGCTTGGAGCGCGACCGACGGCGATGCGCTTCGAGTATCCACCA	ENSDARG00000000212	zgc:92061	hypothetical protein LOC436656 [Source:RefSeq peptide;Acc:NP_001002383]	KERATIN TYPE I CYTOSKELETAL CYTOKERATIN CK KERATIN	-1	Dr.32396
ENSDARG00000081218	5_8S_rRNA	GT_Dr_ENSDARG00000081218_4:63709956-63711952_186	0.0279476	0.0190307	0.446325	0.303922	1.46855			Novel protein similar to human and mouse androgen-induced 1 (AIG1) Fragment [Source:UniProtKB/TrEMBL;Acc:Q5RIV5]	ENSDARG00000007171|ENSDART00000007253	aig1	GT_Dr_ENSDARG00000007171_20:37559600-37560015_11	0.515		integral to membrane;					ENSDARG00000081218|ENSDART00000119029	5_8S_rRNA	GT_Dr_ENSDARG00000081218_4:63709956-63711952_83	5.193					GT_Dr_ENSDARG00000000212_22:12221037-12221442_31	0.320328	0.405068	22	chr22:12221307-12221366	GCGTAAACGCTTGGAGCGCGACCGACGGCGATGCGCTTCGAGTATCCACCAGTCAGAGAC	ENSDARG00000000212	zgc:92061	hypothetical protein LOC436656 [Source:RefSeq peptide;Acc:NP_001002383]	KERATIN TYPE I CYTOSKELETAL CYTOKERATIN CK KERATIN	-1	Dr.32396
ENSDARG00000081218	5_8S_rRNA	GT_Dr_ENSDARG00000081218_4:63709956-63711952_153	0.01	0.00762921	0.795696	0.607053	1.31075			Novel protein similar to human and mouse androgen-induced 1 (AIG1) Fragment [Source:UniProtKB/TrEMBL;Acc:Q5RIV5]	ENSDARG00000007171|ENSDART00000007253	aig1	GT_Dr_ENSDARG00000007171_20:37559600-37560015_12	0.552		integral to membrane;					ENSDARG00000081218|ENSDART00000119029	5_8S_rRNA	GT_Dr_ENSDARG00000081218_4:63709956-63711952_151	5.166					GT_Dr_ENSDARG00000000212_22:12221037-12221442_32	0.190804	0.308352	22	chr22:12221316-12221375	CTTGGAGCGCGACCGACGGCGATGCGCTTCGAGTATCCACCAGTCAGAGACTGTGAAGAG	ENSDARG00000000212	zgc:92061	hypothetical protein LOC436656 [Source:RefSeq peptide;Acc:NP_001002383]	KERATIN TYPE I CYTOSKELETAL CYTOKERATIN CK KERATIN	-1	Dr.32396
ENSDARG00000081218	5_8S_rRNA	GT_Dr_ENSDARG00000081218_4:63709956-63711952_142	0.0518552	0.0389511	0.435691	0.32727	1.33129			Novel protein similar to human and mouse androgen-induced 1 (AIG1) Fragment [Source:UniProtKB/TrEMBL;Acc:Q5RIV5]	ENSDARG00000007171|ENSDART00000007253	aig1	GT_Dr_ENSDARG00000007171_20:37559600-37560015_13	0.642		integral to membrane;					ENSDARG00000081218|ENSDART00000119029	5_8S_rRNA	GT_Dr_ENSDARG00000081218_4:63709956-63711952_94	5.151					GT_Dr_ENSDARG00000000212_22:12221037-12221442_33	0.340276	0.401423	22	chr22:12221325-12221384	CGACCGACGGCGATGCGCTTCGAGTATCCACCAGTCAGAGACTGTGAAGAGAACGGACGA	ENSDARG00000000212	zgc:92061	hypothetical protein LOC436656 [Source:RefSeq peptide;Acc:NP_001002383]	KERATIN TYPE I CYTOSKELETAL CYTOKERATIN CK KERATIN	-1	Dr.32396
ENSDARG00000081218	5_8S_rRNA	GT_Dr_ENSDARG00000081218_4:63709956-63711952_191	0.0124985	0.0108066	0.59733	0.51647	1.15656			Novel protein similar to human and mouse androgen-induced 1 (AIG1) Fragment [Source:UniProtKB/TrEMBL;Acc:Q5RIV5]	ENSDARG00000007171|ENSDART00000007253	aig1	GT_Dr_ENSDARG00000007171_20:37559600-37560015_14	0.611		integral to membrane;					ENSDARG00000081218|ENSDART00000119029	5_8S_rRNA	GT_Dr_ENSDARG00000081218_4:63709956-63711952_87	5.128					GT_Dr_ENSDARG00000000212_22:12221037-12221442_34	0.195468	0.164657	22	chr22:12221334-12221393	GCGATGCGCTTCGAGTATCCACCAGTCAGAGACTGTGAAGAGAACGGACGAGAGCTGGAG	ENSDARG00000000212	zgc:92061	hypothetical protein LOC436656 [Source:RefSeq peptide;Acc:NP_001002383]	KERATIN TYPE I CYTOSKELETAL CYTOKERATIN CK KERATIN	-1	Dr.32396
ENSDARG00000081218	5_8S_rRNA	GT_Dr_ENSDARG00000081218_4:63709956-63711952_163	0.01	0.00794034	0.211659	0.168065	1.25939			Novel protein similar to human and mouse androgen-induced 1 (AIG1) Fragment [Source:UniProtKB/TrEMBL;Acc:Q5RIV5]	ENSDARG00000007171|ENSDART00000007253	aig1	GT_Dr_ENSDARG00000007171_20:37559600-37560015_15	0.508		integral to membrane;					ENSDARG00000081218|ENSDART00000119029	5_8S_rRNA	GT_Dr_ENSDARG00000081218_4:63709956-63711952_74	5.109					GT_Dr_ENSDARG00000000212_22:12221037-12221442_35	0.592669	0.739587	22	chr22:12221343-12221402	TTCGAGTATCCACCAGTCAGAGACTGTGAAGAGAACGGACGAGAGCTGGAGACGCTCTTG	ENSDARG00000000212	zgc:92061	hypothetical protein LOC436656 [Source:RefSeq peptide;Acc:NP_001002383]	KERATIN TYPE I CYTOSKELETAL CYTOKERATIN CK KERATIN	-1	Dr.32396
ENSDARG00000081218	5_8S_rRNA	GT_Dr_ENSDARG00000081218_4:63709956-63711952_94	0.0964462	0.0751249	0.412439	0.321261	1.28381			Novel protein similar to human and mouse androgen-induced 1 (AIG1) Fragment [Source:UniProtKB/TrEMBL;Acc:Q5RIV5]	ENSDARG00000007171|ENSDART00000007253	aig1	GT_Dr_ENSDARG00000007171_20:37559600-37560015_19	0.535		integral to membrane;					ENSDARG00000081218|ENSDART00000119029	5_8S_rRNA	GT_Dr_ENSDARG00000081218_4:63709956-63711952_91	5.108					GT_Dr_ENSDARG00000000212_22:12221037-12221442_36	0.33491	0.289407	22	chr22:12221352-12221411	CCACCAGTCAGAGACTGTGAAGAGAACGGACGAGAGCTGGAGACGCTCTTGCGGGAGAAA	ENSDARG00000000212	zgc:92061	hypothetical protein LOC436656 [Source:RefSeq peptide;Acc:NP_001002383]	KERATIN TYPE I CYTOSKELETAL CYTOKERATIN CK KERATIN	-1	Dr.32396
ENSDARG00000081218	5_8S_rRNA	GT_Dr_ENSDARG00000081218_4:63709956-63711952_158	0.0170099	0.0125524	0.313785	0.231558	1.35511			Novel protein similar to human and mouse androgen-induced 1 (AIG1) Fragment	ENSDARG00000007171|ENSDART00000007253	aig1	GT_Dr_ENSDARG00000007171_20:37559600-37560015_27	0.317		integral to membrane;					ENSDARG00000081218|ENSDART00000119029	5_8S_rRNA	GT_Dr_ENSDARG00000081218_4:63709956-63711952_90	4.968					GT_Dr_ENSDARG00000000229_22:397858-398907_1	4.32425	5.38267	22	chr22:397858-397917	TGTAGGATGGAGTTCATGTAGCATGTATTCCCGAGATTGCGCAGTCCTGTAACTCCGGGC	ENSDARG00000000229	NP_001038361.1	ubiquitin thioesterase 49 [Source:RefSeq peptide;Acc:NP_001038361]	UBIQUITIN CARBOXYL TERMINAL HYDROLASE 49 EC_3.1.2.15 UBIQUITIN THIOESTERASE 49 UBIQUITIN SPECIFIC PROCESSING PROTEASE 49 DEUBIQUITINATING ENZYME 49	-1	Dr.13979
ENSDARG00000081218	5_8S_rRNA	GT_Dr_ENSDARG00000081218_4:63709956-63711952_134	0.0108356	0.00812075	0.465589	0.348937	1.33431			beta-site APP-cleaving enzyme 1 [Source:RefSeq peptide;Acc:NP_991267]	ENSDARG00000007177|ENSDART00000008722	zgc:77409	GT_Dr_ENSDARG00000007177_15:14465-14927_6	0.666	beta-aspartyl-peptidase activity; aspartic-type endopeptidase activity;	integral to plasma membrane; endosome; membrane fraction; Golgi apparatus; axon; cytoplasmic vesicle;	membrane protein ectodomain proteolysis; beta-amyloid metabolic process;				ENSDARG00000081218|ENSDART00000119029	5_8S_rRNA	GT_Dr_ENSDARG00000081218_4:63709956-63711952_60	4.486					GT_Dr_ENSDARG00000000229_22:397858-398907_10	8.38599	8.8961	22	chr22:397939-397998	GATTGTGAAGCATGATAGCGGTGCAGGCGTGCAGTACGGCGGAGCGGTTTCCGCGAAAGA	ENSDARG00000000229	NP_001038361.1	ubiquitin thioesterase 49 [Source:RefSeq peptide;Acc:NP_001038361]	UBIQUITIN CARBOXYL TERMINAL HYDROLASE 49 EC_3.1.2.15 UBIQUITIN THIOESTERASE 49 UBIQUITIN SPECIFIC PROCESSING PROTEASE 49 DEUBIQUITINATING ENZYME 49	-1	Dr.13979
ENSDARG00000081218	5_8S_rRNA	GT_Dr_ENSDARG00000081218_4:63709956-63711952_58	0.018825	0.0189062	0.470698	0.472731	0.995701			AT rich interactive domain 2 [Source:RefSeq peptide;Acc:NP_001071231]	ENSDARG00000007413|ENSDART00000019144	arid2	GT_Dr_ENSDARG00000007413_4:2186233-2187175_79	0.614	zinc ion binding; DNA binding; protein binding;	nucleus;	chromatin modification; regulation of transcription, DNA-dependent;				ENSDARG00000082828|ENSDART00000116405	5_8S_rRNA	GT_Dr_ENSDARG00000082828_1:3685870-3686242_33	4.476					GT_Dr_ENSDARG00000000229_22:397858-398907_12	10.4576	11.9781	22	chr22:397957-398016	CGGTGCAGGCGTGCAGTACGGCGGAGCGGTTTCCGCGAAAGAGTCTTTGCAGATAGCGTC	ENSDARG00000000229	NP_001038361.1	ubiquitin thioesterase 49 [Source:RefSeq peptide;Acc:NP_001038361]	UBIQUITIN CARBOXYL TERMINAL HYDROLASE 49 EC_3.1.2.15 UBIQUITIN THIOESTERASE 49 UBIQUITIN SPECIFIC PROCESSING PROTEASE 49 DEUBIQUITINATING ENZYME 49	-1	Dr.13979
ENSDARG00000081218	5_8S_rRNA	GT_Dr_ENSDARG00000081218_4:63709956-63711952_189	0.0473678	0.032114	0.466941	0.316572	1.47499			LOC553473 protein Fragment [Source:UniProtKB/TrEMBL;Acc:Q502C7]	ENSDARG00000007576|ENSDART00000074097	Q502C7_DANRE	GT_Dr_ENSDARG00000007576_14:48362605-48362744_4	0.634							ENSDARG00000081218|ENSDART00000119029	5_8S_rRNA	GT_Dr_ENSDARG00000081218_4:63709956-63711952_135	4.405					GT_Dr_ENSDARG00000000229_22:397858-398907_4	6.30709	6.77332	22	chr22:397885-397944	TTCCCGAGATTGCGCAGTCCTGTAACTCCGGGCGCTAGTTTCCTGCGTCGCGCAGATTGT	ENSDARG00000000229	NP_001038361.1	ubiquitin thioesterase 49 [Source:RefSeq peptide;Acc:NP_001038361]	UBIQUITIN CARBOXYL TERMINAL HYDROLASE 49 EC_3.1.2.15 UBIQUITIN THIOESTERASE 49 UBIQUITIN SPECIFIC PROCESSING PROTEASE 49 DEUBIQUITINATING ENZYME 49	-1	Dr.13979
ENSDARG00000081218	5_8S_rRNA	GT_Dr_ENSDARG00000081218_4:63709956-63711952_85	0.0343796	0.02453	0.439442	0.313544	1.40153			wilms tumor 1b [Source:RefSeq peptide;Acc:NP_001034723]	ENSDARG00000007990|ENSDART00000023084	wt1b	GT_Dr_ENSDARG00000007990_18:46209893-46210119_10	0.561	zinc ion binding; transcription factor activity;	nucleus;	tissue development; reproductive developmental process; glomerulus development; negative regulation of transcription from RNA polymerase II promoter; cell differentiation; anatomical structure morphogenesis; pronephros development; adrenal gland development;				ENSDARG00000081218|ENSDART00000119029	5_8S_rRNA	GT_Dr_ENSDARG00000081218_4:63709956-63711952_95	4.294					GT_Dr_ENSDARG00000000229_22:397858-398907_6	6.97333	7.90361	22	chr22:397903-397962	CCTGTAACTCCGGGCGCTAGTTTCCTGCGTCGCGCAGATTGTGAAGCATGATAGCGGTGC	ENSDARG00000000229	NP_001038361.1	ubiquitin thioesterase 49 [Source:RefSeq peptide;Acc:NP_001038361]	UBIQUITIN CARBOXYL TERMINAL HYDROLASE 49 EC_3.1.2.15 UBIQUITIN THIOESTERASE 49 UBIQUITIN SPECIFIC PROCESSING PROTEASE 49 DEUBIQUITINATING ENZYME 49	-1	Dr.13979
ENSDARG00000081218	5_8S_rRNA	GT_Dr_ENSDARG00000081218_4:63709956-63711952_188	0.0469671	0.0310429	0.527087	0.348377	1.51298			wilms tumor 1b [Source:RefSeq peptide;Acc:NP_001034723]	ENSDARG00000007990|ENSDART00000023084	wt1b	GT_Dr_ENSDARG00000007990_18:46209893-46210119_3	0.49	zinc ion binding; transcription factor activity;	nucleus;	tissue development; reproductive developmental process; glomerulus development; negative regulation of transcription from RNA polymerase II promoter; cell differentiation; anatomical structure morphogenesis; pronephros development; adrenal gland development;				ENSDARG00000081218|ENSDART00000119029	5_8S_rRNA	GT_Dr_ENSDARG00000081218_4:63709956-63711952_59	3.883					GT_Dr_ENSDARG00000000229_22:397858-398907_8	7.64377	8.70223	22	chr22:397921-397980	AGTTTCCTGCGTCGCGCAGATTGTGAAGCATGATAGCGGTGCAGGCGTGCAGTACGGCGG	ENSDARG00000000229	NP_001038361.1	ubiquitin thioesterase 49 [Source:RefSeq peptide;Acc:NP_001038361]	UBIQUITIN CARBOXYL TERMINAL HYDROLASE 49 EC_3.1.2.15 UBIQUITIN THIOESTERASE 49 UBIQUITIN SPECIFIC PROCESSING PROTEASE 49 DEUBIQUITINATING ENZYME 49	-1	Dr.13979
ENSDARG00000081218	5_8S_rRNA	GT_Dr_ENSDARG00000081218_4:63709956-63711952_154	0.0123165	0.00866392	0.434367	0.305552	1.42158			wilms tumor 1b [Source:RefSeq peptide;Acc:NP_001034723]	ENSDARG00000007990|ENSDART00000023084	wt1b	GT_Dr_ENSDARG00000007990_18:46209893-46210119_4	0.594	zinc ion binding; transcription factor activity;	nucleus;	tissue development; reproductive developmental process; glomerulus development; negative regulation of transcription from RNA polymerase II promoter; cell differentiation; anatomical structure morphogenesis; pronephros development; adrenal gland development;				ENSDARG00000081218|ENSDART00000119029	5_8S_rRNA	GT_Dr_ENSDARG00000081218_4:63709956-63711952_198	3.855					GT_Dr_ENSDARG00000000229_22:399646-400142_3	17.5144	22.037	22	chr22:399664-399723	TCTAGGAAAAGGACGGTCACTCCGCGGATGCTGCCCTCTCTATTCTGCCGCCCTACACGC	ENSDARG00000000229	NP_001038361.1	ubiquitin thioesterase 49 [Source:RefSeq peptide;Acc:NP_001038361]	UBIQUITIN CARBOXYL TERMINAL HYDROLASE 49 EC_3.1.2.15 UBIQUITIN THIOESTERASE 49 UBIQUITIN SPECIFIC PROCESSING PROTEASE 49 DEUBIQUITINATING ENZYME 49	-1	Dr.13979
ENSDARG00000081218	5_8S_rRNA	GT_Dr_ENSDARG00000081218_4:63709956-63711952_187	0.0375637	0.0255973	0.473926	0.32295	1.46749			wilms tumor 1b [Source:RefSeq peptide;Acc:NP_001034723]	ENSDARG00000007990|ENSDART00000023084	wt1b	GT_Dr_ENSDARG00000007990_18:46209893-46210119_6	0.502	zinc ion binding; transcription factor activity;	nucleus;	tissue development; reproductive developmental process; glomerulus development; negative regulation of transcription from RNA polymerase II promoter; cell differentiation; anatomical structure morphogenesis; pronephros development; adrenal gland development;				ENSDARG00000081218|ENSDART00000119029	5_8S_rRNA	GT_Dr_ENSDARG00000081218_4:63709956-63711952_200	3.364					GT_Dr_ENSDARG00000000503_19:4879727-4880122_2	1.31873	1.3684	19	chr19:4879736-4879795	GTGTGATGGTGGTGGTGTGTCCTCCGTGGCGGTGCAGTGATGCCCCGCAGCGCGCTCTGA	ENSDARG00000000503	syntaxin1b	syntaxin1b [Source:RefSeq peptide;Acc:NP_571598]	SYNTAXIN	-1	Dr.132345
ENSDARG00000081218	5_8S_rRNA	GT_Dr_ENSDARG00000081218_4:63709956-63711952_146	0.0171859	0.0127484	0.403666	0.299436	1.34809			wilms tumor 1b [Source:RefSeq peptide;Acc:NP_001034723]	ENSDARG00000007990|ENSDART00000023084	wt1b	GT_Dr_ENSDARG00000007990_18:46209893-46210119_8	0.482	zinc ion binding; transcription factor activity;	nucleus;	tissue development; reproductive developmental process; glomerulus development; negative regulation of transcription from RNA polymerase II promoter; cell differentiation; anatomical structure morphogenesis; pronephros development; adrenal gland development;				ENSDARG00000082828|ENSDART00000116405	5_8S_rRNA	GT_Dr_ENSDARG00000082828_1:3685870-3686242_11	3.297					GT_Dr_ENSDARG00000000551_13:25202245-25202941_10	0.867878	0.963891	13	chr13:25202326-25202385	TTTGTTGTTGCTCACGCCTTCCAGCCCCAAGTTGTTGGTGTTGAGCGCTCCGGCTCCCAC	ENSDARG00000000551	slc1a4	solute carrier family 1 (glutamate/neutral amino acid transporter), member 4 [Source:RefSeq peptide;Acc:NP_001002513]	EXCITATORY AMINO ACID TRANSPORTER SODIUM DEPENDENT GLUTAMATE/ASPARTATE TRANSPORTER SOLUTE CARRIER FAMILY 1 MEMBER	-1
ENSDARG00000081218	5_8S_rRNA	GT_Dr_ENSDARG00000081218_4:63709956-63711952_156	0.0283348	0.0208559	0.366964	0.270104	1.3586			squamous cell carcinoma antigen recognised by T cells 3 [Source:RefSeq peptide;Acc:NP_001025289]	ENSDARG00000008032|ENSDART00000008402	sart3	GT_Dr_ENSDARG00000008032_5:18392629-18393154_14	0.61	RNA binding; calcium ion binding; protein binding; nucleotide binding;	nuclear speck; cytoplasm;	lymphocyte differentiation; thymus development; exocrine pancreas development; spliceosome assembly;				ENSDARG00000082828|ENSDART00000116405	5_8S_rRNA	GT_Dr_ENSDARG00000082828_1:3685870-3686242_10	3.062					GT_Dr_ENSDARG00000000551_13:25202245-25202941_12	0.864538	0.876941	13	chr13:25202344-25202403	TTCCAGCCCCAAGTTGTTGGTGTTGAGCGCTCCGGCTCCCACTCCCGGTTTGATGATGAA	ENSDARG00000000551	slc1a4	solute carrier family 1 (glutamate/neutral amino acid transporter), member 4 [Source:RefSeq peptide;Acc:NP_001002513]	EXCITATORY AMINO ACID TRANSPORTER SODIUM DEPENDENT GLUTAMATE/ASPARTATE TRANSPORTER SOLUTE CARRIER FAMILY 1 MEMBER	-1
ENSDARG00000081218	5_8S_rRNA	GT_Dr_ENSDARG00000081218_4:63709956-63711952_75	0.01	0.00752307	0.333752	0.251084	1.32924			zinc finger protein 410 [Source:RefSeq peptide;Acc:NP_991216]	ENSDARG00000008218|ENSDART00000021000	zgc:77303	GT_Dr_ENSDARG00000008218_20:51849331-51849523_11	0.622	zinc ion binding;	intracellular;					ENSDARG00000081218|ENSDART00000119029	5_8S_rRNA	GT_Dr_ENSDARG00000081218_4:63709956-63711952_191	2.867					GT_Dr_ENSDARG00000000551_13:25202245-25202941_14	0.765042	0.758989	13	chr13:25202362-25202421	GGTGTTGAGCGCTCCGGCTCCCACTCCCGGTTTGATGATGAAGGCGAGCGCGACCCCGAT	ENSDARG00000000551	slc1a4	solute carrier family 1 (glutamate/neutral amino acid transporter), member 4 [Source:RefSeq peptide;Acc:NP_001002513]	EXCITATORY AMINO ACID TRANSPORTER SODIUM DEPENDENT GLUTAMATE/ASPARTATE TRANSPORTER SOLUTE CARRIER FAMILY 1 MEMBER	-1
ENSDARG00000081218	5_8S_rRNA	GT_Dr_ENSDARG00000081218_4:63709956-63711952_197	0.0344426	0.0287412	0.555559	0.463597	1.19837			Patched domain-containing protein 1 [Source:UniProtKB/Swiss-Prot;Acc:Q5RIV7]	ENSDARG00000008249|ENSDART00000022572	si:ch211-105n9.1	GT_Dr_ENSDARG00000008249_20:36005284-36005473_4	0.533	hedgehog receptor activity;	integral to membrane;					ENSDARG00000082828|ENSDART00000116405	5_8S_rRNA	GT_Dr_ENSDARG00000082828_1:3685870-3686242_12	2.038					GT_Dr_ENSDARG00000000551_13:25202245-25202941_16	0.928196	0.974842	13	chr13:25202380-25202439	TCCCACTCCCGGTTTGATGATGAAGGCGAGCGCGACCCCGATAGATGAAGCGATTAGGGT	ENSDARG00000000551	slc1a4	solute carrier family 1 (glutamate/neutral amino acid transporter), member 4 [Source:RefSeq peptide;Acc:NP_001002513]	EXCITATORY AMINO ACID TRANSPORTER SODIUM DEPENDENT GLUTAMATE/ASPARTATE TRANSPORTER SOLUTE CARRIER FAMILY 1 MEMBER	-1
ENSDARG00000081218	5_8S_rRNA	GT_Dr_ENSDARG00000081218_4:63709956-63711952_83	0.0160365	0.0109306	0.39618	0.270039	1.46712			Transcription factor Sox-21-B (SRY-box containing gene 21b) [Source:UniProtKB/Swiss-Prot;Acc:Q6RVD7]	ENSDARG00000008540|ENSDART00000003310	sox21b	GT_Dr_ENSDARG00000008540_9:49343820-49344536_6	0.663	RNA polymerase II transcription factor activity, enhancer binding; transcription repressor activity; chromatin binding;	nucleus;	enteric nervous system development; melanocyte differentiation; positive regulation of transcription from RNA polymerase II promoter; dorsal/ventral pattern formation; establishment or maintenance of chromatin architecture; gut morphogenesis; oligodendrocyte differentiation; developmental growth; peripheral nervous system development; cell maturation; in utero embryonic development;				ENSDARG00000082068|ENSDART00000116858	5S_rRNA	GT_Dr_ENSDARG00000082068_4:20302338-20302519_3	2.291					GT_Dr_ENSDARG00000000551_13:25202245-25202941_18	0.653771	0.638611	13	chr13:25202398-25202457	GATGAAGGCGAGCGCGACCCCGATAGATGAAGCGATTAGGGTGGTCACCAGAAAGTAAGA	ENSDARG00000000551	slc1a4	solute carrier family 1 (glutamate/neutral amino acid transporter), member 4 [Source:RefSeq peptide;Acc:NP_001002513]	EXCITATORY AMINO ACID TRANSPORTER SODIUM DEPENDENT GLUTAMATE/ASPARTATE TRANSPORTER SOLUTE CARRIER FAMILY 1 MEMBER	-1
ENSDARG00000081218	5_8S_rRNA	GT_Dr_ENSDARG00000081218_4:63709956-63711952_73	0.022875	0.0159291	0.32915	0.229205	1.43605				ENSDARG00000009090|ENSDART00000010568	wu:fa99f12	GT_Dr_ENSDARG00000009090_17:46246349-46246485_4	0.63	extracellular matrix structural constituent; protein binding;	collagen type XII;	cell adhesion;				ENSDARG00000082068|ENSDART00000116858	5S_rRNA	GT_Dr_ENSDARG00000082068_4:20302338-20302519_2	2.058					GT_Dr_ENSDARG00000000551_13:25202245-25202941_6	0.513974	0.633611	13	chr13:25202290-25202349	ATACCTCGCAAGGTCTAAAAACGAATCCGCCGTCTCTTTGTTGTTGCTCACGCCTTCCAG	ENSDARG00000000551	slc1a4	solute carrier family 1 (glutamate/neutral amino acid transporter), member 4 [Source:RefSeq peptide;Acc:NP_001002513]	EXCITATORY AMINO ACID TRANSPORTER SODIUM DEPENDENT GLUTAMATE/ASPARTATE TRANSPORTER SOLUTE CARRIER FAMILY 1 MEMBER	-1
ENSDARG00000081218	5_8S_rRNA	GT_Dr_ENSDARG00000081218_4:63709956-63711952_152	0.0445791	0.0316494	0.790612	0.561303	1.40853			solute carrier family 35, member E4 [Source:RefSeq peptide;Acc:NP_001017857]	ENSDARG00000009459|ENSDART00000011539	zgc:110140	GT_Dr_ENSDARG00000009459_10:7850883-7851867_60	0.633		integral to membrane;					ENSDARG00000080529|ENSDART00000118811	5S_rRNA	GT_Dr_ENSDARG00000080529_4:30572264-30572400_9	1.942					GT_Dr_ENSDARG00000000551_13:25202245-25202941_8	0.563308	0.459562	13	chr13:25202308-25202367	AAACGAATCCGCCGTCTCTTTGTTGTTGCTCACGCCTTCCAGCCCCAAGTTGTTGGTGTT	ENSDARG00000000551	slc1a4	solute carrier family 1 (glutamate/neutral amino acid transporter), member 4 [Source:RefSeq peptide;Acc:NP_001002513]	EXCITATORY AMINO ACID TRANSPORTER SODIUM DEPENDENT GLUTAMATE/ASPARTATE TRANSPORTER SOLUTE CARRIER FAMILY 1 MEMBER	-1
ENSDARG00000081218	5_8S_rRNA	GT_Dr_ENSDARG00000081218_4:63709956-63711952_166	0.130087	0.110659	0.331576	0.282058	1.17556			Zinc finger protein 385A (Hematopoietic zinc finger protein)(Retinal zinc finger protein) [Source:UniProtKB/Swiss-Prot;Acc:Q96PM9]	ENSDARG00000009899|ENSDART00000003548	ZNF385A	GT_Dr_ENSDARG00000009899_23:27747234-27747385_1	0.541	protein binding;	intracellular;					ENSDARG00000080059|ENSDART00000118422	5S_rRNA	GT_Dr_ENSDARG00000080059_2:2146386-2146527_6	1.885					GT_Dr_ENSDARG00000000606_1:21568527-21568645_1	1.05405	1.07175	1	chr1:21568527-21568586	CACCAACCCCCCTCGCTCTTCGCTTTCATCTGCGATCTACCAACCCCCACCCCCGGCGCT	ENSDARG00000000606	LOC100148193		DYNEIN HEAVY CHAIN AXONEMAL AXONEMAL BETA DYNEIN HEAVY CHAIN CILIARY DYNEIN HEAVY CHAIN	1	Dr.106982
ENSDARG00000081218	5_8S_rRNA	GT_Dr_ENSDARG00000081218_4:63709956-63711952_143	0.0505335	0.0373717	0.439891	0.325318	1.35219			Zinc finger protein 385A (Hematopoietic zinc finger protein)(Retinal zinc finger protein) [Source:UniProtKB/Swiss-Prot;Acc:Q96PM9]	ENSDARG00000009899|ENSDART00000003548	ZNF385A	GT_Dr_ENSDARG00000009899_23:27747234-27747385_2	0.598	protein binding;	intracellular;					ENSDARG00000080059|ENSDART00000118422	5S_rRNA	GT_Dr_ENSDARG00000080059_2:2146386-2146527_8	1.805					GT_Dr_ENSDARG00000000606_1:21568527-21568645_4	1.63814	1.61485	1	chr1:21568554-21568613	ATCTGCGATCTACCAACCCCCACCCCCGGCGCTCTTCACTTTCATCAGCGATCTGATCCG	ENSDARG00000000606	LOC100148193		DYNEIN HEAVY CHAIN AXONEMAL AXONEMAL BETA DYNEIN HEAVY CHAIN CILIARY DYNEIN HEAVY CHAIN	1	Dr.106982
ENSDARG00000081218	5_8S_rRNA	GT_Dr_ENSDARG00000081218_4:63709956-63711952_164	0.0224165	0.0179431	0.24778	0.198334	1.24931			mitochondrial ribosomal protein L44 [Source:RefSeq peptide;Acc:NP_001025431]	ENSDARG00000010094|ENSDART00000099600	zgc:114114	GT_Dr_ENSDARG00000010094_15:36014890-36015089_6	0.639	double-stranded RNA binding; protein binding; ribonuclease III activity;	ribosome; mitochondrion;	RNA processing;				ENSDARG00000082068|ENSDART00000116858	5S_rRNA	GT_Dr_ENSDARG00000082068_4:20302338-20302519_1	1.557					GT_Dr_ENSDARG00000000606_1:21568527-21568645_6	1.8536	1.70116	1	chr1:21568572-21568631	CCCACCCCCGGCGCTCTTCACTTTCATCAGCGATCTGATCCGAATGGATGTTTCCCAGAG	ENSDARG00000000606	LOC100148193		DYNEIN HEAVY CHAIN AXONEMAL AXONEMAL BETA DYNEIN HEAVY CHAIN CILIARY DYNEIN HEAVY CHAIN	1	Dr.106982
ENSDARG00000081218	5_8S_rRNA	GT_Dr_ENSDARG00000081218_4:63709956-63711952_144	0.0121486	0.00958516	0.36028	0.284259	1.26744			Homeobox protein Hox-B6a (Hox-B6)(Zf-22) [Source:UniProtKB/Swiss-Prot;Acc:P15861]	ENSDARG00000010630|ENSDART00000024256	hoxb6a	GT_Dr_ENSDARG00000010630_3:20702948-20703475_11	0.335	sequence-specific DNA binding; transcription factor activity;	nucleus;	multicellular organismal development; regulation of transcription, DNA-dependent;				ENSDARG00000082068|ENSDART00000116858	5S_rRNA	GT_Dr_ENSDARG00000082068_4:20302338-20302519_4	1.554					GT_Dr_ENSDARG00000000651_9:41297076-41297193_4	1.45927	1.30386	9	chr9:41297103-41297162	CCAGGTTAGTTTTGGGGATCGAGACGAGCTGCGATGAGACCGGGGCGGCGGTGCTGGACG	ENSDARG00000000651	osgepl1	Probable O-sialoglycoprotein endopeptidase 2 (EC 3.4.24.57)(O-sialoglycoprotein endopeptidase-like protein 1) [Source:UniProtKB/Swiss-Prot;Acc:Q32LQ3]	PROBABLE O SIALOGLYCOPROTEIN ENDOPEPTIDASE 2 EC_3.4.24.57 O SIALOGLYCOPROTEIN ENDOPEPTIDASE 1	1	Dr.16147
ENSDARG00000081218	5_8S_rRNA	GT_Dr_ENSDARG00000081218_4:63709956-63711952_168	0.120795	0.0975981	0.371906	0.300488	1.23767			sodium channel, voltage-gated, type I, alpha [Source:RefSeq peptide;Acc:NP_956426]	ENSDARG00000010783|ENSDART00000090979	scn1a	GT_Dr_ENSDARG00000010783_9:45771195-45771450_17	0.605	voltage-gated sodium channel activity;	T-tubule; axon; intercalated disc; membrane fraction; voltage-gated sodium channel complex;	sodium ion transport; apoptosis; nervous system development;				ENSDARG00000077882|ENSDART00000053993	A2AR73_DANRE	GT_Dr_ENSDARG00000077882_23:25464419-25464523_4	1.709	insulin-like growth factor binding;	proteinaceous extracellular matrix; plasma membrane;	response to wounding; epidermis development; organ morphogenesis; cell adhesion; signal transduction; notochord development;		GT_Dr_ENSDARG00000000651_9:41297076-41297193_6	1.20465	1.29424	9	chr9:41297121-41297180	TCGAGACGAGCTGCGATGAGACCGGGGCGGCGGTGCTGGACGAGACCGGGAGGATTTTGG	ENSDARG00000000651	osgepl1	Probable O-sialoglycoprotein endopeptidase 2 (EC 3.4.24.57)(O-sialoglycoprotein endopeptidase-like protein 1) [Source:UniProtKB/Swiss-Prot;Acc:Q32LQ3]	PROBABLE O SIALOGLYCOPROTEIN ENDOPEPTIDASE 2 EC_3.4.24.57 O SIALOGLYCOPROTEIN ENDOPEPTIDASE 1	1	Dr.16147
ENSDARG00000081218	5_8S_rRNA	GT_Dr_ENSDARG00000081218_4:63709956-63711952_159	0.0214318	0.016086	0.33243	0.24951	1.33233			sodium channel, voltage-gated, type I, alpha [Source:RefSeq peptide;Acc:NP_956426]	ENSDARG00000010783|ENSDART00000090979	scn1a	GT_Dr_ENSDARG00000010783_9:45771195-45771450_22	0.495	voltage-gated sodium channel activity;	T-tubule; axon; intercalated disc; membrane fraction; voltage-gated sodium channel complex;	sodium ion transport; apoptosis; nervous system development;			Novel protein similar to H.sapiens NFIL3, nuclear factor, interleukin 3 regulated (NFIL3) Fragment [Source:UniProtKB/TrEMBL;Acc:A5PME0]	ENSDARG00000071398|ENSDART00000105527	A5PME0_DANRE	GT_Dr_ENSDARG00000071398_22:21400978-21401243_16	1.964	sequence-specific DNA binding; transcription corepressor activity; protein dimerization activity; transcription factor activity;	nucleus;	rhythmic process; immune response; transcription from RNA polymerase II promoter; regulation of transcription, DNA-dependent;		GT_Dr_ENSDARG00000000760_13:25425630-25425755_1	1.2136	1.29956	13	chr13:25425630-25425689	AGCCTATTCAATTCACCTATACCGGCATGTCTTTGGATTGTGGGGGAAACCGAAGCACCT	ENSDARG00000000760	znf511	Zinc finger protein 511 [Source:UniProtKB/Swiss-Prot;Acc:Q7ZZ00]	ZINC FINGER 511	-1	Dr.85982
ENSDARG00000081218	5_8S_rRNA	GT_Dr_ENSDARG00000081218_4:63709956-63711952_93	0.0580349	0.0398691	0.474692	0.326107	1.45563			Homeobox protein Hox-B10a Fragment (Hox-B10) [Source:UniProtKB/Swiss-Prot;Acc:Q9PWL7]	ENSDARG00000011579|ENSDART00000017594	hoxb10a	GT_Dr_ENSDARG00000011579_3:20668121-20668482_30	0.642	sequence-specific DNA binding; transcription factor activity;	nucleus;	proximal/distal pattern formation; neuromuscular process; regulation of transcription, DNA-dependent; skeletal system development; spinal cord motor neuron cell fate specification; anterior/posterior pattern formation; embryonic limb morphogenesis;			Novel protein similar to H.sapiens NFIL3, nuclear factor, interleukin 3 regulated (NFIL3) Fragment [Source:UniProtKB/TrEMBL;Acc:A5PME0]	ENSDARG00000071398|ENSDART00000105527	A5PME0_DANRE	GT_Dr_ENSDARG00000071398_22:21400978-21401243_15	1.886	sequence-specific DNA binding; transcription corepressor activity; protein dimerization activity; transcription factor activity;	nucleus;	rhythmic process; immune response; transcription from RNA polymerase II promoter; regulation of transcription, DNA-dependent;		GT_Dr_ENSDARG00000000796_23:31705409-31705512_1	0.213043	0.319496	23	chr23:31705409-31705468	AGTATGCAGATAAGTTGTCCGGTGTTGCTCGAGCACCTGTTGCAGCTACACTCAGCGCGT	ENSDARG00000000796	nr4a1	nuclear receptor subfamily 4, group A, member 1 [Source:RefSeq peptide;Acc:NP_001002173]	NUCLEAR RECEPTOR SUBFAMILY 4 GROUP A MEMBER	-1	Dr.9243
ENSDARG00000081218	5_8S_rRNA	GT_Dr_ENSDARG00000081218_4:63709956-63711952_165	0.15859	0.133646	0.33014	0.278213	1.18665			SRY-box-containing 5 [Source:RefSeq peptide;Acc:NP_001028757]	ENSDARG00000011582|ENSDART00000006737	sox5	GT_Dr_ENSDARG00000011582_4:16869084-16869316_4	0.215	transcription factor activity; protein heterodimerization activity;	nucleus;	cartilage development; positive regulation of transcription from RNA polymerase II promoter; regulation of timing of neuron differentiation; cell fate commitment;			Novel protein similar to H.sapiens NFIL3, nuclear factor, interleukin 3 regulated (NFIL3) Fragment [Source:UniProtKB/TrEMBL;Acc:A5PME0]	ENSDARG00000071398|ENSDART00000105527	A5PME0_DANRE	GT_Dr_ENSDARG00000071398_22:21400978-21401243_10	1.867	sequence-specific DNA binding; transcription corepressor activity; protein dimerization activity; transcription factor activity;	nucleus;	rhythmic process; immune response; transcription from RNA polymerase II promoter; regulation of transcription, DNA-dependent;		GT_Dr_ENSDARG00000000796_23:31705409-31705512_2	0.36766	0.312011	23	chr23:31705418-31705477	ATAAGTTGTCCGGTGTTGCTCGAGCACCTGTTGCAGCTACACTCAGCGCGTGCACTGCGC	ENSDARG00000000796	nr4a1	nuclear receptor subfamily 4, group A, member 1 [Source:RefSeq peptide;Acc:NP_001002173]	NUCLEAR RECEPTOR SUBFAMILY 4 GROUP A MEMBER	-1	Dr.9243
ENSDARG00000081218	5_8S_rRNA	GT_Dr_ENSDARG00000081218_4:63709956-63711952_162	0.0104545	0.008115	0.219256	0.170191	1.2883			decorin [Source:RefSeq peptide;Acc:NP_571772]	ENSDARG00000012066|ENSDART00000013085	dcn	GT_Dr_ENSDARG00000012066_4:16219932-16220074_10	0.662	protein binding;	proteinaceous extracellular matrix; nucleus;				Novel protein similar to H.sapiens NFIL3, nuclear factor, interleukin 3 regulated (NFIL3) Fragment [Source:UniProtKB/TrEMBL;Acc:A5PME0]	ENSDARG00000071398|ENSDART00000105527	A5PME0_DANRE	GT_Dr_ENSDARG00000071398_22:21400978-21401243_19	1.804	sequence-specific DNA binding; transcription corepressor activity; protein dimerization activity; transcription factor activity;	nucleus;	rhythmic process; immune response; transcription from RNA polymerase II promoter; regulation of transcription, DNA-dependent;		GT_Dr_ENSDARG00000000796_23:31705409-31705512_3	0.274875	0.217554	23	chr23:31705427-31705486	CCGGTGTTGCTCGAGCACCTGTTGCAGCTACACTCAGCGCGTGCACTGCGCACTGTAACA	ENSDARG00000000796	nr4a1	nuclear receptor subfamily 4, group A, member 1 [Source:RefSeq peptide;Acc:NP_001002173]	NUCLEAR RECEPTOR SUBFAMILY 4 GROUP A MEMBER	-1	Dr.9243
ENSDARG00000081218	5_8S_rRNA	GT_Dr_ENSDARG00000081218_4:63709956-63711952_90	0.0874557	0.0618209	0.500935	0.354102	1.41466			ubiquitin-conjugating enzyme E2E 3 [Source:RefSeq peptide;Acc:NP_957215]	ENSDARG00000012244|ENSDART00000020550	ube2e3	GT_Dr_ENSDARG00000012244_9:44145756-44146253_34	0.641	protein binding; ubiquitin-protein ligase activity; ISG15 ligase activity;	cytoplasm; nucleolus;	ISG15-protein conjugation; ubiquitin-dependent protein catabolic process; regulation of protein metabolic process; regulation of growth;			Novel protein similar to H.sapiens NFIL3, nuclear factor, interleukin 3 regulated (NFIL3) Fragment [Source:UniProtKB/TrEMBL;Acc:A5PME0]	ENSDARG00000071398|ENSDART00000105527	A5PME0_DANRE	GT_Dr_ENSDARG00000071398_22:21400978-21401243_12	1.721	sequence-specific DNA binding; transcription corepressor activity; protein dimerization activity; transcription factor activity;	nucleus;	rhythmic process; immune response; transcription from RNA polymerase II promoter; regulation of transcription, DNA-dependent;		GT_Dr_ENSDARG00000000830_24:36091106-36091409_10	0.149955	0.179408	24	chr24:36091187-36091246	TGGGCACTTTCGGTACGGAATCGCCGCTGCGGCTGCAGGTGAGCTCGTGCCTGAAGACTC	ENSDARG00000000830	zgc:153824	Telomere length regulation protein TEL2 homolog [Source:UniProtKB/Swiss-Prot;Acc:Q7T006]	TELOMERE LENGTH REGULATION TEL2 HOMOLOG	1	Dr.121351
ENSDARG00000081738	5_8S_rRNA	GT_Dr_ENSDARG00000081738_20:49990075-49991552_74	0.01	0.0097038	0.598554	0.580825	1.03052			eukaryotic translation initiation factor 4E-like [Source:RefSeq peptide;Acc:NP_001017851]	ENSDARG00000012274|ENSDART00000108764	zgc:110154	GT_Dr_ENSDARG00000012274_13:19938775-19939533_1	0.594	protein binding; RNA cap binding; translation initiation factor activity; transporter activity;	eukaryotic translation initiation factor 4F complex; cytosol;	translational initiation; transport; regulation of translation; interspecies interaction between organisms;			Novel protein similar to H.sapiens NFIL3, nuclear factor, interleukin 3 regulated (NFIL3) Fragment [Source:UniProtKB/TrEMBL;Acc:A5PME0]	ENSDARG00000071398|ENSDART00000105527	A5PME0_DANRE	GT_Dr_ENSDARG00000071398_22:21400978-21401243_20	1.64	sequence-specific DNA binding; transcription corepressor activity; protein dimerization activity; transcription factor activity;	nucleus;	rhythmic process; immune response; transcription from RNA polymerase II promoter; regulation of transcription, DNA-dependent;		GT_Dr_ENSDARG00000000830_24:36091106-36091409_12	0.224125	0.13811	24	chr24:36091205-36091264	AATCGCCGCTGCGGCTGCAGGTGAGCTCGTGCCTGAAGACTCTTTCCACTTCACGGGATT	ENSDARG00000000830	zgc:153824	Telomere length regulation protein TEL2 homolog [Source:UniProtKB/Swiss-Prot;Acc:Q7T006]	TELOMERE LENGTH REGULATION TEL2 HOMOLOG	1	Dr.121351
ENSDARG00000081218	5_8S_rRNA	GT_Dr_ENSDARG00000081218_4:63709956-63711952_60	0.0806485	0.0579921	0.580433	0.417374	1.39068			RNA polymerase II subunit B Fragment [Source:UniProtKB/TrEMBL;Acc:Q6DRH1]	ENSDARG00000012592|ENSDART00000041408	polr2b	GT_Dr_ENSDARG00000012592_14:52680252-52680413_5	0.589	DNA-directed RNA polymerase activity; zinc ion binding; DNA binding; protein binding; magnesium ion binding; ribonucleoside binding;	DNA-directed RNA polymerase II, core complex;	transcription initiation from RNA polymerase II promoter; RNA elongation from RNA polymerase II promoter; nuclear mRNA splicing, via spliceosome;			Novel protein similar to H.sapiens NFIL3, nuclear factor, interleukin 3 regulated (NFIL3) Fragment [Source:UniProtKB/TrEMBL;Acc:A5PME0]	ENSDARG00000071398|ENSDART00000105527	A5PME0_DANRE	GT_Dr_ENSDARG00000071398_22:21400978-21401243_8	1.615	sequence-specific DNA binding; transcription corepressor activity; protein dimerization activity; transcription factor activity;	nucleus;	rhythmic process; immune response; transcription from RNA polymerase II promoter; regulation of transcription, DNA-dependent;		GT_Dr_ENSDARG00000000830_24:36091106-36091409_14	0.334659	0.407725	24	chr24:36091223-36091282	AGGTGAGCTCGTGCCTGAAGACTCTTTCCACTTCACGGGATTCCGGGGAGATCGTGCACG	ENSDARG00000000830	zgc:153824	Telomere length regulation protein TEL2 homolog [Source:UniProtKB/Swiss-Prot;Acc:Q7T006]	TELOMERE LENGTH REGULATION TEL2 HOMOLOG	1	Dr.121351
ENSDARG00000081218	5_8S_rRNA	GT_Dr_ENSDARG00000081218_4:63709956-63711952_160	0.0199277	0.0152614	0.282438	0.216302	1.30576			HMG box transcription factor BBX (Bobby sox homolog)(HMG box-containing protein 2) [Source:UniProtKB/Swiss-Prot;Acc:Q8WY36]	ENSDARG00000012699|ENSDART00000018788	BBX	GT_Dr_ENSDARG00000012699_10:26128611-26129022_4	0.66						Novel protein similar to H.sapiens NFIL3, nuclear factor, interleukin 3 regulated (NFIL3) Fragment [Source:UniProtKB/TrEMBL;Acc:A5PME0]	ENSDARG00000071398|ENSDART00000105527	A5PME0_DANRE	GT_Dr_ENSDARG00000071398_22:21400978-21401243_22	1.601	sequence-specific DNA binding; transcription corepressor activity; protein dimerization activity; transcription factor activity;	nucleus;	rhythmic process; immune response; transcription from RNA polymerase II promoter; regulation of transcription, DNA-dependent;		GT_Dr_ENSDARG00000000830_24:36091106-36091409_16	0.447733	0.42835	24	chr24:36091241-36091300	AGACTCTTTCCACTTCACGGGATTCCGGGGAGATCGTGCACGCACTGCGGACACTCATGA	ENSDARG00000000830	zgc:153824	Telomere length regulation protein TEL2 homolog [Source:UniProtKB/Swiss-Prot;Acc:Q7T006]	TELOMERE LENGTH REGULATION TEL2 HOMOLOG	1	Dr.121351
ENSDARG00000081218	5_8S_rRNA	GT_Dr_ENSDARG00000081218_4:63709956-63711952_145	0.0222655	0.0169078	0.344245	0.261411	1.31687			hypothetical protein LOC692291 [Source:RefSeq peptide;Acc:NP_001038728]	ENSDARG00000012833|ENSDART00000114918	zgc:136571	GT_Dr_ENSDARG00000012833_17:12689887-12690054_1	0.313	protein C-terminus binding; transcription repressor activity; sequence-specific DNA binding; transcription factor activity;	nucleus;	DNA damage checkpoint; G2 phase of mitotic cell cycle; negative regulation of transcription, DNA-dependent;			Novel protein similar to H.sapiens NFIL3, nuclear factor, interleukin 3 regulated (NFIL3) Fragment [Source:UniProtKB/TrEMBL;Acc:A5PME0]	ENSDARG00000071398|ENSDART00000105527	A5PME0_DANRE	GT_Dr_ENSDARG00000071398_22:21400978-21401243_4	1.601	sequence-specific DNA binding; transcription corepressor activity; protein dimerization activity; transcription factor activity;	nucleus;	rhythmic process; immune response; transcription from RNA polymerase II promoter; regulation of transcription, DNA-dependent;		GT_Dr_ENSDARG00000000830_24:36091106-36091409_18	0.26965	0.24907	24	chr24:36091259-36091318	GGGATTCCGGGGAGATCGTGCACGCACTGCGGACACTCATGAGGTGCCTGGACGACGGAG	ENSDARG00000000830	zgc:153824	Telomere length regulation protein TEL2 homolog [Source:UniProtKB/Swiss-Prot;Acc:Q7T006]	TELOMERE LENGTH REGULATION TEL2 HOMOLOG	1	Dr.121351
ENSDARG00000081218	5_8S_rRNA	GT_Dr_ENSDARG00000081218_4:63709956-63711952_192	0.0335345	0.0281192	0.588846	0.493755	1.19259			hypothetical protein LOC692291 [Source:RefSeq peptide;Acc:NP_001038728]	ENSDARG00000012833|ENSDART00000114918	zgc:136571	GT_Dr_ENSDARG00000012833_17:12689887-12690054_10	0.189	protein C-terminus binding; transcription repressor activity; sequence-specific DNA binding; transcription factor activity;	nucleus;	DNA damage checkpoint; G2 phase of mitotic cell cycle; negative regulation of transcription, DNA-dependent;			Novel protocadherin protein Fragment [Source:UniProtKB/TrEMBL;Acc:B0UX50]	ENSDARG00000060610|ENSDART00000085612	B0UX50_DANRE	GT_Dr_ENSDARG00000060610_7:63007546-63008243_3	1.619	calcium ion binding; protein binding;	integral to plasma membrane;	homophilic cell adhesion;		GT_Dr_ENSDARG00000000830_24:36091106-36091409_20	0.426869	0.452978	24	chr24:36091277-36091336	TGCACGCACTGCGGACACTCATGAGGTGCCTGGACGACGGAGAGTTCACGCGGATTCACC	ENSDARG00000000830	zgc:153824	Telomere length regulation protein TEL2 homolog [Source:UniProtKB/Swiss-Prot;Acc:Q7T006]	TELOMERE LENGTH REGULATION TEL2 HOMOLOG	1	Dr.121351
ENSDARG00000081218	5_8S_rRNA	GT_Dr_ENSDARG00000081218_4:63709956-63711952_150	0.0830657	0.0566181	0.56441	0.384705	1.46712			hypothetical protein LOC692291 [Source:RefSeq peptide;Acc:NP_001038728]	ENSDARG00000012833|ENSDART00000114918	zgc:136571	GT_Dr_ENSDARG00000012833_17:12689887-12690054_12	0.327	protein C-terminus binding; transcription repressor activity; sequence-specific DNA binding; transcription factor activity;	nucleus;	DNA damage checkpoint; G2 phase of mitotic cell cycle; negative regulation of transcription, DNA-dependent;			Novel protocadherin protein Fragment [Source:UniProtKB/TrEMBL;Acc:B0UX50]	ENSDARG00000060610|ENSDART00000085612	B0UX50_DANRE	GT_Dr_ENSDARG00000060610_7:63007546-63008243_1	1.504	calcium ion binding; protein binding;	integral to plasma membrane;	homophilic cell adhesion;		GT_Dr_ENSDARG00000000830_24:36091106-36091409_22	1.80979	1.76275	24	chr24:36091295-36091354	TCATGAGGTGCCTGGACGACGGAGAGTTCACGCGGATTCACCACACGCACGCGCTTCAGG	ENSDARG00000000830	zgc:153824	Telomere length regulation protein TEL2 homolog [Source:UniProtKB/Swiss-Prot;Acc:Q7T006]	TELOMERE LENGTH REGULATION TEL2 HOMOLOG	1	Dr.121351
ENSDARG00000081218	5_8S_rRNA	GT_Dr_ENSDARG00000081218_4:63709956-63711952_140	0.0440521	0.0341914	0.413085	0.320619	1.2884			hypothetical protein LOC692291 [Source:RefSeq peptide;Acc:NP_001038728]	ENSDARG00000012833|ENSDART00000114918	zgc:136571	GT_Dr_ENSDARG00000012833_17:12689887-12690054_4	0.357	protein C-terminus binding; transcription repressor activity; sequence-specific DNA binding; transcription factor activity;	nucleus;	DNA damage checkpoint; G2 phase of mitotic cell cycle; negative regulation of transcription, DNA-dependent;			Novel protein Fragment [Source:UniProtKB/TrEMBL;Acc:B8JKW3]	ENSDARG00000053462|ENSDART00000058210	B8JKW3_DANRE	GT_Dr_ENSDARG00000053462_1:55112983-55113251_18	1.82	protein binding; endopeptidase inhibitor activity;	extracellular space;	inflammatory response; immune response;		GT_Dr_ENSDARG00000000830_24:36091106-36091409_4	1.3553	1.0926	24	chr24:36091133-36091192	AAATAATGCCGCTTTAAACCGAACCTTCACCTAAACACCGGCTCCGTGGTACAATGGGCA	ENSDARG00000000830	zgc:153824	Telomere length regulation protein TEL2 homolog [Source:UniProtKB/Swiss-Prot;Acc:Q7T006]	TELOMERE LENGTH REGULATION TEL2 HOMOLOG	1	Dr.121351
ENSDARG00000081218	5_8S_rRNA	GT_Dr_ENSDARG00000081218_4:63709956-63711952_169	0.0857568	0.0670686	0.337289	0.263786	1.27864			hypothetical protein LOC692291 [Source:RefSeq peptide;Acc:NP_001038728]	ENSDARG00000012833|ENSDART00000114918	zgc:136571	GT_Dr_ENSDARG00000012833_17:12689887-12690054_6	0.178	protein C-terminus binding; transcription repressor activity; sequence-specific DNA binding; transcription factor activity;	nucleus;	DNA damage checkpoint; G2 phase of mitotic cell cycle; negative regulation of transcription, DNA-dependent;			Novel protein Fragment [Source:UniProtKB/TrEMBL;Acc:B8JKW3]	ENSDARG00000053462|ENSDART00000058210	B8JKW3_DANRE	GT_Dr_ENSDARG00000053462_1:55112983-55113251_22	1.725	protein binding; endopeptidase inhibitor activity;	extracellular space;	inflammatory response; immune response;		GT_Dr_ENSDARG00000000830_24:36091106-36091409_5	0.969343	1.01715	24	chr24:36091142-36091201	CGCTTTAAACCGAACCTTCACCTAAACACCGGCTCCGTGGTACAATGGGCACTTTCGGTA	ENSDARG00000000830	zgc:153824	Telomere length regulation protein TEL2 homolog [Source:UniProtKB/Swiss-Prot;Acc:Q7T006]	TELOMERE LENGTH REGULATION TEL2 HOMOLOG	1	Dr.121351
ENSDARG00000081218	5_8S_rRNA	GT_Dr_ENSDARG00000081218_4:63709956-63711952_135	0.0628623	0.0470904	0.51666	0.387032	1.33493			hypothetical protein LOC692291 [Source:RefSeq peptide;Acc:NP_001038728]	ENSDARG00000012833|ENSDART00000114918	zgc:136571	GT_Dr_ENSDARG00000012833_17:12689887-12690054_8	0.172	protein C-terminus binding; transcription repressor activity; sequence-specific DNA binding; transcription factor activity;	nucleus;	DNA damage checkpoint; G2 phase of mitotic cell cycle; negative regulation of transcription, DNA-dependent;			Protein FAM110A [Source:UniProtKB/Swiss-Prot;Acc:Q9BQ89]	ENSDARG00000057403|ENSDART00000080064	C20orf55 (1 of 2)	GT_Dr_ENSDARG00000057403_23:18289056-18289170_1	4.319	protein binding;	cytoplasm;			GT_Dr_ENSDARG00000000830_24:36091106-36091409_8	0.187526	0.236413	24	chr24:36091169-36091228	ACCGGCTCCGTGGTACAATGGGCACTTTCGGTACGGAATCGCCGCTGCGGCTGCAGGTGA	ENSDARG00000000830	zgc:153824	Telomere length regulation protein TEL2 homolog [Source:UniProtKB/Swiss-Prot;Acc:Q7T006]	TELOMERE LENGTH REGULATION TEL2 HOMOLOG	1	Dr.121351
ENSDARG00000081218	5_8S_rRNA	GT_Dr_ENSDARG00000081218_4:63709956-63711952_74	0.01	0.00736136	0.377812	0.278121	1.35844			metastasis associated 1 family, member 2 [Source:RefSeq peptide;Acc:NP_999860]	ENSDARG00000013031|ENSDART00000077113	mta2	GT_Dr_ENSDARG00000013031_7:17243535-17244290_38	0.645	histone deacetylase activity; zinc ion binding; transcription repressor activity; sequence-specific DNA binding; transcription activator activity; protein binding; transcription factor activity;	nucleolus; chromatin remodeling complex; NuRD complex;	positive regulation of transcription from RNA polymerase II promoter; chromatin assembly or disassembly; negative regulation of transcription from RNA polymerase II promoter; DNA packaging; chromatin remodeling;			Protein FAM110A [Source:UniProtKB/Swiss-Prot;Acc:Q9BQ89]	ENSDARG00000057403|ENSDART00000080064	C20orf55 (1 of 2)	GT_Dr_ENSDARG00000057403_23:18289056-18289170_5	1.816	protein binding;	cytoplasm;			GT_Dr_ENSDARG00000000853_22:459872-460190_1	0.546314	0.48427	22	chr22:459872-459931	GGTGGTGTCTCTTCACCGCCTGCCGTTTTACGGGCGCCTCCGGGGCACCGACACTCTCCA	ENSDARG00000000853	dstyk	Dual serine/threonine and tyrosine protein kinase (EC 2.7.12.1)(Dusty protein kinase)(Dusty PK)(Receptor-interacting serine/threonine-protein kinase 5) [Source:UniProtKB/Swiss-Prot;Acc:Q4VSN1]	DUAL SERINE/THREONINE AND TYROSINE KINASE EC_2.7.12.1 DUSTY KINASE DUSTY PK RECEPTOR INTERACTING SERINE/THREONINE KINASE 5	1	Dr.76381
ENSDARG00000081218	5_8S_rRNA	GT_Dr_ENSDARG00000081218_4:63709956-63711952_96	0.0665532	0.0497358	0.386517	0.288848	1.33813			Homeobox protein Hox-B5a (Hox-B5)(Zf-21) [Source:UniProtKB/Swiss-Prot;Acc:P09014]	ENSDARG00000013057|ENSDART00000025449	hoxb5a	GT_Dr_ENSDARG00000013057_3:20707021-20707754_14	0.573	sequence-specific DNA binding; transcription factor activity;	nucleus;	embryonic skeletal system morphogenesis; regulation of transcription, DNA-dependent; brain development; endothelial cell differentiation; cell fate specification; anterior/posterior pattern formation;			C5a anaphylatoxin chemotactic receptor (C5a-R)(C5aR) [Source:UniProtKB/Swiss-Prot;Acc:P0C7U5]	ENSDARG00000040319|ENSDART00000059001	C5AR_DANRE	GT_Dr_ENSDARG00000040319_18:45692130-45692420_15	2.584	complement component C5a binding; C5a anaphylatoxin receptor activity;	integral to membrane; plasma membrane;	response to external stimulus; positive regulation of catalytic activity; immune response; cell surface receptor linked signal transduction; defense response;		GT_Dr_ENSDARG00000000853_22:459872-460190_12	0.989451	1.00383	22	chr22:459971-460030	ATCTGAGACACTAGTACAGTGGGGGCGTGGTGCTGACCGTAAGTGCCCGCCCCTCCCCTT	ENSDARG00000000853	dstyk	Dual serine/threonine and tyrosine protein kinase (EC 2.7.12.1)(Dusty protein kinase)(Dusty PK)(Receptor-interacting serine/threonine-protein kinase 5) [Source:UniProtKB/Swiss-Prot;Acc:Q4VSN1]	DUAL SERINE/THREONINE AND TYROSINE KINASE EC_2.7.12.1 DUSTY KINASE DUSTY PK RECEPTOR INTERACTING SERINE/THREONINE KINASE 5	1	Dr.76381
ENSDARG00000081218	5_8S_rRNA	GT_Dr_ENSDARG00000081218_4:63709956-63711952_95	0.118147	0.0929634	0.450492	0.354467	1.2709			Homeobox protein Hox-B5a (Hox-B5)(Zf-21) [Source:UniProtKB/Swiss-Prot;Acc:P09014]	ENSDARG00000013057|ENSDART00000025449	hoxb5a	GT_Dr_ENSDARG00000013057_3:20707021-20707754_22	0.63	sequence-specific DNA binding; transcription factor activity;	nucleus;	embryonic skeletal system morphogenesis; regulation of transcription, DNA-dependent; brain development; endothelial cell differentiation; cell fate specification; anterior/posterior pattern formation;			C5a anaphylatoxin chemotactic receptor (C5a-R)(C5aR) [Source:UniProtKB/Swiss-Prot;Acc:P0C7U5]	ENSDARG00000040319|ENSDART00000059001	C5AR_DANRE	GT_Dr_ENSDARG00000040319_18:45692130-45692420_16	2.431	complement component C5a binding; C5a anaphylatoxin receptor activity;	integral to membrane; plasma membrane;	response to external stimulus; positive regulation of catalytic activity; immune response; cell surface receptor linked signal transduction; defense response;		GT_Dr_ENSDARG00000000853_22:459872-460190_14	0.891187	0.873394	22	chr22:459989-460048	GTGGGGGCGTGGTGCTGACCGTAAGTGCCCGCCCCTCCCCTTATTGTGTATCTACAGGTG	ENSDARG00000000853	dstyk	Dual serine/threonine and tyrosine protein kinase (EC 2.7.12.1)(Dusty protein kinase)(Dusty PK)(Receptor-interacting serine/threonine-protein kinase 5) [Source:UniProtKB/Swiss-Prot;Acc:Q4VSN1]	DUAL SERINE/THREONINE AND TYROSINE KINASE EC_2.7.12.1 DUSTY KINASE DUSTY PK RECEPTOR INTERACTING SERINE/THREONINE KINASE 5	1	Dr.76381
ENSDARG00000081218	5_8S_rRNA	GT_Dr_ENSDARG00000081218_4:63709956-63711952_199	0.0338814	0.0312379	0.56584	0.521693	1.08462			Homeobox protein Hox-B5a (Hox-B5)(Zf-21) [Source:UniProtKB/Swiss-Prot;Acc:P09014]	ENSDARG00000013057|ENSDART00000025449	hoxb5a	GT_Dr_ENSDARG00000013057_3:20707021-20707754_8	0.598	sequence-specific DNA binding; transcription factor activity;	nucleus;	embryonic skeletal system morphogenesis; regulation of transcription, DNA-dependent; brain development; endothelial cell differentiation; cell fate specification; anterior/posterior pattern formation;			C5a anaphylatoxin chemotactic receptor (C5a-R)(C5aR) [Source:UniProtKB/Swiss-Prot;Acc:P0C7U5]	ENSDARG00000040319|ENSDART00000059001	C5AR_DANRE	GT_Dr_ENSDARG00000040319_18:45692130-45692420_1	1.805	complement component C5a binding; C5a anaphylatoxin receptor activity;	integral to membrane; plasma membrane;	response to external stimulus; positive regulation of catalytic activity; immune response; cell surface receptor linked signal transduction; defense response;		GT_Dr_ENSDARG00000000853_22:459872-460190_15	1.03606	1.04362	22	chr22:459998-460057	TGGTGCTGACCGTAAGTGCCCGCCCCTCCCCTTATTGTGTATCTACAGGTGGGCGTGTCT	ENSDARG00000000853	dstyk	Dual serine/threonine and tyrosine protein kinase (EC 2.7.12.1)(Dusty protein kinase)(Dusty PK)(Receptor-interacting serine/threonine-protein kinase 5) [Source:UniProtKB/Swiss-Prot;Acc:Q4VSN1]	DUAL SERINE/THREONINE AND TYROSINE KINASE EC_2.7.12.1 DUSTY KINASE DUSTY PK RECEPTOR INTERACTING SERINE/THREONINE KINASE 5	1	Dr.76381
ENSDARG00000081218	5_8S_rRNA	GT_Dr_ENSDARG00000081218_4:63709956-63711952_141	0.0260138	0.0192456	0.419632	0.310453	1.35168			UDP-N-acetylhexosamine pyrophosphorylase-like protein 1 (EC 2.7.7.-) [Source:UniProtKB/Swiss-Prot;Acc:Q7ZWD4]	ENSDARG00000013082|ENSDART00000023463	uap1l1	GT_Dr_ENSDARG00000013082_5:29914190-29914358_5	0.563	nucleotidyltransferase activity;		metabolic process;			C5a anaphylatoxin chemotactic receptor (C5a-R)(C5aR) [Source:UniProtKB/Swiss-Prot;Acc:P0C7U5]	ENSDARG00000040319|ENSDART00000059001	C5AR_DANRE	GT_Dr_ENSDARG00000040319_18:45692130-45692420_17	1.77	complement component C5a binding; C5a anaphylatoxin receptor activity;	integral to membrane; plasma membrane;	response to external stimulus; positive regulation of catalytic activity; immune response; cell surface receptor linked signal transduction; defense response;		GT_Dr_ENSDARG00000000853_22:459872-460190_16	1.11991	0.850292	22	chr22:460007-460066	CCGTAAGTGCCCGCCCCTCCCCTTATTGTGTATCTACAGGTGGGCGTGTCTCTTATTTTT	ENSDARG00000000853	dstyk	Dual serine/threonine and tyrosine protein kinase (EC 2.7.12.1)(Dusty protein kinase)(Dusty PK)(Receptor-interacting serine/threonine-protein kinase 5) [Source:UniProtKB/Swiss-Prot;Acc:Q4VSN1]	DUAL SERINE/THREONINE AND TYROSINE KINASE EC_2.7.12.1 DUSTY KINASE DUSTY PK RECEPTOR INTERACTING SERINE/THREONINE KINASE 5	1	Dr.76381
ENSDARG00000081218	5_8S_rRNA	GT_Dr_ENSDARG00000081218_4:63709956-63711952_92	0.0646106	0.0452695	0.490165	0.343434	1.42724			Homeobox protein Hox-B4a (Hox-B4)(Zf-13) [Source:UniProtKB/Swiss-Prot;Acc:P22574]	ENSDARG00000013533|ENSDART00000012470	hoxb4a	GT_Dr_ENSDARG00000013533_3:20721064-20721722_10	0.574	transcription repressor activity; sequence-specific DNA binding; transcription factor activity;	nucleus;	embryonic skeletal system morphogenesis; bone marrow development; definitive hemopoiesis; morphogenesis of an epithelial sheet; spleen development; negative regulation of transcription from RNA polymerase II promoter; somatic stem cell division; cell proliferation; anterior/posterior pattern formation;			C5a anaphylatoxin chemotactic receptor (C5a-R)(C5aR) [Source:UniProtKB/Swiss-Prot;Acc:P0C7U5]	ENSDARG00000040319|ENSDART00000059001	C5AR_DANRE	GT_Dr_ENSDARG00000040319_18:45692130-45692420_19	1.558	complement component C5a binding; C5a anaphylatoxin receptor activity;	integral to membrane; plasma membrane;	response to external stimulus; positive regulation of catalytic activity; immune response; cell surface receptor linked signal transduction; defense response;		GT_Dr_ENSDARG00000000853_22:459872-460190_2	1.21985	1.23657	22	chr22:459881-459940	TCTTCACCGCCTGCCGTTTTACGGGCGCCTCCGGGGCACCGACACTCTCCATGAGCCGCT	ENSDARG00000000853	dstyk	Dual serine/threonine and tyrosine protein kinase (EC 2.7.12.1)(Dusty protein kinase)(Dusty PK)(Receptor-interacting serine/threonine-protein kinase 5) [Source:UniProtKB/Swiss-Prot;Acc:Q4VSN1]	DUAL SERINE/THREONINE AND TYROSINE KINASE EC_2.7.12.1 DUSTY KINASE DUSTY PK RECEPTOR INTERACTING SERINE/THREONINE KINASE 5	1	Dr.76381
ENSDARG00000081218	5_8S_rRNA	GT_Dr_ENSDARG00000081218_4:63709956-63711952_79	0.0214713	0.0153964	0.367797	0.263737	1.39456			Homeobox protein Hox-B4a (Hox-B4)(Zf-13) [Source:UniProtKB/Swiss-Prot;Acc:P22574]	ENSDARG00000013533|ENSDART00000012470	hoxb4a	GT_Dr_ENSDARG00000013533_3:20721064-20721722_16	0.488	transcription repressor activity; sequence-specific DNA binding; transcription factor activity;	nucleus;	embryonic skeletal system morphogenesis; bone marrow development; definitive hemopoiesis; morphogenesis of an epithelial sheet; spleen development; negative regulation of transcription from RNA polymerase II promoter; somatic stem cell division; cell proliferation; anterior/posterior pattern formation;			C5a anaphylatoxin chemotactic receptor (C5a-R)(C5aR) [Source:UniProtKB/Swiss-Prot;Acc:P0C7U5]	ENSDARG00000040319|ENSDART00000059001	C5AR_DANRE	GT_Dr_ENSDARG00000040319_18:45692130-45692420_25	1.522	complement component C5a binding; C5a anaphylatoxin receptor activity;	integral to membrane; plasma membrane;	response to external stimulus; positive regulation of catalytic activity; immune response; cell surface receptor linked signal transduction; defense response;		GT_Dr_ENSDARG00000000853_22:459872-460190_3	1.56447	1.44	22	chr22:459890-459949	CCTGCCGTTTTACGGGCGCCTCCGGGGCACCGACACTCTCCATGAGCCGCTGCCGTCGCG	ENSDARG00000000853	dstyk	Dual serine/threonine and tyrosine protein kinase (EC 2.7.12.1)(Dusty protein kinase)(Dusty PK)(Receptor-interacting serine/threonine-protein kinase 5) [Source:UniProtKB/Swiss-Prot;Acc:Q4VSN1]	DUAL SERINE/THREONINE AND TYROSINE KINASE EC_2.7.12.1 DUSTY KINASE DUSTY PK RECEPTOR INTERACTING SERINE/THREONINE KINASE 5	1	Dr.76381
ENSDARG00000081218	5_8S_rRNA	GT_Dr_ENSDARG00000081218_4:63709956-63711952_147	0.0321041	0.0240941	0.446425	0.335041	1.33245			Homeobox protein Hox-B4a (Hox-B4)(Zf-13) [Source:UniProtKB/Swiss-Prot;Acc:P22574]	ENSDARG00000013533|ENSDART00000012470	hoxb4a	GT_Dr_ENSDARG00000013533_3:20721064-20721722_18	0.432	transcription repressor activity; sequence-specific DNA binding; transcription factor activity;	nucleus;	embryonic skeletal system morphogenesis; bone marrow development; definitive hemopoiesis; morphogenesis of an epithelial sheet; spleen development; negative regulation of transcription from RNA polymerase II promoter; somatic stem cell division; cell proliferation; anterior/posterior pattern formation;				ENSDARG00000079440|ENSDART00000084530	coro2ba	GT_Dr_ENSDARG00000079440_7:33649014-33649398_15	5.591	actin binding;	membrane; cytoplasm; actin cytoskeleton;	actin cytoskeleton organization;		GT_Dr_ENSDARG00000000853_22:459872-460190_4	1.17992	0.930639	22	chr22:459899-459958	TTACGGGCGCCTCCGGGGCACCGACACTCTCCATGAGCCGCTGCCGTCGCGAACACACCG	ENSDARG00000000853	dstyk	Dual serine/threonine and tyrosine protein kinase (EC 2.7.12.1)(Dusty protein kinase)(Dusty PK)(Receptor-interacting serine/threonine-protein kinase 5) [Source:UniProtKB/Swiss-Prot;Acc:Q4VSN1]	DUAL SERINE/THREONINE AND TYROSINE KINASE EC_2.7.12.1 DUSTY KINASE DUSTY PK RECEPTOR INTERACTING SERINE/THREONINE KINASE 5	1	Dr.76381
ENSDARG00000081218	5_8S_rRNA	GT_Dr_ENSDARG00000081218_4:63709956-63711952_80	0.0384208	0.0273127	0.388692	0.276314	1.4067			Homeobox protein Hox-B4a (Hox-B4)(Zf-13) [Source:UniProtKB/Swiss-Prot;Acc:P22574]	ENSDARG00000013533|ENSDART00000012470	hoxb4a	GT_Dr_ENSDARG00000013533_3:20721064-20721722_3	0.543	transcription repressor activity; sequence-specific DNA binding; transcription factor activity;	nucleus;	embryonic skeletal system morphogenesis; bone marrow development; definitive hemopoiesis; morphogenesis of an epithelial sheet; spleen development; negative regulation of transcription from RNA polymerase II promoter; somatic stem cell division; cell proliferation; anterior/posterior pattern formation;				ENSDARG00000079440|ENSDART00000084530	coro2ba	GT_Dr_ENSDARG00000079440_7:33649014-33649398_14	5.473	actin binding;	membrane; cytoplasm; actin cytoskeleton;	actin cytoskeleton organization;		GT_Dr_ENSDARG00000000853_22:459872-460190_5	1.91616	1.87202	22	chr22:459908-459967	CCTCCGGGGCACCGACACTCTCCATGAGCCGCTGCCGTCGCGAACACACCGGCGCGCAGC	ENSDARG00000000853	dstyk	Dual serine/threonine and tyrosine protein kinase (EC 2.7.12.1)(Dusty protein kinase)(Dusty PK)(Receptor-interacting serine/threonine-protein kinase 5) [Source:UniProtKB/Swiss-Prot;Acc:Q4VSN1]	DUAL SERINE/THREONINE AND TYROSINE KINASE EC_2.7.12.1 DUSTY KINASE DUSTY PK RECEPTOR INTERACTING SERINE/THREONINE KINASE 5	1	Dr.76381
ENSDARG00000081218	5_8S_rRNA	GT_Dr_ENSDARG00000081218_4:63709956-63711952_167	0.0994953	0.0808956	0.344678	0.280244	1.22992			Homeobox protein Hox-B4a (Hox-B4)(Zf-13) [Source:UniProtKB/Swiss-Prot;Acc:P22574]	ENSDARG00000013533|ENSDART00000012470	hoxb4a	GT_Dr_ENSDARG00000013533_3:20721064-20721722_4	0.605	transcription repressor activity; sequence-specific DNA binding; transcription factor activity;	nucleus;	embryonic skeletal system morphogenesis; bone marrow development; definitive hemopoiesis; morphogenesis of an epithelial sheet; spleen development; negative regulation of transcription from RNA polymerase II promoter; somatic stem cell division; cell proliferation; anterior/posterior pattern formation;				ENSDARG00000079440|ENSDART00000084530	coro2ba	GT_Dr_ENSDARG00000079440_7:33649014-33649398_6	4.572	actin binding;	membrane; cytoplasm; actin cytoskeleton;	actin cytoskeleton organization;		GT_Dr_ENSDARG00000000853_22:461194-461772_4	0.783865	0.703897	22	chr22:461221-461280	AAAAACGACAACTACGCTTTGATTACTACGCGTGGGTTTGTGACGCCAAGAGGACTACAT	ENSDARG00000000853	dstyk	Dual serine/threonine and tyrosine protein kinase (EC 2.7.12.1)(Dusty protein kinase)(Dusty PK)(Receptor-interacting serine/threonine-protein kinase 5) [Source:UniProtKB/Swiss-Prot;Acc:Q4VSN1]	DUAL SERINE/THREONINE AND TYROSINE KINASE EC_2.7.12.1 DUSTY KINASE DUSTY PK RECEPTOR INTERACTING SERINE/THREONINE KINASE 5	1	Dr.76381
ENSDARG00000081218	5_8S_rRNA	GT_Dr_ENSDARG00000081218_4:63709956-63711952_59	0.0451677	0.0345767	0.40124	0.307157	1.3063				ENSDARG00000013552|ENSDART00000074436	LOC794371	GT_Dr_ENSDARG00000013552_3:45350634-45350828_8	0.57	monocarboxylic acid transmembrane transporter activity;	integral to plasma membrane; membrane fraction;	monocarboxylic acid transport;				ENSDARG00000079440|ENSDART00000084530	coro2ba	GT_Dr_ENSDARG00000079440_7:33649014-33649398_18	3.969	actin binding;	membrane; cytoplasm; actin cytoskeleton;	actin cytoskeleton organization;		GT_Dr_ENSDARG00000000853_22:461194-461772_6	0.408562	0.544364	22	chr22:461239-461298	TTGATTACTACGCGTGGGTTTGTGACGCCAAGAGGACTACATTTCCCAGCGTGCACCGCT	ENSDARG00000000853	dstyk	Dual serine/threonine and tyrosine protein kinase (EC 2.7.12.1)(Dusty protein kinase)(Dusty PK)(Receptor-interacting serine/threonine-protein kinase 5) [Source:UniProtKB/Swiss-Prot;Acc:Q4VSN1]	DUAL SERINE/THREONINE AND TYROSINE KINASE EC_2.7.12.1 DUSTY KINASE DUSTY PK RECEPTOR INTERACTING SERINE/THREONINE KINASE 5	1	Dr.76381
ENSDARG00000081218	5_8S_rRNA	GT_Dr_ENSDARG00000081218_4:63709956-63711952_200	0.0132006	0.0121736	0.532286	0.490874	1.08436			ATPase, Na+/K+ transporting, beta 2a polypeptide [Source:RefSeq peptide;Acc:NP_571744]	ENSDARG00000013605|ENSDART00000076389	atp1b2a	GT_Dr_ENSDARG00000013605_23:43948534-43948898_14	0.655	sodium:potassium-exchanging ATPase activity;	integral to membrane;	potassium ion transport; sodium ion transport;				ENSDARG00000079440|ENSDART00000084530	coro2ba	GT_Dr_ENSDARG00000079440_7:33649014-33649398_5	3.927	actin binding;	membrane; cytoplasm; actin cytoskeleton;	actin cytoskeleton organization;		GT_Dr_ENSDARG00000000861_7:43960234-43960557_10	0.349472	0.441262	7	chr7:43960315-43960374	ACTCGACGTGACGGTTGCACCGCCACAGCGGGATACACTTCAGCATGTCCCGGGCGCGCT	ENSDARG00000000861	scrib	scribbled homolog [Source:RefSeq peptide;Acc:NP_001007176]	LEUCINE RICH REPEAT CONTAINING	-1	Dr.41478
ENSDARG00000081218	5_8S_rRNA	GT_Dr_ENSDARG00000081218_4:63709956-63711952_76	0.0188846	0.0138575	0.33318	0.244487	1.36277			Mediator of RNA polymerase II transcription subunit 22 (Mediator complex subunit 22)(Surfeit locus protein 5) [Source:UniProtKB/Swiss-Prot;Acc:A5WUL3]	ENSDARG00000014148|ENSDART00000014347	med22	GT_Dr_ENSDARG00000014148_5:31613323-31613471_1	0.557	protein binding;	cytoplasm; soluble fraction; mediator complex;	regulation of transcription, DNA-dependent;				ENSDARG00000079440|ENSDART00000084530	coro2ba	GT_Dr_ENSDARG00000079440_7:33649014-33649398_19	3.541	actin binding;	membrane; cytoplasm; actin cytoskeleton;	actin cytoskeleton organization;		GT_Dr_ENSDARG00000000861_7:43960234-43960557_12	1.23356	1.15663	7	chr7:43960333-43960392	ACCGCCACAGCGGGATACACTTCAGCATGTCCCGGGCGCGCTTATCCCCGCCGCATCGGG	ENSDARG00000000861	scrib	scribbled homolog [Source:RefSeq peptide;Acc:NP_001007176]	LEUCINE RICH REPEAT CONTAINING	-1	Dr.41478
ENSDARG00000081218	5_8S_rRNA	GT_Dr_ENSDARG00000081218_4:63709956-63711952_77	0.01	0.00697042	0.35021	0.244111	1.43463			Mediator of RNA polymerase II transcription subunit 22 (Mediator complex subunit 22)(Surfeit locus protein 5) [Source:UniProtKB/Swiss-Prot;Acc:A5WUL3]	ENSDARG00000014148|ENSDART00000014347	med22	GT_Dr_ENSDARG00000014148_5:31613323-31613471_4	0.649	protein binding;	cytoplasm; soluble fraction; mediator complex;	regulation of transcription, DNA-dependent;				ENSDARG00000079440|ENSDART00000084530	coro2ba	GT_Dr_ENSDARG00000079440_7:33649014-33649398_21	3.427	actin binding;	membrane; cytoplasm; actin cytoskeleton;	actin cytoskeleton organization;		GT_Dr_ENSDARG00000000861_7:43960234-43960557_13	0.19344	0.208689	7	chr7:43960342-43960401	GCGGGATACACTTCAGCATGTCCCGGGCGCGCTTATCCCCGCCGCATCGGGGACTCACTC	ENSDARG00000000861	scrib	scribbled homolog [Source:RefSeq peptide;Acc:NP_001007176]	LEUCINE RICH REPEAT CONTAINING	-1	Dr.41478
ENSDARG00000081218	5_8S_rRNA	GT_Dr_ENSDARG00000081218_4:63709956-63711952_161	0.01	0.00780732	0.223514	0.174505	1.28085			enolase 2 [Source:RefSeq peptide;Acc:NP_001003848]	ENSDARG00000014287|ENSDART00000037126	eno2	GT_Dr_ENSDARG00000014287_19:4698036-4698168_6	0.593	magnesium ion binding; protein heterodimerization activity; protein homodimerization activity; phosphopyruvate hydratase activity;	soluble fraction; phosphopyruvate hydratase complex; synaptosome; plasma membrane; perikaryon;	glycolysis; response to organic cyclic substance; gluconeogenesis; response to estradiol stimulus; response to drug;				ENSDARG00000079440|ENSDART00000084530	coro2ba	GT_Dr_ENSDARG00000079440_7:33649014-33649398_4	3.019	actin binding;	membrane; cytoplasm; actin cytoskeleton;	actin cytoskeleton organization;		GT_Dr_ENSDARG00000000861_7:43960234-43960557_14	0.496271	0.549636	7	chr7:43960351-43960410	ACTTCAGCATGTCCCGGGCGCGCTTATCCCCGCCGCATCGGGGACTCACTCAGGCAGCCA	ENSDARG00000000861	scrib	scribbled homolog [Source:RefSeq peptide;Acc:NP_001007176]	LEUCINE RICH REPEAT CONTAINING	-1	Dr.41478
ENSDARG00000081218	5_8S_rRNA	GT_Dr_ENSDARG00000081218_4:63709956-63711952_81	0.0223954	0.014922	0.415012	0.276522	1.50083			enolase 2 [Source:RefSeq peptide;Acc:NP_001003848]	ENSDARG00000014287|ENSDART00000037126	eno2	GT_Dr_ENSDARG00000014287_19:4698036-4698168_8	0.559	magnesium ion binding; protein heterodimerization activity; protein homodimerization activity; phosphopyruvate hydratase activity;	soluble fraction; phosphopyruvate hydratase complex; synaptosome; plasma membrane; perikaryon;	glycolysis; response to organic cyclic substance; gluconeogenesis; response to estradiol stimulus; response to drug;				ENSDARG00000079440|ENSDART00000084530	coro2ba	GT_Dr_ENSDARG00000079440_7:33649014-33649398_20	2.981	actin binding;	membrane; cytoplasm; actin cytoskeleton;	actin cytoskeleton organization;		GT_Dr_ENSDARG00000000861_7:43960234-43960557_15	0.390281	0.385974	7	chr7:43960360-43960419	TGTCCCGGGCGCGCTTATCCCCGCCGCATCGGGGACTCACTCAGGCAGCCAAACGATGGA	ENSDARG00000000861	scrib	scribbled homolog [Source:RefSeq peptide;Acc:NP_001007176]	LEUCINE RICH REPEAT CONTAINING	-1	Dr.41478
ENSDARG00000081218	5_8S_rRNA	GT_Dr_ENSDARG00000081218_4:63709956-63711952_78	0.0120385	0.00806854	0.405911	0.272053	1.49203			Pancreas transcription factor 1 subunit alpha (Pancreas-specific transcription factor 1a)(bHLH transcription factor p48) [Source:UniProtKB/Swiss-Prot;Acc:Q7ZSX3]	ENSDARG00000014479|ENSDART00000021987	ptf1a	GT_Dr_ENSDARG00000014479_2:27672998-27673280_10	0.654	sequence-specific DNA binding; transcription activator activity; protein binding; transcription factor activity;	transcription factor complex; cytoplasm;	retinoic acid receptor signaling pathway; tissue development; retina morphogenesis in camera-type eye; exocrine pancreas development; regulation of transcription, DNA-dependent; hindbrain development; neuron fate commitment; embryonic development; positive regulation of transcription;				ENSDARG00000079440|ENSDART00000084530	coro2ba	GT_Dr_ENSDARG00000079440_7:33649014-33649398_28	1.895	actin binding;	membrane; cytoplasm; actin cytoskeleton;	actin cytoskeleton organization;		GT_Dr_ENSDARG00000000861_7:43960234-43960557_19	0.215868	0.225661	7	chr7:43960396-43960455	TCACTCAGGCAGCCAAACGATGGAGATTTGGGCTGGCGGAGCACTTTATCCACCAAAAGC	ENSDARG00000000861	scrib	scribbled homolog [Source:RefSeq peptide;Acc:NP_001007176]	LEUCINE RICH REPEAT CONTAINING	-1	Dr.41478
ENSDARG00000082828	5_8S_rRNA	GT_Dr_ENSDARG00000082828_1:3684627-3684981_12	0.030596	0.0298759	1.05091	1.02617	1.0241			adenylate cyclase 2b (brain) [Source:RefSeq peptide;Acc:NP_001093457]	ENSDARG00000014588|ENSDART00000046166	adcy2b	GT_Dr_ENSDARG00000014588_19:26750273-26750479_12	0.631	adenylate cyclase activity; magnesium ion binding;	integral to membrane; dendrite; plasma membrane;	activation of adenylate cyclase activity; G-protein signaling, coupled to cAMP nucleotide second messenger;				ENSDARG00000076014|ENSDART00000086716	ERC1 (1 of 3)	GT_Dr_ENSDARG00000076014_4:7739836-7740254_15	2.529	Rab GTPase binding; PDZ domain binding; leucine zipper domain binding;	Golgi membrane; IkappaB kinase complex; presynaptic membrane;	retrograde transport, endosome to Golgi; positive regulation of anti-apoptosis; regulation of transcription, DNA-dependent; I-kappaB phosphorylation; multicellular organismal development; positive regulation of NF-kappaB transcription factor activity; protein transport;		GT_Dr_ENSDARG00000000861_7:43960234-43960557_30	0.512682	0.494327	7	chr7:43960495-43960554	GTGTCCACCAAATCCACCGACGGCCGGAGACATCCAGATGACCAGTCCAGTCAGAGTAAA	ENSDARG00000000861	scrib	scribbled homolog [Source:RefSeq peptide;Acc:NP_001007176]	LEUCINE RICH REPEAT CONTAINING	-1	Dr.41478
ENSDARG00000082270	5_8S_rRNA	GT_Dr_ENSDARG00000082270_5:2996017-2996190_9	0.0860234	0.0864762	0.564757	0.56773	0.994764			adenylate cyclase 2b (brain) [Source:RefSeq peptide;Acc:NP_001093457]	ENSDARG00000014588|ENSDART00000046166	adcy2b	GT_Dr_ENSDARG00000014588_19:26750273-26750479_7	0.625	adenylate cyclase activity; magnesium ion binding;	integral to membrane; dendrite; plasma membrane;	activation of adenylate cyclase activity; G-protein signaling, coupled to cAMP nucleotide second messenger;				ENSDARG00000076014|ENSDART00000086716	ERC1 (1 of 3)	GT_Dr_ENSDARG00000076014_4:7739622-7739765_1	1.551	Rab GTPase binding; PDZ domain binding; leucine zipper domain binding;	Golgi membrane; IkappaB kinase complex; presynaptic membrane;	retrograde transport, endosome to Golgi; positive regulation of anti-apoptosis; regulation of transcription, DNA-dependent; I-kappaB phosphorylation; multicellular organismal development; positive regulation of NF-kappaB transcription factor activity; protein transport;		GT_Dr_ENSDARG00000000861_7:43961125-43961315_3	0.161789	0.190796	7	chr7:43961143-43961202	GCTCCAGAGACACTCCACCGGCTTTGTGTTCCTCCAATACCCGTCCTGATATCGAGCCCG	ENSDARG00000000861	scrib	scribbled homolog [Source:RefSeq peptide;Acc:NP_001007176]	LEUCINE RICH REPEAT CONTAINING	-1	Dr.41478
ENSDARG00000082270	5_8S_rRNA	GT_Dr_ENSDARG00000082270_5:2996017-2996190_8	0.138353	0.140326	0.621281	0.630139	0.985943			HtrA serine peptidase 1 [Source:RefSeq peptide;Acc:NP_001104652]	ENSDARG00000014907|ENSDART00000012318	zgc:172061	GT_Dr_ENSDARG00000014907_12:12180886-12181401_12	0.647	serine-type endopeptidase activity; insulin-like growth factor binding;	extracellular space;	negative regulation of BMP signaling pathway; regulation of cell growth; proteolysis;			Hematopoietically-expressed homeobox protein hhex (Homeobox protein hex) [Source:UniProtKB/Swiss-Prot;Acc:Q9IAV3]	ENSDARG00000074250|ENSDART00000111804	hhex	GT_Dr_ENSDARG00000074250_12:43558447-43558684_8	2.136	sequence-specific DNA binding; eukaryotic initiation factor 4E binding; transcription factor activity; transcription factor binding; transcription repressor activity;	cytoplasm; nucleus;	negative regulation of angiogenesis; mRNA export from nucleus; anterior/posterior pattern formation; thyroid gland development; heart development; embryonic hemopoiesis; negative regulation of vascular endothelial growth factor receptor signaling pathway; negative regulation of specific transcription from RNA polymerase II promoter; positive regulation of specific transcription from RNA polymeras…		GT_Dr_ENSDARG00000000861_7:43961125-43961315_4	0.16413	0.165282	7	chr7:43961152-43961211	ACACTCCACCGGCTTTGTGTTCCTCCAATACCCGTCCTGATATCGAGCCCGGGCTGATCC	ENSDARG00000000861	scrib	scribbled homolog [Source:RefSeq peptide;Acc:NP_001007176]	LEUCINE RICH REPEAT CONTAINING	-1	Dr.41478
ENSDARG00000080925	5_8S_rRNA	GT_Dr_ENSDARG00000080925_2:23568898-23570774_132	0.01	0.00958289	0.573299	0.549386	1.04353			glutamate receptor interacting protein 1 [Source:RefSeq peptide;Acc:NP_001038316]	ENSDARG00000015053|ENSDART00000026593	grip1	GT_Dr_ENSDARG00000015053_4:12860429-12860681_10	0.548	thyroid hormone receptor coactivator activity; receptor signaling complex scaffold activity; sugar binding; DNA binding; receptor activity; androgen receptor binding; transcription repressor activity;	membrane raft; cell soma; endoplasmic reticulum membrane; postsynaptic membrane; cytoplasmic vesicle; cell junction; nucleus; mitochondrion;	negative regulation of transcription from RNA polymerase II promoter; androgen receptor signaling pathway; protein localization; apoptosis; positive regulation of transcription from RNA polymerase II promoter; nervous system development;			Integrator complex subunit 2 (Int2) [Source:UniProtKB/Swiss-Prot;Acc:Q9H0H0]	ENSDARG00000069085|ENSDART00000078791	INTS2 (2 of 2)	GT_Dr_ENSDARG00000069085_10:25629183-25629306_2	1.916	protein binding;	nuclear membrane; integral to membrane; integrator complex;	snRNA processing;		GT_Dr_ENSDARG00000000861_7:43961125-43961315_7	0.506593	0.479237	7	chr7:43961179-43961238	ATACCCGTCCTGATATCGAGCCCGGGCTGATCCGCCTCAGACCCCTCTGTCTTCCTCATA	ENSDARG00000000861	scrib	scribbled homolog [Source:RefSeq peptide;Acc:NP_001007176]	LEUCINE RICH REPEAT CONTAINING	-1	Dr.41478
ENSDARG00000081738	5_8S_rRNA	GT_Dr_ENSDARG00000081738_20:49990075-49991552_75	0.01	0.00992682	0.504476	0.500784	1.00737			glutamate receptor interacting protein 1 [Source:RefSeq peptide;Acc:NP_001038316]	ENSDARG00000015053|ENSDART00000026593	grip1	GT_Dr_ENSDARG00000015053_4:12860429-12860681_14	0.523	thyroid hormone receptor coactivator activity; receptor signaling complex scaffold activity; sugar binding; DNA binding; receptor activity; androgen receptor binding; transcription repressor activity;	membrane raft; cell soma; endoplasmic reticulum membrane; postsynaptic membrane; cytoplasmic vesicle; cell junction; nucleus; mitochondrion;	negative regulation of transcription from RNA polymerase II promoter; androgen receptor signaling pathway; protein localization; apoptosis; positive regulation of transcription from RNA polymerase II promoter; nervous system development;			potassium channel tetramerisation domain containing 4 [Source:RefSeq peptide;Acc:NP_001002224]	ENSDARG00000068691|ENSDART00000099446	kctd4	GT_Dr_ENSDARG00000068691_9:18186356-18186575_12	2.249	voltage-gated potassium channel activity; protein binding;	voltage-gated potassium channel complex;	potassium ion transport;		GT_Dr_ENSDARG00000000861_7:43961346-43961457_1	0.869406	0.770444	7	chr7:43961346-43961405	TCCAGCAGCCGATCCATCCCCAGCTCCACCTCGCTGTTGTGAGTCTCCGAGTGAGCGCCT	ENSDARG00000000861	scrib	scribbled homolog [Source:RefSeq peptide;Acc:NP_001007176]	LEUCINE RICH REPEAT CONTAINING	-1	Dr.41478
ENSDARG00000081164	5S_rRNA	GT_Dr_ENSDARG00000081164_8:43563679-43563856_14	0.0482221	0.0520288	0.69132	0.745894	0.926834			glutamate receptor interacting protein 1 [Source:RefSeq peptide;Acc:NP_001038316]	ENSDARG00000015053|ENSDART00000026593	grip1	GT_Dr_ENSDARG00000015053_4:12860429-12860681_15	0.578	thyroid hormone receptor coactivator activity; receptor signaling complex scaffold activity; sugar binding; DNA binding; receptor activity; androgen receptor binding; transcription repressor activity;	membrane raft; cell soma; endoplasmic reticulum membrane; postsynaptic membrane; cytoplasmic vesicle; cell junction; nucleus; mitochondrion;	negative regulation of transcription from RNA polymerase II promoter; androgen receptor signaling pathway; protein localization; apoptosis; positive regulation of transcription from RNA polymerase II promoter; nervous system development;			potassium channel tetramerisation domain containing 4 [Source:RefSeq peptide;Acc:NP_001002224]	ENSDARG00000068691|ENSDART00000099446	kctd4	GT_Dr_ENSDARG00000068691_9:18186356-18186575_11	1.764	voltage-gated potassium channel activity; protein binding;	voltage-gated potassium channel complex;	potassium ion transport;		GT_Dr_ENSDARG00000000887_23:31648029-31648235_1	1.47406	1.31434	23	chr23:31648029-31648088	TTCCATACAGTAAGATCACTGAAGCCCCGCGGCATATTCCCCGACAGGACAGCGCCATCT	ENSDARG00000000887	zgc:56699	gametocyte specific factor 1 [Source:RefSeq peptide;Acc:NP_997998]	AMBIGUOUS	1	Dr.81899
ENSDARG00000082623	5S_rRNA	GT_Dr_ENSDARG00000082623_2:27638732-27638947_8	0.0608835	0.0699651	0.720258	0.827695	0.870198			glutamate receptor interacting protein 1 [Source:RefSeq peptide;Acc:NP_001038316]	ENSDARG00000015053|ENSDART00000026593	grip1	GT_Dr_ENSDARG00000015053_4:12860429-12860681_16	0.551	thyroid hormone receptor coactivator activity; receptor signaling complex scaffold activity; sugar binding; DNA binding; receptor activity; androgen receptor binding; transcription repressor activity;	membrane raft; cell soma; endoplasmic reticulum membrane; postsynaptic membrane; cytoplasmic vesicle; cell junction; nucleus; mitochondrion;	negative regulation of transcription from RNA polymerase II promoter; androgen receptor signaling pathway; protein localization; apoptosis; positive regulation of transcription from RNA polymerase II promoter; nervous system development;			Kelch-like protein 38 [Source:UniProtKB/Swiss-Prot;Acc:Q1LYM6]	ENSDARG00000031383|ENSDART00000052078	KLH38_DANRE	GT_Dr_ENSDARG00000031383_19:32238099-32238279_6	1.617					GT_Dr_ENSDARG00000000887_23:31648029-31648235_10	0.701902	0.727329	23	chr23:31648110-31648169	CGGCGTGGGCGTGTCGTCACGACCATGAAGTGCGGATGCGGGTCTTTGATTGGCTGGTGA	ENSDARG00000000887	zgc:56699	gametocyte specific factor 1 [Source:RefSeq peptide;Acc:NP_997998]	AMBIGUOUS	1	Dr.81899
ENSDARG00000082623	5S_rRNA	GT_Dr_ENSDARG00000082623_2:27638732-27638947_6	0.0437952	0.0510376	1.01804	1.18639	0.858097			Estrogen-related receptor delta Fragment [Source:UniProtKB/TrEMBL;Acc:Q6Q6F3]	ENSDARG00000015064|ENSDART00000002767	esrrd	GT_Dr_ENSDARG00000015064_18:48225662-48225876_4	0.618	calmodulin binding; zinc ion binding; AF-2 domain binding; sequence-specific DNA binding; transcription activator activity; transcription factor activity; steroid hormone receptor activity;	nucleus;	multicellular organismal development; positive regulation of transcription, DNA-dependent;				ENSDARG00000075857|ENSDART00000109196	LOC561577	GT_Dr_ENSDARG00000075857_12:33222667-33222863_1	1.524	CDP-diacylglycerol-glycerol-3-phosphate 3-phosphatidyltransferase activity; ATP binding;	endoplasmic reticulum; mitochondrion;	phospholipid biosynthetic process;		GT_Dr_ENSDARG00000000887_23:31648029-31648235_4	0.593324	0.70082	23	chr23:31648056-31648115	CGCGGCATATTCCCCGACAGGACAGCGCCATCTTGAACTGAGCAGCTGACAGTTCGGCGT	ENSDARG00000000887	zgc:56699	gametocyte specific factor 1 [Source:RefSeq peptide;Acc:NP_997998]	AMBIGUOUS	1	Dr.81899
ENSDARG00000080064	5S_rRNA	GT_Dr_ENSDARG00000080064_4:50757819-50757965_10	0.0170824	0.0174876	0.607374	0.621779	0.976832			Estrogen-related receptor delta Fragment [Source:UniProtKB/TrEMBL;Acc:Q6Q6F3]	ENSDARG00000015064|ENSDART00000002767	esrrd	GT_Dr_ENSDARG00000015064_18:48225662-48225876_6	0.6	calmodulin binding; zinc ion binding; AF-2 domain binding; sequence-specific DNA binding; transcription activator activity; transcription factor activity; steroid hormone receptor activity;	nucleus;	multicellular organismal development; positive regulation of transcription, DNA-dependent;				ENSDARG00000079199|ENSDART00000112424	LOC565108	GT_Dr_ENSDARG00000079199_23:20687081-20687185_5	1.53					GT_Dr_ENSDARG00000000887_23:31648029-31648235_6	0.492651	0.483369	23	chr23:31648074-31648133	AGGACAGCGCCATCTTGAACTGAGCAGCTGACAGTTCGGCGTGGGCGTGTCGTCACGACC	ENSDARG00000000887	zgc:56699	gametocyte specific factor 1 [Source:RefSeq peptide;Acc:NP_997998]	AMBIGUOUS	1	Dr.81899
ENSDARG00000082623	5S_rRNA	GT_Dr_ENSDARG00000082623_2:27638732-27638947_4	0.0603366	0.0705239	1.06442	1.24414	0.855548			Estrogen-related receptor delta Fragment [Source:UniProtKB/TrEMBL;Acc:Q6Q6F3]	ENSDARG00000015064|ENSDART00000002767	esrrd	GT_Dr_ENSDARG00000015064_18:48225662-48225876_7	0.622	calmodulin binding; zinc ion binding; AF-2 domain binding; sequence-specific DNA binding; transcription activator activity; transcription factor activity; steroid hormone receptor activity;	nucleus;	multicellular organismal development; positive regulation of transcription, DNA-dependent;				ENSDARG00000079094|ENSDART00000108937	LOC565404	GT_Dr_ENSDARG00000079094_3:34785911-34786073_1	2.7					GT_Dr_ENSDARG00000000887_23:31648029-31648235_8	0.53274	0.523259	23	chr23:31648092-31648151	ACTGAGCAGCTGACAGTTCGGCGTGGGCGTGTCGTCACGACCATGAAGTGCGGATGCGGG	ENSDARG00000000887	zgc:56699	gametocyte specific factor 1 [Source:RefSeq peptide;Acc:NP_997998]	AMBIGUOUS	1	Dr.81899
ENSDARG00000080059	5S_rRNA	GT_Dr_ENSDARG00000080059_2:2146386-2146527_4	0.298261	0.281274	0.818475	0.77186	1.06039				ENSDARG00000015527|ENSDART00000020282	LOC100003371	GT_Dr_ENSDARG00000015527_11:44111337-44111515_3	0.643							ENSDARG00000077901|ENSDART00000109030	LOC569603	GT_Dr_ENSDARG00000077901_7:29517282-29517596_3	1.869	ARF guanyl-nucleotide exchange factor activity; acid-amino acid ligase activity; phosphopantetheine binding;	Golgi apparatus; membrane;	modification-dependent protein catabolic process; protein modification process; transport;		GT_Dr_ENSDARG00000000935_12:35702855-35703252_10	0.597396	0.774721	12	chr12:35702936-35702995	GGCTGTGCGTGCAGCACGTTAGCGGGGGAAGTCGTGCCACCTGCCGAGGGAGACGAGCAA	ENSDARG00000000935	unk	zinc finger CCCH-type containing 5 [Source:RefSeq peptide;Acc:NP_956530]	RING FINGER UNKEMPT HOMOLOG ZINC FINGER CCCH DOMAIN CONTAINING 5	-1
ENSDARG00000080059	5S_rRNA	GT_Dr_ENSDARG00000080059_2:2146386-2146527_6	0.25112	0.222726	0.956146	0.848033	1.12749			zic family member 2 (odd-paired homolog, Drosophila), a [Source:RefSeq peptide;Acc:NP_571633]	ENSDARG00000015554|ENSDART00000010774	zic2a	GT_Dr_ENSDARG00000015554_9:31681317-31681646_21	0.41	protein binding; zinc ion binding; DNA binding; transcription repressor activity;	nucleus;	negative regulation of transcription from RNA polymerase II promoter; diencephalon development; regulation of cell proliferation; neural crest cell fate commitment; anterior/posterior pattern formation; cell migration involved in gastrulation; pigmentation during development; neural tube closure; embryonic retina morphogenesis in camera-type eye; negative regulation of neurogenesis; dorsal/ventra…				ENSDARG00000026095|ENSDART00000028220	LOC570842	GT_Dr_ENSDARG00000026095_19:46419667-46419936_9	1.628	structural molecule activity; identical protein binding;	integral to membrane; tight junction;	calcium-independent cell-cell adhesion;		GT_Dr_ENSDARG00000000935_12:35702855-35703252_13	0.49146	0.58316	12	chr12:35702963-35703022	GAAGTCGTGCCACCTGCCGAGGGAGACGAGCAAGAGGAGGACGATGAAGGTCCCAGGCTG	ENSDARG00000000935	unk	zinc finger CCCH-type containing 5 [Source:RefSeq peptide;Acc:NP_956530]	RING FINGER UNKEMPT HOMOLOG ZINC FINGER CCCH DOMAIN CONTAINING 5	-1
ENSDARG00000081327	5S_rRNA	GT_Dr_ENSDARG00000081327_3:3185774-3186067_4	0.272021	0.272973	0.974189	0.977597	0.996514			zic family member 2 (odd-paired homolog, Drosophila), a [Source:RefSeq peptide;Acc:NP_571633]	ENSDARG00000015554|ENSDART00000010774	zic2a	GT_Dr_ENSDARG00000015554_9:31681317-31681646_24	0.501	protein binding; zinc ion binding; DNA binding; transcription repressor activity;	nucleus;	negative regulation of transcription from RNA polymerase II promoter; diencephalon development; regulation of cell proliferation; neural crest cell fate commitment; anterior/posterior pattern formation; cell migration involved in gastrulation; pigmentation during development; neural tube closure; embryonic retina morphogenesis in camera-type eye; negative regulation of neurogenesis; dorsal/ventra…			Myosin-IXb (Unconventional myosin-9b) [Source:UniProtKB/Swiss-Prot;Acc:Q13459]	ENSDARG00000078313|ENSDART00000111420	MYO9B (1 of 3)	GT_Dr_ENSDARG00000078313_22:5086540-5086812_3	1.528	Rho GTPase activator activity; calmodulin binding; ADP binding; zinc ion binding; microfilament motor activity; actin filament binding; receptor activity; ATP binding; actin-dependent ATPase activity; diacylglycerol binding; protein homodimerization activity;	myosin complex; cell cortex; filamentous actin; perinuclear region of cytoplasm;	ARF protein signal transduction; actin-myosin filament sliding;		GT_Dr_ENSDARG00000000935_12:35702855-35703252_14	0.428974	0.531481	12	chr12:35702972-35703031	CCACCTGCCGAGGGAGACGAGCAAGAGGAGGACGATGAAGGTCCCAGGCTGGCCGCAGCA	ENSDARG00000000935	unk	zinc finger CCCH-type containing 5 [Source:RefSeq peptide;Acc:NP_956530]	RING FINGER UNKEMPT HOMOLOG ZINC FINGER CCCH DOMAIN CONTAINING 5	-1
ENSDARG00000080934	5S_rRNA	GT_Dr_ENSDARG00000080934_3:28187701-28187800_5	0.10765	0.106332	1.96908	1.94497	1.0124			DNA (cytosine-5-)-methyltransferase 6 [Source:RefSeq peptide;Acc:NP_001018150]	ENSDARG00000015566|ENSDART00000005239	dnmt6	GT_Dr_ENSDARG00000015566_17:34759411-34759539_1	0.464	zinc ion binding; unmethylated CpG binding; protein binding; DNA (cytosine-5-)-methyltransferase activity, acting on CpG substrates; chromatin binding;	nuclear matrix; euchromatin; nuclear heterochromatin; cytoplasm;	S-adenosylhomocysteine metabolic process; DNA methylation on cytosine within a CG sequence; spermatogenesis; negative regulation of transcription from RNA polymerase II promoter; S-adenosylmethioninamine metabolic process; methylation-dependent chromatin silencing; genetic imprinting;			carbohydrate (chondroitin 4) sulfotransferase 12 [Source:RefSeq peptide;Acc:NP_998712]	ENSDARG00000028786|ENSDART00000049007	NP_998712.1	GT_Dr_ENSDARG00000028786_3:38854881-38855041_9	1.593	3'-phosphoadenosine 5'-phosphosulfate binding; chondroitin 4-sulfotransferase activity; protein binding;	integral to Golgi membrane;	dermatan sulfate biosynthetic process;		GT_Dr_ENSDARG00000000935_12:35702855-35703252_17	0.654925	0.725215	12	chr12:35702999-35703058	GAGGACGATGAAGGTCCCAGGCTGGCCGCAGCACCCGAAGAACCGGGCAGAGATGGTGCT	ENSDARG00000000935	unk	zinc finger CCCH-type containing 5 [Source:RefSeq peptide;Acc:NP_956530]	RING FINGER UNKEMPT HOMOLOG ZINC FINGER CCCH DOMAIN CONTAINING 5	-1
ENSDARG00000081327	5S_rRNA	GT_Dr_ENSDARG00000081327_3:3185774-3186067_8	0.135025	0.142904	0.880898	0.932301	0.944865			si:ch211-268e23.2 [Source:RefSeq peptide;Acc:NP_001030340]	ENSDARG00000015627|ENSDART00000026156	si:dkey-156m18.2	GT_Dr_ENSDARG00000015627_20:28355362-28355805_27	0.662	GTPase activator activity; signal transducer activity; protein domain specific binding;	cytoplasm; heterotrimeric G-protein complex;	intracellular signaling cascade; positive regulation of neuron differentiation; negative regulation of G-protein coupled receptor protein signaling pathway;			neuropeptide Y receptor Y4 [Source:RefSeq peptide;Acc:NP_571515]	ENSDARG00000043341|ENSDART00000063624	npy4r	GT_Dr_ENSDARG00000043341_17:16005923-16006072_1	1.539	neuropeptide Y receptor activity;	integral to membrane;	system process; neuropeptide signaling pathway; behavior;		GT_Dr_ENSDARG00000000935_12:35702855-35703252_18	0.52321	0.571373	12	chr12:35703008-35703067	GAAGGTCCCAGGCTGGCCGCAGCACCCGAAGAACCGGGCAGAGATGGTGCTTTCGACATG	ENSDARG00000000935	unk	zinc finger CCCH-type containing 5 [Source:RefSeq peptide;Acc:NP_956530]	RING FINGER UNKEMPT HOMOLOG ZINC FINGER CCCH DOMAIN CONTAINING 5	-1
ENSDARG00000080934	5S_rRNA	GT_Dr_ENSDARG00000080934_3:28187701-28187800_4	0.115294	0.119931	1.85089	1.92535	0.96133			zic family member 5 (odd-paired homolog, Drosophila) [Source:RefSeq peptide;Acc:NP_991290]	ENSDARG00000016022|ENSDART00000022204	zic5	GT_Dr_ENSDARG00000016022_9:31675828-31675954_2	0.559	zinc ion binding; DNA binding;	nucleus;	fourth ventricle development; neural crest formation; forebrain development; Wnt receptor signaling pathway through beta-catenin; cell proliferation in midbrain; cell proliferation in hindbrain; regulation of cell proliferation; neural tube closure;			Novel protein similar to mouse and rat perforin 1 (Pore forming protein) (Prf1) Fragment [Source:UniProtKB/TrEMBL;Acc:Q1MTI0]	ENSDARG00000001572|ENSDART00000001821	Q1MTI0_DANRE	GT_Dr_ENSDARG00000001572_19:4889309-4889655_26	2.711		cell part;	circadian rhythm; response to ethanol;		GT_Dr_ENSDARG00000000935_12:35702855-35703252_20	0.238081	0.303654	12	chr12:35703026-35703085	GCAGCACCCGAAGAACCGGGCAGAGATGGTGCTTTCGACATGATTTATCAAACTATGGCC	ENSDARG00000000935	unk	zinc finger CCCH-type containing 5 [Source:RefSeq peptide;Acc:NP_956530]	RING FINGER UNKEMPT HOMOLOG ZINC FINGER CCCH DOMAIN CONTAINING 5	-1
ENSDARG00000080934	5S_rRNA	GT_Dr_ENSDARG00000080934_3:28187701-28187800_3	0.0928549	0.0965409	2.03605	2.11687	0.961819			E3 ubiquitin-protein ligase TRIM33 (EC 6.3.2.-)(Tripartite motif-containing protein 33)(Transcription intermediary factor 1-gamma)(TIF1-gamma)(Ectodermin homolog)(Protein moonshine) [Source:UniProtKB/Swiss-Prot;Acc:Q6E2N3]	ENSDARG00000016181|ENSDART00000020116	trim33	GT_Dr_ENSDARG00000016181_8:10766800-10767437_57	0.549	zinc ion binding; ligase activity; DNA binding; protein binding;	nucleus;	ubiquitin-dependent protein catabolic process; fin development; primitive hemopoiesis; regulation of transcription, DNA-dependent; post-embryonic hemopoiesis; negative regulation of transcription;			Sterile alpha motif domain-containing protein 5 [Source:UniProtKB/Swiss-Prot;Acc:Q5TGI4]	ENSDARG00000061342|ENSDART00000087405	SAMD5 (1 of 2)	GT_Dr_ENSDARG00000061342_20:31457276-31457795_25	1.686					GT_Dr_ENSDARG00000000935_12:35702855-35703252_3	0.426265	0.433035	12	chr12:35702873-35702932	AGCGATCAGGTGGGTGTAAGTTAAAGGTGTTTGGTTACGTACGTGTAGTGCTGGGGCTTC	ENSDARG00000000935	unk	zinc finger CCCH-type containing 5 [Source:RefSeq peptide;Acc:NP_956530]	RING FINGER UNKEMPT HOMOLOG ZINC FINGER CCCH DOMAIN CONTAINING 5	-1
ENSDARG00000080075	5S_rRNA	GT_Dr_ENSDARG00000080075_3:21369749-21369855_2	0.636714	0.696253	0.623931	0.682274	0.914487				ENSDARG00000016718|ENSDART00000010160	mmp11b	GT_Dr_ENSDARG00000016718_21:16086756-16086921_1	0.659	metal ion binding; cation binding; metalloendopeptidase activity;	proteinaceous extracellular matrix;	multicellular organismal development; proteolysis;			Novel protein similar to vertebrate DEAH (Asp-Glu-Ala-Asp/His) box polypeptide 57 (DHX57) Fragment [Source:UniProtKB/TrEMBL;Acc:B7ZDA0]	ENSDARG00000057660|ENSDART00000080351	si:ch211-250c4.7	GT_Dr_ENSDARG00000057660_13:7955205-7955360_2	1.774	nucleic acid binding; ATP binding; zinc ion binding; protein binding; ATP-dependent helicase activity;				GT_Dr_ENSDARG00000000935_12:35702855-35703252_4	0.571606	0.516041	12	chr12:35702882-35702941	GTGGGTGTAAGTTAAAGGTGTTTGGTTACGTACGTGTAGTGCTGGGGCTTCTCGGGCTGT	ENSDARG00000000935	unk	zinc finger CCCH-type containing 5 [Source:RefSeq peptide;Acc:NP_956530]	RING FINGER UNKEMPT HOMOLOG ZINC FINGER CCCH DOMAIN CONTAINING 5	-1
ENSDARG00000081327	5S_rRNA	GT_Dr_ENSDARG00000081327_3:3185774-3186067_6	0.155422	0.168178	0.933379	1.00998	0.924157			Eukaryotic translation initiation factor 3 subunit G (eIF3g)(Eukaryotic translation initiation factor 3 subunit 4)(Eukaryotic translation initiation factor 3 RNA-binding subunit)(eIF-3 RNA-binding subunit) [Source:UniProtKB/Swiss-Prot;Acc:Q6DRC4]	ENSDARG00000016889|ENSDART00000018071	eif3g	GT_Dr_ENSDARG00000016889_3:53485725-53485910_6	0.651	RNA binding; protein binding; translation initiation factor activity; nucleotide binding;	cytosol;	regulation of translational initiation;			Novel protein similar to vertebrate DEAH (Asp-Glu-Ala-Asp/His) box polypeptide 57 (DHX57) Fragment [Source:UniProtKB/TrEMBL;Acc:B7ZDA0]	ENSDARG00000057660|ENSDART00000080351	si:ch211-250c4.7	GT_Dr_ENSDARG00000057660_13:7955205-7955360_10	1.549	nucleic acid binding; ATP binding; zinc ion binding; protein binding; ATP-dependent helicase activity;				GT_Dr_ENSDARG00000000935_12:35702855-35703252_6	0.557227	0.622542	12	chr12:35702900-35702959	TGTTTGGTTACGTACGTGTAGTGCTGGGGCTTCTCGGGCTGTGCGTGCAGCACGTTAGCG	ENSDARG00000000935	unk	zinc finger CCCH-type containing 5 [Source:RefSeq peptide;Acc:NP_956530]	RING FINGER UNKEMPT HOMOLOG ZINC FINGER CCCH DOMAIN CONTAINING 5	-1
ENSDARG00000081874	5S_rRNA	GT_Dr_ENSDARG00000081874_4:50757819-50757965_10	0.0158092	0.0154034	0.664275	0.647227	1.02634			BCL2-associated athanogene 5 [Source:RefSeq peptide;Acc:NP_001029355]	ENSDARG00000017316|ENSDART00000010286	bag5	GT_Dr_ENSDARG00000017316_13:17324708-17324877_5	0.561			protein folding; apoptosis;				ENSDARG00000077113|ENSDART00000108903	si:dkey-14d8.1	GT_Dr_ENSDARG00000077113_4:6056678-6057133_19	1.614	DNA binding;	intracellular;	transcription;		GT_Dr_ENSDARG00000000935_12:35702855-35703252_8	0.503114	0.525212	12	chr12:35702918-35702977	TAGTGCTGGGGCTTCTCGGGCTGTGCGTGCAGCACGTTAGCGGGGGAAGTCGTGCCACCT	ENSDARG00000000935	unk	zinc finger CCCH-type containing 5 [Source:RefSeq peptide;Acc:NP_956530]	RING FINGER UNKEMPT HOMOLOG ZINC FINGER CCCH DOMAIN CONTAINING 5	-1
ENSDARG00000080934	5S_rRNA	GT_Dr_ENSDARG00000080934_3:28187262-28187470_6	0.0286926	0.0289727	1.12643	1.13742	0.990335			Protein HEG Precursor (Heart of glass) [Source:UniProtKB/Swiss-Prot;Acc:Q6R8J2]	ENSDARG00000018441|ENSDART00000004462	heg	GT_Dr_ENSDARG00000018441_9:39470507-39470715_17	0.66	calcium ion binding;	extracellular region; integral to membrane;	multicellular organismal development;				ENSDARG00000077113|ENSDART00000108903	si:dkey-14d8.1	GT_Dr_ENSDARG00000077113_4:6056678-6057133_20	1.51	DNA binding;	intracellular;	transcription;		GT_Dr_ENSDARG00000001014_3:2994796-2996117_2	1.90949	1.88778	3	chr3:2994805-2994864	ACACAGAAATGCAACAAGGCCACACACCAGAAGGACGAGCTCGCGCAGCGCGCCCCCGCG	ENSDARG00000001014	myh9l1		MYOSIN MYOSIN HEAVY CHAIN MYOSIN HEAVY CHAIN NON MUSCLE NON MUSCLE MYOSIN HEAVY CHAIN II	-1	Dr.104868
ENSDARG00000080075	5S_rRNA	GT_Dr_ENSDARG00000080075_3:21369749-21369855_4	0.53483	0.583918	0.584798	0.638473	0.915933			odorant receptor, family F, subfamily 115, member 1 [Source:RefSeq peptide;Acc:NP_571817]	ENSDARG00000018521|ENSDART00000010128	or115-1	GT_Dr_ENSDARG00000018521_21:42064693-42064854_2	0.427	olfactory receptor activity;	integral to membrane;				si:dkeyp-31e2.1 [Source:RefSeq peptide;Acc:NP_001076394]	ENSDARG00000042470|ENSDART00000062280	si:dkeyp-31e2.1	GT_Dr_ENSDARG00000042470_22:22521899-22522035_4	1.632	G-protein coupled receptor activity; lipid binding;	integral to plasma membrane;	anatomical structure morphogenesis; regulation of interleukin-1 beta production; elevation of cytosolic calcium ion concentration; inhibition of adenylate cyclase activity by G-protein signaling; positive regulation of cell proliferation; inflammatory response;		GT_Dr_ENSDARG00000001015_19:6523048-6523372_10	6.17461	7.04469	19	chr19:6523129-6523188	GGCACCGTCAGCACCGCTGTAGGGTAGTGCGCGGCGGACGAGTGTGGAAAGGACCCAGCC	ENSDARG00000001015	znf384l	zinc finger protein 384 like [Source:RefSeq peptide;Acc:NP_001004511]	ZINC FINGER 384 NUCLEAR MATRIX TRANSCRIPTION FACTOR 4 NUCLEAR MATRIX 4 CAS ZINC FINGER	-1	Dr.88483
ENSDARG00000082068	5S_rRNA	GT_Dr_ENSDARG00000082068_4:20302338-20302519_1	0.156429	0.156093	2.55558	2.55009	1.00215				ENSDARG00000018648|ENSDART00000057625	LOC100007449	GT_Dr_ENSDARG00000018648_23:11452554-11452742_1	0.641	receptor activity;	membrane;	signal transduction;			Y+L amino acid transporter 2 (y(+)L-type amino acid transporter 2)(y+LAT-2)(Y+LAT2)(Solute carrier family 7 member 6)(zfSlc7a6) [Source:UniProtKB/Swiss-Prot;Acc:Q59I64]	ENSDARG00000054423|ENSDART00000076615	slc7a6	GT_Dr_ENSDARG00000054423_7:28883373-28883508_7	1.79	amino acid transmembrane transporter activity; antiporter activity;	integral to plasma membrane; basolateral plasma membrane;	protein complex assembly; amino acid metabolic process; amino acid transport;		GT_Dr_ENSDARG00000001015_19:6523048-6523372_12	6.27991	6.71873	19	chr19:6523147-6523206	GTAGGGTAGTGCGCGGCGGACGAGTGTGGAAAGGACCCAGCCTTGTCCGGCCCGAGCTGC	ENSDARG00000001015	znf384l	zinc finger protein 384 like [Source:RefSeq peptide;Acc:NP_001004511]	ZINC FINGER 384 NUCLEAR MATRIX TRANSCRIPTION FACTOR 4 NUCLEAR MATRIX 4 CAS ZINC FINGER	-1	Dr.88483
ENSDARG00000082853	5S_rRNA	GT_Dr_ENSDARG00000082853_3:15170251-15170368_2	0.0659862	0.0980724	0.191594	0.284758	0.672831				ENSDARG00000018648|ENSDART00000057625	LOC100007449	GT_Dr_ENSDARG00000018648_23:11452554-11452742_8	0.544	receptor activity;	membrane;	signal transduction;			Y+L amino acid transporter 2 (y(+)L-type amino acid transporter 2)(y+LAT-2)(Y+LAT2)(Solute carrier family 7 member 6)(zfSlc7a6) [Source:UniProtKB/Swiss-Prot;Acc:Q59I64]	ENSDARG00000054423|ENSDART00000076615	slc7a6	GT_Dr_ENSDARG00000054423_7:28883373-28883508_8	1.613	amino acid transmembrane transporter activity; antiporter activity;	integral to plasma membrane; basolateral plasma membrane;	protein complex assembly; amino acid metabolic process; amino acid transport;		GT_Dr_ENSDARG00000001015_19:6523048-6523372_14	5.10947	5.93312	19	chr19:6523165-6523224	GACGAGTGTGGAAAGGACCCAGCCTTGTCCGGCCCGAGCTGCTCTTTCATCTTGCTCAGA	ENSDARG00000001015	znf384l	zinc finger protein 384 like [Source:RefSeq peptide;Acc:NP_001004511]	ZINC FINGER 384 NUCLEAR MATRIX TRANSCRIPTION FACTOR 4 NUCLEAR MATRIX 4 CAS ZINC FINGER	-1	Dr.88483
ENSDARG00000080075	5S_rRNA	GT_Dr_ENSDARG00000080075_3:21369749-21369855_3	0.268472	0.303923	0.830212	0.939839	0.883355			Lysine-specific demethylase 4A (EC 1.14.11.-)(JmjC domain-containing histone demethylation protein 3A)(Jumonji domain-containing protein 2A) [Source:UniProtKB/Swiss-Prot;Acc:O75164]	ENSDARG00000018782|ENSDART00000065583	JMJD2A (2 of 2)	GT_Dr_ENSDARG00000018782_6:4575451-4575994_45	0.596	histone demethylase activity (H3-K36 specific); transition metal ion binding; transcription repressor activity; protein binding;	nucleolus; cytoplasm;	histone demethylation; transcription;			Y+L amino acid transporter 2 (y(+)L-type amino acid transporter 2)(y+LAT-2)(Y+LAT2)(Solute carrier family 7 member 6)(zfSlc7a6) [Source:UniProtKB/Swiss-Prot;Acc:Q59I64]	ENSDARG00000054423|ENSDART00000076615	slc7a6	GT_Dr_ENSDARG00000054423_7:28883373-28883508_2	1.593	amino acid transmembrane transporter activity; antiporter activity;	integral to plasma membrane; basolateral plasma membrane;	protein complex assembly; amino acid metabolic process; amino acid transport;		GT_Dr_ENSDARG00000001015_19:6523048-6523372_16	4.44696	4.68896	19	chr19:6523183-6523242	CCAGCCTTGTCCGGCCCGAGCTGCTCTTTCATCTTGCTCAGAAACATGGCGTTGTCGATC	ENSDARG00000001015	znf384l	zinc finger protein 384 like [Source:RefSeq peptide;Acc:NP_001004511]	ZINC FINGER 384 NUCLEAR MATRIX TRANSCRIPTION FACTOR 4 NUCLEAR MATRIX 4 CAS ZINC FINGER	-1	Dr.88483
ENSDARG00000080934	5S_rRNA	GT_Dr_ENSDARG00000080934_3:28187262-28187470_4	0.0389576	0.037988	0.977433	0.953107	1.02552			UPF0458 protein C7orf42 homolog [Source:UniProtKB/Swiss-Prot;Acc:Q5BKX0]	ENSDARG00000018825|ENSDART00000009298	zgc:103561	GT_Dr_ENSDARG00000018825_5:59441979-59442453_33	0.534		integral to membrane;				suppressor of cytokine signaling 5b [Source:RefSeq peptide;Acc:NP_001107269]	ENSDARG00000062745|ENSDART00000091097	socs5b	GT_Dr_ENSDARG00000062745_13:8228246-8228482_1	1.53	kinase inhibitor activity; protein binding;	cytoplasm; proton-transporting ATP synthase complex, coupling factor F(o);	positive regulation of T-helper 1 cell differentiation; negative regulation of signal transduction; JAK-STAT cascade; epidermal growth factor receptor signaling pathway; ubiquitin-dependent protein catabolic process; cytokine-mediated signaling pathway; negative regulation of T-helper 2 cell differentiation; ATP synthesis coupled proton transport; cell growth;		GT_Dr_ENSDARG00000001015_19:6523048-6523372_18	4.1413	4.21185	19	chr19:6523201-6523260	AGCTGCTCTTTCATCTTGCTCAGAAACATGGCGTTGTCGATCTAAACTCGCAGAGGGGAA	ENSDARG00000001015	znf384l	zinc finger protein 384 like [Source:RefSeq peptide;Acc:NP_001004511]	ZINC FINGER 384 NUCLEAR MATRIX TRANSCRIPTION FACTOR 4 NUCLEAR MATRIX 4 CAS ZINC FINGER	-1	Dr.88483
ENSDARG00000082767	5S_rRNA	GT_Dr_ENSDARG00000082767_4:64025192-64025484_17	0.0183986	0.0181828	0.580435	0.573627	1.01187			ribosomal protein L27a [Source:RefSeq peptide;Acc:NP_956324]	ENSDARG00000018909|ENSDART00000005627	zgc:77235	GT_Dr_ENSDARG00000018909_25:38744494-38744618_6	0.641	structural constituent of ribosome;	cytosolic ribosome;	translation;					TBC1D16 (1 of 2)	GT_Dr_ENSDARG00000079786_3:14695409-14695602_1	1.611					GT_Dr_ENSDARG00000001015_19:6523048-6523372_3	5.34821	5.29054	19	chr19:6523066-6523125	CCACCTCCACTCTCCTGCTTTGGCACCCTCCCGACGGCTCCCGTATCCATGGCGACCGAG	ENSDARG00000001015	znf384l	zinc finger protein 384 like [Source:RefSeq peptide;Acc:NP_001004511]	ZINC FINGER 384 NUCLEAR MATRIX TRANSCRIPTION FACTOR 4 NUCLEAR MATRIX 4 CAS ZINC FINGER	-1	Dr.88483
ENSDARG00000083004	5S_rRNA	GT_Dr_ENSDARG00000083004_18:47870978-47871325_20	0.0380418	0.0381818	0.860812	0.863981	0.996332			ribosomal protein L27a [Source:RefSeq peptide;Acc:NP_956324]	ENSDARG00000018909|ENSDART00000005627	zgc:77235	GT_Dr_ENSDARG00000018909_25:38744494-38744618_7	0.631	structural constituent of ribosome;	cytosolic ribosome;	translation;				ENSDARG00000080503|ENSDART00000117536	U4	GT_Dr_ENSDARG00000080503_17:21006727-21006958_6	1.506					GT_Dr_ENSDARG00000001015_19:6523048-6523372_4	5.55314	5.47923	19	chr19:6523075-6523134	CTCTCCTGCTTTGGCACCCTCCCGACGGCTCCCGTATCCATGGCGACCGAGCCTGGCACC	ENSDARG00000001015	znf384l	zinc finger protein 384 like [Source:RefSeq peptide;Acc:NP_001004511]	ZINC FINGER 384 NUCLEAR MATRIX TRANSCRIPTION FACTOR 4 NUCLEAR MATRIX 4 CAS ZINC FINGER	-1	Dr.88483
ENSDARG00000080529	5S_rRNA	GT_Dr_ENSDARG00000080529_4:30572264-30572400_9	0.0295826	0.0297454	0.634453	0.637946	0.994525			ribosomal protein L27a [Source:RefSeq peptide;Acc:NP_956324]	ENSDARG00000018909|ENSDART00000005627	zgc:77235	GT_Dr_ENSDARG00000018909_25:38744494-38744618_8	0.609	structural constituent of ribosome;	cytosolic ribosome;	translation;				ENSDARG00000079582|ENSDART00000109441	Unknown	GT_Dr_ENSDARG00000079582_4:63709956-63711083_78	6.022					GT_Dr_ENSDARG00000001015_19:6523048-6523372_6	5.96659	6.35911	19	chr19:6523093-6523152	CTCCCGACGGCTCCCGTATCCATGGCGACCGAGCCTGGCACCGTCAGCACCGCTGTAGGG	ENSDARG00000001015	znf384l	zinc finger protein 384 like [Source:RefSeq peptide;Acc:NP_001004511]	ZINC FINGER 384 NUCLEAR MATRIX TRANSCRIPTION FACTOR 4 NUCLEAR MATRIX 4 CAS ZINC FINGER	-1	Dr.88483
ENSDARG00000081269	5S_rRNA	GT_Dr_ENSDARG00000081269_4:64023784-64023888_2	0.0185085	0.0178213	0.708517	0.682211	1.03856				ENSDARG00000018965|ENSDART00000004198	LOC571928	GT_Dr_ENSDARG00000018965_22:27095348-27095450_5	0.431	calcium ion binding;	sarcoplasmic reticulum lumen;					ENSDARG00000079582|ENSDART00000109441	Unknown	GT_Dr_ENSDARG00000079582_4:63709956-63711083_96	6.01					GT_Dr_ENSDARG00000001015_19:6523048-6523372_8	6.49262	7.69375	19	chr19:6523111-6523170	TCCATGGCGACCGAGCCTGGCACCGTCAGCACCGCTGTAGGGTAGTGCGCGGCGGACGAG	ENSDARG00000001015	znf384l	zinc finger protein 384 like [Source:RefSeq peptide;Acc:NP_001004511]	ZINC FINGER 384 NUCLEAR MATRIX TRANSCRIPTION FACTOR 4 NUCLEAR MATRIX 4 CAS ZINC FINGER	-1	Dr.88483
ENSDARG00000083441	5S_rRNA	GT_Dr_ENSDARG00000083441_4:64025192-64025484_15	0.021733	0.0209379	0.740342	0.713255	1.03798			hypothetical protein LOC368685 [Source:RefSeq peptide;Acc:NP_001005305]	ENSDARG00000019185|ENSDART00000012747	wu:fj33d03	GT_Dr_ENSDARG00000019185_9:16047286-16047714_1	0.631							ENSDARG00000079582|ENSDART00000109441	Unknown	GT_Dr_ENSDARG00000079582_4:63709956-63711083_92	5.69					GT_Dr_ENSDARG00000001057_22:410107-410278_10	0.379731	0.505481	22	chr22:410188-410247	TGACGCAGCGCCGCTCTGGGATCAGTAGTTCTGCGCGCTCCAAAACAGCGCTCATCTCTC	ENSDARG00000001057	bysl	bystin-like [Source:RefSeq peptide;Acc:NP_957400]	BYSTIN	1	Dr.77976
ENSDARG00000080399	5S_rRNA	GT_Dr_ENSDARG00000080399_4:64025192-64025484_16	0.0202476	0.021046	0.548882	0.570526	0.962063			MID1 interacting G12-like protein [Source:RefSeq peptide;Acc:NP_957126]	ENSDARG00000019302|ENSDART00000007649	zgc:73223	GT_Dr_ENSDARG00000019302_22:13699203-13699318_2	0.566	protein C-terminus binding;	microtubule cytoskeleton; nucleus;	negative regulation of microtubule depolymerization;				ENSDARG00000079582|ENSDART00000109441	Unknown	GT_Dr_ENSDARG00000079582_4:63709956-63711083_82	5.687					GT_Dr_ENSDARG00000001057_22:410107-410278_4	0.619863	0.655169	22	chr22:410134-410193	GCTAAAAATGAACAGAGCCGAGATCTGCCGAGCCTCGAGCGGAAGTAAACAGTGTGACGC	ENSDARG00000001057	bysl	bystin-like [Source:RefSeq peptide;Acc:NP_957400]	BYSTIN	1	Dr.77976
ENSDARG00000083441	5S_rRNA	GT_Dr_ENSDARG00000083441_4:64025192-64025484_13	0.0174398	0.0171297	0.587682	0.577231	1.01811			MID1 interacting G12-like protein [Source:RefSeq peptide;Acc:NP_957126]	ENSDARG00000019302|ENSDART00000007649	zgc:73223	GT_Dr_ENSDARG00000019302_22:13699203-13699318_6	0.631	protein C-terminus binding;	microtubule cytoskeleton; nucleus;	negative regulation of microtubule depolymerization;				ENSDARG00000079582|ENSDART00000109441	Unknown	GT_Dr_ENSDARG00000079582_4:63709956-63711083_93	5.67					GT_Dr_ENSDARG00000001057_22:410107-410278_6	0.433884	0.477625	22	chr22:410152-410211	CGAGATCTGCCGAGCCTCGAGCGGAAGTAAACAGTGTGACGCAGCGCCGCTCTGGGATCA	ENSDARG00000001057	bysl	bystin-like [Source:RefSeq peptide;Acc:NP_957400]	BYSTIN	1	Dr.77976
ENSDARG00000083558	5S_rRNA	GT_Dr_ENSDARG00000083558_4:64025193-64025484_15	0.0224641	0.0213696	0.753289	0.716587	1.05122			MID1 interacting G12-like protein [Source:RefSeq peptide;Acc:NP_957126]	ENSDARG00000019302|ENSDART00000007649	zgc:73223	GT_Dr_ENSDARG00000019302_22:13699203-13699318_7	0.643	protein C-terminus binding;	microtubule cytoskeleton; nucleus;	negative regulation of microtubule depolymerization;				ENSDARG00000079582|ENSDART00000109441	Unknown	GT_Dr_ENSDARG00000079582_4:63709956-63711083_88	5.584					GT_Dr_ENSDARG00000001057_22:410107-410278_8	0.453935	0.478279	22	chr22:410170-410229	GAGCGGAAGTAAACAGTGTGACGCAGCGCCGCTCTGGGATCAGTAGTTCTGCGCGCTCCA	ENSDARG00000001057	bysl	bystin-like [Source:RefSeq peptide;Acc:NP_957400]	BYSTIN	1	Dr.77976
ENSDARG00000080674	5S_rRNA	GT_Dr_ENSDARG00000080674_4:64025192-64025484_14	0.0230358	0.0225477	0.61173	0.598769	1.02165			twist homolog 3 [Source:RefSeq peptide;Acc:NP_571060]	ENSDARG00000019646|ENSDART00000011146	twist3	GT_Dr_ENSDARG00000019646_23:43049-43174_3	0.435	transcription regulator activity; DNA binding;	nucleus;	neuron migration; negative regulation of cell differentiation; embryonic forelimb morphogenesis; apoptosis; regulation of transcription, DNA-dependent; negative regulation of striated muscle development; neural tube closure; hindlimb morphogenesis;				ENSDARG00000079582|ENSDART00000109441	Unknown	GT_Dr_ENSDARG00000079582_4:63709956-63711083_86	5.566					GT_Dr_ENSDARG00000001057_22:410289-410578_2	0.690848	0.695055	22	chr22:410298-410357	ACTCTCAGCGCCATTGCTCTCAGACCCACGTGTGTGCAGCTCTCCGCGGCGCGTCATGTG	ENSDARG00000001057	bysl	bystin-like [Source:RefSeq peptide;Acc:NP_957400]	BYSTIN	1	Dr.77976
ENSDARG00000081920	5S_rRNA	GT_Dr_ENSDARG00000081920_4:64025192-64025484_13	0.0158563	0.0161395	0.576251	0.58654	0.982458			ras homolog gene family, member Ua [Source:RefSeq peptide;Acc:NP_001007444]	ENSDARG00000019709|ENSDART00000046360	rhoua	GT_Dr_ENSDARG00000019709_13:25135112-25135450_8	0.602	protein binding; magnesium ion binding; GTPase activity; GTP binding;	cell junction; Golgi membrane; cell projection;	regulation of cell shape; actin cytoskeleton organization; G1/S transition of mitotic cell cycle; Rac protein signal transduction;				ENSDARG00000079582|ENSDART00000109441	Unknown	GT_Dr_ENSDARG00000079582_4:63709956-63711083_81	5.549					GT_Dr_ENSDARG00000001057_22:410289-410578_23	0.399892	0.394921	22	chr22:410487-410546	CTCCAGCGGGACTCAGTGCGCTGCAGCGGCCGGCAGAAGCAGCGCGGCCGCGGGCAGGAG	ENSDARG00000001057	bysl	bystin-like [Source:RefSeq peptide;Acc:NP_957400]	BYSTIN	1	Dr.77976
ENSDARG00000083298	5S_rRNA	GT_Dr_ENSDARG00000083298_4:64023784-64023888_1	0.017733	0.0178012	0.512536	0.514508	0.996167			hypothetical protein LOC402985 [Source:RefSeq peptide;Acc:NP_991248]	ENSDARG00000019986|ENSDART00000009457	zgc:77636	GT_Dr_ENSDARG00000019986_1:19276605-19276710_6	0.6	hydroxypyruvate reductase activity; NAD or NADH binding; glycerate dehydrogenase activity; glyoxylate reductase (NADP) activity; protein binding;	cytoplasm;	excretion; oxidation reduction;				ENSDARG00000079582|ENSDART00000109441	Unknown	GT_Dr_ENSDARG00000079582_4:63709956-63711083_94	5.52					GT_Dr_ENSDARG00000001057_22:410289-410578_24	0.851783	0.894492	22	chr22:410496-410555	GACTCAGTGCGCTGCAGCGGCCGGCAGAAGCAGCGCGGCCGCGGGCAGGAGGAGCAGCAG	ENSDARG00000001057	bysl	bystin-like [Source:RefSeq peptide;Acc:NP_957400]	BYSTIN	1	Dr.77976
ENSDARG00000082672	5S_rRNA	GT_Dr_ENSDARG00000082672_4:55054509-55054766_3	0.0228513	0.0234523	0.722754	0.741759	0.974378			RAB2A, member RAS oncogene family [Source:RefSeq peptide;Acc:NP_958862]	ENSDARG00000020261|ENSDART00000003940	rab2a	GT_Dr_ENSDARG00000020261_2:20087317-20087684_14	0.616	sphingomyelin phosphodiesterase activity; GTPase activity; transcription factor binding; GTP binding;	Golgi membrane; membrane fraction; melanosome; ER-Golgi intermediate compartment membrane; endoplasmic reticulum membrane;	small GTPase mediated signal transduction; regulation of transcription, DNA-dependent; ER to Golgi vesicle-mediated transport; intracellular protein transport;				ENSDARG00000079582|ENSDART00000109441	Unknown	GT_Dr_ENSDARG00000079582_4:63709956-63711083_87	5.508					GT_Dr_ENSDARG00000001057_22:410289-410578_3	0.548499	0.516613	22	chr22:410307-410366	GCCATTGCTCTCAGACCCACGTGTGTGCAGCTCTCCGCGGCGCGTCATGTGTTCAGACGC	ENSDARG00000001057	bysl	bystin-like [Source:RefSeq peptide;Acc:NP_957400]	BYSTIN	1	Dr.77976
ENSDARG00000081269	5S_rRNA	GT_Dr_ENSDARG00000081269_4:64023784-64023888_1	0.01	0.00990469	0.490038	0.485368	1.00962			sorting nexin 5 [Source:RefSeq peptide;Acc:NP_999934]	ENSDARG00000020442|ENSDART00000020350	snx5	GT_Dr_ENSDARG00000020442_13:34141707-34141862_8	0.513	phosphoinositide binding; protein binding;	early endosome;	hemopoiesis; cell communication; protein transport;				ENSDARG00000079582|ENSDART00000109441	Unknown	GT_Dr_ENSDARG00000079582_4:63709956-63711083_85	5.458					GT_Dr_ENSDARG00000001057_22:410289-410578_4	0.694496	0.721815	22	chr22:410316-410375	CTCAGACCCACGTGTGTGCAGCTCTCCGCGGCGCGTCATGTGTTCAGACGCGATTTCACA	ENSDARG00000001057	bysl	bystin-like [Source:RefSeq peptide;Acc:NP_957400]	BYSTIN	1	Dr.77976
ENSDARG00000081269	5S_rRNA	GT_Dr_ENSDARG00000081269_4:64025192-64025484_15	0.0203542	0.0201816	0.673635	0.667923	1.00855			Transmembrane protein 178 Precursor [Source:UniProtKB/Swiss-Prot;Acc:Q08CE6]	ENSDARG00000020758|ENSDART00000008594	tmem178	GT_Dr_ENSDARG00000020758_11:31358465-31359279_16	0.656	structural molecule activity;	integral to membrane; tight junction;					ENSDARG00000079582|ENSDART00000109441	Unknown	GT_Dr_ENSDARG00000079582_4:63709956-63711083_79	5.44					GT_Dr_ENSDARG00000001057_22:410289-410578_5	0.508415	0.491052	22	chr22:410325-410384	ACGTGTGTGCAGCTCTCCGCGGCGCGTCATGTGTTCAGACGCGATTTCACACTCATAATT	ENSDARG00000001057	bysl	bystin-like [Source:RefSeq peptide;Acc:NP_957400]	BYSTIN	1	Dr.77976
ENSDARG00000083441	5S_rRNA	GT_Dr_ENSDARG00000083441_4:64023784-64023888_3	0.0133642	0.0134047	0.657348	0.659341	0.996977			germ cell-less homolog 1 [Source:RefSeq peptide;Acc:NP_996933]	ENSDARG00000020948|ENSDART00000018017	gmcl1	GT_Dr_ENSDARG00000020948_10:7457387-7457600_12	0.517	protein binding;	nuclear envelope; nuclear matrix;	spermatogenesis; cell differentiation; regulation of transcription; multicellular organismal development;				ENSDARG00000079582|ENSDART00000109441	Unknown	GT_Dr_ENSDARG00000079582_4:63709956-63711083_89	5.395					GT_Dr_ENSDARG00000001057_22:410289-410578_6	0.2404	0.256866	22	chr22:410334-410393	CAGCTCTCCGCGGCGCGTCATGTGTTCAGACGCGATTTCACACTCATAATTCCTCAGACA	ENSDARG00000001057	bysl	bystin-like [Source:RefSeq peptide;Acc:NP_957400]	BYSTIN	1	Dr.77976
ENSDARG00000081266	5S_rRNA	GT_Dr_ENSDARG00000081266_4:64025192-64025484_14	0.0219519	0.0215982	0.608456	0.598652	1.01638			Monocarboxylate transporter 10 (MCT 10)(Solute carrier family 16 member 10) [Source:UniProtKB/Swiss-Prot;Acc:A1L1W9]	ENSDARG00000020984|ENSDART00000104762	si:ch211-241j12.1	GT_Dr_ENSDARG00000020984_20:352266-352723_33	0.664	serine-type endopeptidase activity;	basolateral plasma membrane; integral to membrane;	aromatic amino acid transport; proteolysis;				ENSDARG00000079582|ENSDART00000109441	Unknown	GT_Dr_ENSDARG00000079582_4:63709956-63711083_76	5.369					GT_Dr_ENSDARG00000001057_22:410289-410578_7	0.490537	0.523484	22	chr22:410343-410402	GCGGCGCGTCATGTGTTCAGACGCGATTTCACACTCATAATTCCTCAGACAGACAGGCAG	ENSDARG00000001057	bysl	bystin-like [Source:RefSeq peptide;Acc:NP_957400]	BYSTIN	1	Dr.77976
ENSDARG00000082450	5S_rRNA	GT_Dr_ENSDARG00000082450_4:64025192-64025484_16	0.0264432	0.0265237	0.592262	0.594066	0.996962			G-protein coupled receptor 98 Precursor (Monogenic audiogenic seizure susceptibility protein 1 homolog)(Very large G-protein coupled receptor 1) [Source:UniProtKB/Swiss-Prot;Acc:Q6JAN0]	ENSDARG00000021137|ENSDART00000008043	gpr98	GT_Dr_ENSDARG00000021137_5:49657935-49658228_24	0.603							ENSDARG00000079582|ENSDART00000109441	Unknown	GT_Dr_ENSDARG00000079582_4:63709956-63711083_83	5.342					GT_Dr_ENSDARG00000001127_25:33837773-33838018_12	0.549501	0.511018	25	chr25:33837872-33837931	AGGGAGCGCGCGCGTCCGTCCAGCTGTTCACGCGCTCCACACCTGCGCGCTCCCTCATTC	ENSDARG00000001127	slc17a6l	Vesicular glutamate transporter 2.2 (Solute carrier family 17 member 6 B) [Source:UniProtKB/Swiss-Prot;Acc:Q5W8I7]	VESICULAR GLUTAMATE TRANSPORTER SOLUTE CARRIER FAMILY 17 MEMBER	-1	Dr.80782
ENSDARG00000081269	5S_rRNA	GT_Dr_ENSDARG00000081269_4:64025192-64025484_13	0.0150117	0.0150523	0.517453	0.518853	0.997301			Alpha-2,8-sialyltransferase ST8Sia VI Fragment (EC 2.4.99.8) [Source:UniProtKB/TrEMBL;Acc:Q6KBZ7]	ENSDARG00000021195|ENSDART00000009568	st8sia6	GT_Dr_ENSDARG00000021195_3:12310826-12311016_11	0.356	alpha-N-acetylneuraminate alpha-2,8-sialyltransferase activity;	integral to Golgi membrane;	glycolipid biosynthetic process; protein amino acid O-linked glycosylation; carbohydrate biosynthetic process;				ENSDARG00000079582|ENSDART00000109441	Unknown	GT_Dr_ENSDARG00000079582_4:63709956-63711083_80	5.287					GT_Dr_ENSDARG00000001127_25:33837773-33838018_4	1.24369	1.00877	25	chr25:33837800-33837859	AATGAGAAAGAAATGGCAAGAAGACGATGCGTGGAGCGCAGGAGGTGCGGGAGCGCGTTC	ENSDARG00000001127	slc17a6l	Vesicular glutamate transporter 2.2 (Solute carrier family 17 member 6 B) [Source:UniProtKB/Swiss-Prot;Acc:Q5W8I7]	VESICULAR GLUTAMATE TRANSPORTER SOLUTE CARRIER FAMILY 17 MEMBER	-1	Dr.80782
ENSDARG00000080583	5S_rRNA	GT_Dr_ENSDARG00000080583_4:55054509-55054766_2	0.0298693	0.0287468	0.631784	0.608042	1.03905			Alpha-2,8-sialyltransferase ST8Sia VI Fragment (EC 2.4.99.8) [Source:UniProtKB/TrEMBL;Acc:Q6KBZ7]	ENSDARG00000021195|ENSDART00000009568	st8sia6	GT_Dr_ENSDARG00000021195_3:12310826-12311016_12	0.365	alpha-N-acetylneuraminate alpha-2,8-sialyltransferase activity;	integral to Golgi membrane;	glycolipid biosynthetic process; protein amino acid O-linked glycosylation; carbohydrate biosynthetic process;				ENSDARG00000079582|ENSDART00000109441	Unknown	GT_Dr_ENSDARG00000079582_4:63709956-63711083_84	5.277					GT_Dr_ENSDARG00000001127_25:33837773-33838018_5	0.852742	0.727175	25	chr25:33837809-33837868	GAAATGGCAAGAAGACGATGCGTGGAGCGCAGGAGGTGCGGGAGCGCGTTCAGGACCGCG	ENSDARG00000001127	slc17a6l	Vesicular glutamate transporter 2.2 (Solute carrier family 17 member 6 B) [Source:UniProtKB/Swiss-Prot;Acc:Q5W8I7]	VESICULAR GLUTAMATE TRANSPORTER SOLUTE CARRIER FAMILY 17 MEMBER	-1	Dr.80782
ENSDARG00000082672	5S_rRNA	GT_Dr_ENSDARG00000082672_4:55054509-55054766_2	0.0271145	0.0271828	0.66557	0.667248	0.997485			Alpha-2,8-sialyltransferase ST8Sia VI Fragment (EC 2.4.99.8) [Source:UniProtKB/TrEMBL;Acc:Q6KBZ7]	ENSDARG00000021195|ENSDART00000009568	st8sia6	GT_Dr_ENSDARG00000021195_3:12310826-12311016_13	0.359	alpha-N-acetylneuraminate alpha-2,8-sialyltransferase activity;	integral to Golgi membrane;	glycolipid biosynthetic process; protein amino acid O-linked glycosylation; carbohydrate biosynthetic process;				ENSDARG00000079582|ENSDART00000109441	Unknown	GT_Dr_ENSDARG00000079582_4:63709956-63711083_77	5.024					GT_Dr_ENSDARG00000001127_25:33837773-33838018_6	0.698682	0.605183	25	chr25:33837818-33837877	AGAAGACGATGCGTGGAGCGCAGGAGGTGCGGGAGCGCGTTCAGGACCGCGGACAGGGAG	ENSDARG00000001127	slc17a6l	Vesicular glutamate transporter 2.2 (Solute carrier family 17 member 6 B) [Source:UniProtKB/Swiss-Prot;Acc:Q5W8I7]	VESICULAR GLUTAMATE TRANSPORTER SOLUTE CARRIER FAMILY 17 MEMBER	-1	Dr.80782
ENSDARG00000083441	5S_rRNA	GT_Dr_ENSDARG00000083441_4:64025192-64025484_14	0.0186448	0.0187883	0.602473	0.607112	0.99236			Alpha-2,8-sialyltransferase ST8Sia VI Fragment (EC 2.4.99.8)	ENSDARG00000021195|ENSDART00000009568	st8sia6	GT_Dr_ENSDARG00000021195_3:12310826-12311016_14	0.26	alpha-N-acetylneuraminate alpha-2,8-sialyltransferase activity;	integral to Golgi membrane;	glycolipid biosynthetic process; protein amino acid O-linked glycosylation; carbohydrate biosynthetic process;				ENSDARG00000079582|ENSDART00000109441	Unknown	GT_Dr_ENSDARG00000079582_4:63709956-63711083_74	4.981					GT_Dr_ENSDARG00000001129_17:17206963-17207112_10	1.92661	2.85117	17	chr17:17207044-17207103	GTCGTACGTGCAATCCAAAGGTCGAGCCCGTGCTCCAGTCTCCAACTACATCATGCTAGC	ENSDARG00000001129	dicer1	Endoribonuclease Dicer (EC 3.1.26.-) [Source:UniProtKB/Swiss-Prot;Acc:Q6TV19]	ENDORIBONUCLEASE DICER EC_3.1.26.-	1	Dr.78137
ENSDARG00000081920	5S_rRNA	GT_Dr_ENSDARG00000081920_4:64025192-64025484_17	0.0182069	0.0179149	0.597193	0.587614	1.0163			Alpha-2,8-sialyltransferase ST8Sia VI Fragment (EC 2.4.99.8) [Source:UniProtKB/TrEMBL;Acc:Q6KBZ7]	ENSDARG00000021195|ENSDART00000009568	st8sia6	GT_Dr_ENSDARG00000021195_3:12310826-12311016_15	0.475	alpha-N-acetylneuraminate alpha-2,8-sialyltransferase activity;	integral to Golgi membrane;	glycolipid biosynthetic process; protein amino acid O-linked glycosylation; carbohydrate biosynthetic process;				ENSDARG00000079582|ENSDART00000109441	Unknown	GT_Dr_ENSDARG00000079582_4:63709956-63711083_60	4.947					GT_Dr_ENSDARG00000001129_17:17206963-17207112_3	1.51587	2.24658	17	chr17:17206981-17207040	GGAAGGCGTCGATATCCCAAAGTGCAATTTGGTCGTTCGGTTTGACCTGCCGACAGAGTA	ENSDARG00000001129	dicer1	Endoribonuclease Dicer (EC 3.1.26.-) [Source:UniProtKB/Swiss-Prot;Acc:Q6TV19]	ENDORIBONUCLEASE DICER EC_3.1.26.-	1	Dr.78137
ENSDARG00000081732	5S_rRNA	GT_Dr_ENSDARG00000081732_4:55054509-55054766_2	0.0355493	0.0340922	0.648784	0.622192	1.04274			Otopetrin-1 [Source:UniProtKB/Swiss-Prot;Acc:Q7ZWK8]	ENSDARG00000021566|ENSDART00000035581	otop1	GT_Dr_ENSDARG00000021566_14:418992-419651_20	0.595		integral to membrane;	inner ear morphogenesis; detection of gravity;				ENSDARG00000079582|ENSDART00000109441	Unknown	GT_Dr_ENSDARG00000079582_4:63709956-63711083_90	4.884					GT_Dr_ENSDARG00000001129_17:17206963-17207112_4	1.47747	1.8363	17	chr17:17206990-17207049	CGATATCCCAAAGTGCAATTTGGTCGTTCGGTTTGACCTGCCGACAGAGTACCGGTCGTA	ENSDARG00000001129	dicer1	Endoribonuclease Dicer (EC 3.1.26.-) [Source:UniProtKB/Swiss-Prot;Acc:Q6TV19]	ENDORIBONUCLEASE DICER EC_3.1.26.-	1	Dr.78137
ENSDARG00000081269	5S_rRNA	GT_Dr_ENSDARG00000081269_4:64025192-64025484_14	0.0215056	0.0216181	0.608871	0.612057	0.994795			Serine/threonine-protein kinase WNK3 (EC 2.7.11.1)(Protein kinase with no lysine 3)(Protein kinase, lysine-deficient 3) [Source:UniProtKB/Swiss-Prot;Acc:Q9BYP7]	ENSDARG00000021611|ENSDART00000035702	WNK3	GT_Dr_ENSDARG00000021611_23:24633407-24633507_4	0.614	protein binding; protein kinase activity; nucleotide binding;		cellular process;				ENSDARG00000079582|ENSDART00000109441	Unknown	GT_Dr_ENSDARG00000079582_4:63709956-63711083_91	4.873					GT_Dr_ENSDARG00000001129_17:17206963-17207112_7	1.58116	2.15229	17	chr17:17207017-17207076	TCGGTTTGACCTGCCGACAGAGTACCGGTCGTACGTGCAATCCAAAGGTCGAGCCCGTGC	ENSDARG00000001129	dicer1	Endoribonuclease Dicer (EC 3.1.26.-) [Source:UniProtKB/Swiss-Prot;Acc:Q6TV19]	ENDORIBONUCLEASE DICER EC_3.1.26.-	1	Dr.78137
ENSDARG00000081266	5S_rRNA	GT_Dr_ENSDARG00000081266_4:64025192-64025484_15	0.0204401	0.0200427	0.715631	0.701716	1.01983			Serine/threonine-protein kinase WNK3 (EC 2.7.11.1)(Protein kinase with no lysine 3)(Protein kinase, lysine-deficient 3) [Source:UniProtKB/Swiss-Prot;Acc:Q9BYP7]	ENSDARG00000021611|ENSDART00000035702	WNK3	GT_Dr_ENSDARG00000021611_23:24633713-24633920_3	0.587	protein binding; protein kinase activity; nucleotide binding;		cellular process;				ENSDARG00000079582|ENSDART00000109441	Unknown	GT_Dr_ENSDARG00000079582_4:63709956-63711083_95	4.103					GT_Dr_ENSDARG00000001129_17:17206963-17207112_8	1.72396	2.2627	17	chr17:17207026-17207085	CCTGCCGACAGAGTACCGGTCGTACGTGCAATCCAAAGGTCGAGCCCGTGCTCCAGTCTC	ENSDARG00000001129	dicer1	Endoribonuclease Dicer (EC 3.1.26.-) [Source:UniProtKB/Swiss-Prot;Acc:Q6TV19]	ENDORIBONUCLEASE DICER EC_3.1.26.-	1	Dr.78137
ENSDARG00000082767	5S_rRNA	GT_Dr_ENSDARG00000082767_4:64025192-64025484_14	0.0232324	0.0226987	0.608283	0.594311	1.02351			Serine/threonine-protein kinase WNK3 (EC 2.7.11.1)(Protein kinase with no lysine 3)(Protein kinase, lysine-deficient 3) [Source:UniProtKB/Swiss-Prot;Acc:Q9BYP7]	ENSDARG00000021611|ENSDART00000035702	WNK3	GT_Dr_ENSDARG00000021611_23:24633713-24633920_4	0.605	protein binding; protein kinase activity; nucleotide binding;		cellular process;				ENSDARG00000079582|ENSDART00000109441	Unknown	GT_Dr_ENSDARG00000079582_4:63709956-63711083_59	3.996					GT_Dr_ENSDARG00000001162_14:26569027-26569173_1	4.52138	5.52381	14	chr14:26569027-26569086	TATTCGGCGGGAATACGGGCTGTTCTGATGAGGATGAAGATGTCCGGTGCGGAGTTGTGC	ENSDARG00000001162	matr3l1.1	hypothetical protein LOC556124 [Source:RefSeq peptide;Acc:NP_001007137]	AMBIGUOUS	-1	Dr.43321
ENSDARG00000083298	5S_rRNA	GT_Dr_ENSDARG00000083298_4:64023784-64023888_3	0.0158141	0.0155777	0.656498	0.646685	1.01517			zygin 2 [Source:RefSeq peptide;Acc:NP_001070900]	ENSDARG00000022260|ENSDART00000031749	si:ch211-57i17.1	GT_Dr_ENSDARG00000022260_20:44591004-44591442_9	0.573	receptor activity; protein binding;		axon guidance; regulation of exocytosis; signal transduction;				ENSDARG00000079338|ENSDART00000112524	Unknown	GT_Dr_ENSDARG00000079338_4:56601041-56601395_27	1.953					GT_Dr_ENSDARG00000001162_14:26569027-26569173_10	2.79277	3.76601	14	chr14:26569108-26569167	CGCTCGAGTCCCGGGTATAGATTCGTGCATCTTTGTCCCCTTGAGGGTTTCGGTATGGTG	ENSDARG00000001162	matr3l1.1	hypothetical protein LOC556124 [Source:RefSeq peptide;Acc:NP_001007137]	AMBIGUOUS	-1	Dr.43321
ENSDARG00000082450	5S_rRNA	GT_Dr_ENSDARG00000082450_4:64025192-64025484_17	0.0193765	0.0199328	0.657004	0.675869	0.972087				ENSDARG00000022532|ENSDART00000035325	LOC100005295	GT_Dr_ENSDARG00000022532_7:22457488-22457659_11	0.543	acetylcholine receptor activity; protein binding; nicotinic acetylcholine-activated cation-selective channel activity;	cell junction; postsynaptic membrane; nicotinic acetylcholine-gated receptor-channel complex;	neuromuscular synaptic transmission; behavioral response to nicotine; synaptic transmission, cholinergic; muscle fiber development; postsynaptic membrane organization; signal transduction; regulation of membrane potential; cation transport; muscle contraction;			Probable E3 ubiquitin-protein ligase KIAA0614 (EC 6.3.2.-) [Source:UniProtKB/Swiss-Prot;Acc:Q9Y4D8]	ENSDARG00000003682|ENSDART00000086005	Unknown	GT_Dr_ENSDARG00000003682_7:74806590-74807345_58	1.896	acid-amino acid ligase activity;	intracellular; integral to membrane;	modification-dependent protein catabolic process; protein modification process;		GT_Dr_ENSDARG00000001162_14:26569027-26569173_4	3.95724	5.39193	14	chr14:26569054-26569113	ATGAGGATGAAGATGTCCGGTGCGGAGTTGTGCTCCTAATTCCTGACCTGTAAGCGCTCG	ENSDARG00000001162	matr3l1.1	hypothetical protein LOC556124 [Source:RefSeq peptide;Acc:NP_001007137]	AMBIGUOUS	-1	Dr.43321
ENSDARG00000082966	5S_rRNA	GT_Dr_ENSDARG00000082966_4:55054509-55054766_3	0.0260524	0.0274847	0.653252	0.689166	0.947887			adducin 1, alpha [Source:RefSeq peptide;Acc:NP_001073427]	ENSDARG00000022682|ENSDART00000102731	add1	GT_Dr_ENSDARG00000022682_21:2357460-2358131_3	0.511	spectrin binding; structural molecule activity; protein heterodimerization activity; metal ion binding; actin filament binding; protein homodimerization activity; calmodulin binding; transcription factor binding;	cytosol; F-actin capping protein complex; plasma membrane; nucleus;	positive regulation of protein binding; homeostasis of number of cells within a tissue; cell volume homeostasis; cell morphogenesis; erythrocyte differentiation; hemoglobin metabolic process; multicellular organism growth; actin filament bundle formation; barbed-end actin filament capping; in utero embryonic development;				ENSDARG00000010940|ENSDART00000044425	Unknown	GT_Dr_ENSDARG00000010940_7:19413363-19413496_6	1.826			erythrocyte differentiation;		GT_Dr_ENSDARG00000001162_14:26569027-26569173_6	3.42742	4.78662	14	chr14:26569072-26569131	GGTGCGGAGTTGTGCTCCTAATTCCTGACCTGTAAGCGCTCGAGTCCCGGGTATAGATTC	ENSDARG00000001162	matr3l1.1	hypothetical protein LOC556124 [Source:RefSeq peptide;Acc:NP_001007137]	AMBIGUOUS	-1	Dr.43321
ENSDARG00000083558	5S_rRNA	GT_Dr_ENSDARG00000083558_4:64025193-64025484_16	0.0238706	0.0232058	0.606963	0.590059	1.02865			cysteine-rich hydrophobic domain 2 [Source:RefSeq peptide;Acc:NP_957414]	ENSDARG00000022690|ENSDART00000030083	chic2	GT_Dr_ENSDARG00000022690_1:13598098-13598682_12	0.498		plasma membrane; Golgi-associated vesicle;	Golgi to plasma membrane transport;				ENSDARG00000079338|ENSDART00000112524	Unknown	GT_Dr_ENSDARG00000079338_4:56601041-56601395_25	1.807					GT_Dr_ENSDARG00000001162_14:26569027-26569173_8	2.80786	3.98336	14	chr14:26569090-26569149	TAATTCCTGACCTGTAAGCGCTCGAGTCCCGGGTATAGATTCGTGCATCTTTGTCCCCTT	ENSDARG00000001162	matr3l1.1	hypothetical protein LOC556124 [Source:RefSeq peptide;Acc:NP_001007137]	AMBIGUOUS	-1	Dr.43321
ENSDARG00000083441	5S_rRNA	GT_Dr_ENSDARG00000083441_4:64023784-64023888_2	0.0165344	0.0159934	0.727703	0.703893	1.03383			Novel protein similar to vertebrate collagen family Fragment [Source:UniProtKB/TrEMBL;Acc:Q1LYN9]	ENSDARG00000022871|ENSDART00000067062	si:dkey-117n7.4	GT_Dr_ENSDARG00000022871_4:15764804-15765012_3	0.475	protein binding;	proteinaceous extracellular matrix;				Probable E3 ubiquitin-protein ligase KIAA0614 (EC 6.3.2.-) [Source:UniProtKB/Swiss-Prot;Acc:Q9Y4D8]	ENSDARG00000003682|ENSDART00000086005	Unknown	GT_Dr_ENSDARG00000003682_7:74806590-74807345_57	1.718	acid-amino acid ligase activity;	intracellular; integral to membrane;	modification-dependent protein catabolic process; protein modification process;		GT_Dr_ENSDARG00000001220_9:15984065-15984381_4	1.36453	1.36585	9	chr9:15984092-15984151	TGTTTACAAACAGATCCAGCTGCACGCCATCGCACCCTGTTTCTCGTCCAGAACCGAGCC	ENSDARG00000001220	mycbp2	MYC binding protein 2 [Source:RefSeq peptide;Acc:NP_001012247]	PROBABLE E3 UBIQUITIN LIGASE MYCBP2 EC_6.3.2.- MYC BINDING 2 ASSOCIATED WITH MYC PAM/HIGHWIRE/RPM 1	-1	Dr.150505
ENSDARG00000080674	5S_rRNA	GT_Dr_ENSDARG00000080674_4:64025192-64025484_17	0.0193139	0.0189896	0.624168	0.613688	1.01708			Pum1 protein [Source:UniProtKB/TrEMBL;Acc:Q7SXY5]	ENSDARG00000023145|ENSDART00000023947	pum1	GT_Dr_ENSDARG00000023145_19:42282068-42282410_10	0.631	binding;						ENSDARG00000051965|ENSDART00000073689	Unknown	GT_Dr_ENSDARG00000051965_1:43543802-43543980_14	1.679					GT_Dr_ENSDARG00000001220_9:15984401-15984791_15	0.454143	0.47839	9	chr9:15984527-15984586	GCAAACCCGCAAAACGCCCGGCGAATTACATCCGAGTATCCCCGATTGAAACGACGTTTA	ENSDARG00000001220	mycbp2	MYC binding protein 2 [Source:RefSeq peptide;Acc:NP_001012247]	PROBABLE E3 UBIQUITIN LIGASE MYCBP2 EC_6.3.2.- MYC BINDING 2 ASSOCIATED WITH MYC PAM/HIGHWIRE/RPM 1	-1	Dr.150505
ENSDARG00000081920	5S_rRNA	GT_Dr_ENSDARG00000081920_4:64025192-64025484_16	0.0220678	0.0220457	0.535091	0.534555	1.001			hypothetical protein LOC564658 [Source:RefSeq peptide;Acc:NP_001107073]	ENSDARG00000023261|ENSDART00000033127	zgc:172288	GT_Dr_ENSDARG00000023261_19:1236569-1237174_3	0.646	transcription factor activity; zinc ion binding;	nucleus;	regulation of transcription, DNA-dependent;			Vascular endothelial zinc finger 1 (Zinc finger protein 161)(Putative transcription factor DB1) [Source:UniProtKB/Swiss-Prot;Acc:Q14119]	ENSDARG00000008247|ENSDART00000029843	VEZF1 (2 of 2)	GT_Dr_ENSDARG00000008247_10:35492470-35493037_42	1.529	nucleic acid binding; metal ion binding; specific RNA polymerase II transcription factor activity;	nucleus;	angiogenesis; regulation of transcription from RNA polymerase II promoter; endothelial cell development; cellular defense response;		GT_Dr_ENSDARG00000001220_9:15984401-15984791_16	0.175914	0.238686	9	chr9:15984536-15984595	CAAAACGCCCGGCGAATTACATCCGAGTATCCCCGATTGAAACGACGTTTACGGTTAGCC	ENSDARG00000001220	mycbp2	MYC binding protein 2 [Source:RefSeq peptide;Acc:NP_001012247]	PROBABLE E3 UBIQUITIN LIGASE MYCBP2 EC_6.3.2.- MYC BINDING 2 ASSOCIATED WITH MYC PAM/HIGHWIRE/RPM 1	-1	Dr.150505
ENSDARG00000083470	5S_rRNA	GT_Dr_ENSDARG00000083470_18:47870978-47871325_20	0.0274537	0.0269938	0.720697	0.708623	1.01704			ATPase, Ca++ transporting, plasma membrane 3b [Source:RefSeq peptide;Acc:NP_001121714]	ENSDARG00000023445|ENSDART00000092725	atp2b3b	GT_Dr_ENSDARG00000023445_23:19432352-19432504_4	0.64	calcium-transporting ATPase activity; calmodulin binding; calcium ion binding; ATP binding; PDZ domain binding; magnesium ion binding;	integral to membrane; Golgi apparatus; plasma membrane;	ATP biosynthetic process; calcium ion transport;			hypothetical protein LOC550415 [Source:RefSeq peptide;Acc:NP_001017720]	ENSDARG00000076073|ENSDART00000110352	zgc:112172	GT_Dr_ENSDARG00000076073_15:43720951-43721161_8	1.8	protein transporter activity; protein binding;	cytosol; clathrin coat of trans-Golgi network vesicle; clathrin adaptor complex; coated pit;	endocytosis; intracellular protein transport;		GT_Dr_ENSDARG00000001220_9:15984401-15984791_17	0.111586	0.0797949	9	chr9:15984545-15984604	CGGCGAATTACATCCGAGTATCCCCGATTGAAACGACGTTTACGGTTAGCCGCTCTGCTG	ENSDARG00000001220	mycbp2	MYC binding protein 2 [Source:RefSeq peptide;Acc:NP_001012247]	PROBABLE E3 UBIQUITIN LIGASE MYCBP2 EC_6.3.2.- MYC BINDING 2 ASSOCIATED WITH MYC PAM/HIGHWIRE/RPM 1	-1	Dr.150505
ENSDARG00000082767	5S_rRNA	GT_Dr_ENSDARG00000082767_4:64025192-64025484_16	0.0217625	0.0215634	0.631053	0.625279	1.00923			hypothetical protein LOC393772 [Source:RefSeq peptide;Acc:NP_957093]	ENSDARG00000023822|ENSDART00000030009	zgc:73349	GT_Dr_ENSDARG00000023822_7:12517036-12517163_3	0.568	protein kinase A binding;	cell part;				hypothetical protein LOC550415 [Source:RefSeq peptide;Acc:NP_001017720]	ENSDARG00000076073|ENSDART00000110352	zgc:112172	GT_Dr_ENSDARG00000076073_15:43720951-43721161_9	1.747	protein transporter activity; protein binding;	cytosol; clathrin coat of trans-Golgi network vesicle; clathrin adaptor complex; coated pit;	endocytosis; intracellular protein transport;		GT_Dr_ENSDARG00000001220_9:15984401-15984791_18	0.260069	0.213293	9	chr9:15984554-15984613	ACATCCGAGTATCCCCGATTGAAACGACGTTTACGGTTAGCCGCTCTGCTGCGACTGCGA	ENSDARG00000001220	mycbp2	MYC binding protein 2 [Source:RefSeq peptide;Acc:NP_001012247]	PROBABLE E3 UBIQUITIN LIGASE MYCBP2 EC_6.3.2.- MYC BINDING 2 ASSOCIATED WITH MYC PAM/HIGHWIRE/RPM 1	-1	Dr.150505
ENSDARG00000082200	5S_rRNA	GT_Dr_ENSDARG00000082200_4:64023784-64023888_2	0.0198337	0.0187088	0.754847	0.712032	1.06013			hypothetical protein LOC393772 [Source:RefSeq peptide;Acc:NP_957093]	ENSDARG00000023822|ENSDART00000030009	zgc:73349	GT_Dr_ENSDARG00000023822_7:12517036-12517163_4	0.534	protein kinase A binding;	cell part;				hypothetical protein LOC550415 [Source:RefSeq peptide;Acc:NP_001017720]	ENSDARG00000076073|ENSDART00000110352	zgc:112172	GT_Dr_ENSDARG00000076073_15:43720951-43721161_5	1.663	protein transporter activity; protein binding;	cytosol; clathrin coat of trans-Golgi network vesicle; clathrin adaptor complex; coated pit;	endocytosis; intracellular protein transport;		GT_Dr_ENSDARG00000001220_9:15984401-15984791_19	0.244359	0.30933	9	chr9:15984563-15984622	TATCCCCGATTGAAACGACGTTTACGGTTAGCCGCTCTGCTGCGACTGCGAAATACGCGT	ENSDARG00000001220	mycbp2	MYC binding protein 2 [Source:RefSeq peptide;Acc:NP_001012247]	PROBABLE E3 UBIQUITIN LIGASE MYCBP2 EC_6.3.2.- MYC BINDING 2 ASSOCIATED WITH MYC PAM/HIGHWIRE/RPM 1	-1	Dr.150505
ENSDARG00000080399	5S_rRNA	GT_Dr_ENSDARG00000080399_4:64025192-64025484_17	0.0173711	0.0174961	0.605866	0.610228	0.992852			hypothetical protein LOC393772 [Source:RefSeq peptide;Acc:NP_957093]	ENSDARG00000023822|ENSDART00000030009	zgc:73349	GT_Dr_ENSDARG00000023822_7:12517036-12517163_5	0.515	protein kinase A binding;	cell part;				hypothetical protein LOC550415 [Source:RefSeq peptide;Acc:NP_001017720]	ENSDARG00000076073|ENSDART00000110352	zgc:112172	GT_Dr_ENSDARG00000076073_15:43720951-43721161_6	1.54	protein transporter activity; protein binding;	cytosol; clathrin coat of trans-Golgi network vesicle; clathrin adaptor complex; coated pit;	endocytosis; intracellular protein transport;		GT_Dr_ENSDARG00000001220_9:15984401-15984791_20	0.268882	0.333842	9	chr9:15984572-15984631	TTGAAACGACGTTTACGGTTAGCCGCTCTGCTGCGACTGCGAAATACGCGTCCCTTCCTG	ENSDARG00000001220	mycbp2	MYC binding protein 2 [Source:RefSeq peptide;Acc:NP_001012247]	PROBABLE E3 UBIQUITIN LIGASE MYCBP2 EC_6.3.2.- MYC BINDING 2 ASSOCIATED WITH MYC PAM/HIGHWIRE/RPM 1	-1	Dr.150505
ENSDARG00000080674	5S_rRNA	GT_Dr_ENSDARG00000080674_4:64025192-64025484_15	0.0213907	0.0214946	0.660892	0.6641	0.995169			N-acetyltransferase 11 (EC 2.3.1.-) [Source:UniProtKB/Swiss-Prot;Acc:Q568K5]	ENSDARG00000024109|ENSDART00000039265	nat11	GT_Dr_ENSDARG00000024109_7:25064613-25064911_3	0.641	N-acetyltransferase activity;		metabolic process;			hypothetical protein LOC550415 [Source:RefSeq peptide;Acc:NP_001017720]	ENSDARG00000076073|ENSDART00000110352	zgc:112172	GT_Dr_ENSDARG00000076073_15:43720951-43721161_7	1.507	protein transporter activity; protein binding;	cytosol; clathrin coat of trans-Golgi network vesicle; clathrin adaptor complex; coated pit;	endocytosis; intracellular protein transport;		GT_Dr_ENSDARG00000001220_9:15984401-15984791_21	0.323764	0.364608	9	chr9:15984581-15984640	CGTTTACGGTTAGCCGCTCTGCTGCGACTGCGAAATACGCGTCCCTTCCTGCGCCGGATC	ENSDARG00000001220	mycbp2	MYC binding protein 2 [Source:RefSeq peptide;Acc:NP_001012247]	PROBABLE E3 UBIQUITIN LIGASE MYCBP2 EC_6.3.2.- MYC BINDING 2 ASSOCIATED WITH MYC PAM/HIGHWIRE/RPM 1	-1	Dr.150505
ENSDARG00000082450	5S_rRNA	GT_Dr_ENSDARG00000082450_4:64025192-64025484_14	0.019775	0.0196838	0.664231	0.661169	1.00463			inhibin, beta Ab [Source:RefSeq peptide;Acc:NP_001018166]	ENSDARG00000024759|ENSDART00000047468	inhbab	GT_Dr_ENSDARG00000024759_2:19726349-19726626_1	0.484	signal transducer activity; growth factor activity; cytokine activity; follistatin binding; protein heterodimerization activity; identical protein binding; hormone activity;	inhibin A complex; activin A complex;	skeletal system development; positive regulation of follicle-stimulating hormone secretion; ovarian follicle development; negative regulation of interferon-gamma biosynthetic process; regulation of activin receptor signaling pathway; negative regulation of cell cycle; negative regulation of B cell differentiation; fin regeneration; cell cycle arrest; negative regulation of follicle-stimulating ho…			DnaJ (Hsp40) homolog, subfamily C, member 8 [Source:RefSeq peptide;Acc:NP_001038771]	ENSDARG00000059373|ENSDART00000089437	zgc:136281	GT_Dr_ENSDARG00000059373_19:153710-153877_4	1.532	heat shock protein binding;		nuclear mRNA splicing, via spliceosome;		GT_Dr_ENSDARG00000001220_9:15984401-15984791_22	0.597258	0.517831	9	chr9:15984590-15984649	TTAGCCGCTCTGCTGCGACTGCGAAATACGCGTCCCTTCCTGCGCCGGATCGGCCGAATC	ENSDARG00000001220	mycbp2	MYC binding protein 2 [Source:RefSeq peptide;Acc:NP_001012247]	PROBABLE E3 UBIQUITIN LIGASE MYCBP2 EC_6.3.2.- MYC BINDING 2 ASSOCIATED WITH MYC PAM/HIGHWIRE/RPM 1	-1	Dr.150505
ENSDARG00000081732	5S_rRNA	GT_Dr_ENSDARG00000081732_4:55054509-55054766_3	0.0209433	0.0218121	0.722532	0.752505	0.960169			inhibin, beta Ab [Source:RefSeq peptide;Acc:NP_001018166]	ENSDARG00000024759|ENSDART00000047468	inhbab	GT_Dr_ENSDARG00000024759_2:19726846-19727003_2	0.627	signal transducer activity; growth factor activity; cytokine activity; follistatin binding; protein heterodimerization activity; identical protein binding; hormone activity;	inhibin A complex; activin A complex;	skeletal system development; positive regulation of follicle-stimulating hormone secretion; ovarian follicle development; negative regulation of interferon-gamma biosynthetic process; regulation of activin receptor signaling pathway; negative regulation of cell cycle; negative regulation of B cell differentiation; fin regeneration; cell cycle arrest; negative regulation of follicle-stimulating ho…			hypothetical protein LOC678612 [Source:RefSeq peptide;Acc:NP_001035450]	ENSDARG00000069505|ENSDART00000101217	zgc:136892	GT_Dr_ENSDARG00000069505_21:27963202-27963305_4	1.601	identical protein binding; structural molecule activity; transmembrane receptor activity;	integral to plasma membrane; tight junction;	pathogenesis; calcium-independent cell-cell adhesion;		GT_Dr_ENSDARG00000001220_9:15984401-15984791_23	0.463296	0.508694	9	chr9:15984599-15984658	CTGCTGCGACTGCGAAATACGCGTCCCTTCCTGCGCCGGATCGGCCGAATCAACCGTTAT	ENSDARG00000001220	mycbp2	MYC binding protein 2 [Source:RefSeq peptide;Acc:NP_001012247]	PROBABLE E3 UBIQUITIN LIGASE MYCBP2 EC_6.3.2.- MYC BINDING 2 ASSOCIATED WITH MYC PAM/HIGHWIRE/RPM 1	-1	Dr.150505
ENSDARG00000083441	5S_rRNA	GT_Dr_ENSDARG00000083441_4:64025192-64025484_16	0.0313653	0.0315835	0.680184	0.684916	0.993092			inhibin, beta Ab [Source:RefSeq peptide;Acc:NP_001018166]	ENSDARG00000024759|ENSDART00000047468	inhbab	GT_Dr_ENSDARG00000024759_2:19726846-19727003_6	0.638	signal transducer activity; growth factor activity; cytokine activity; follistatin binding; protein heterodimerization activity; identical protein binding; hormone activity;	inhibin A complex; activin A complex;	skeletal system development; positive regulation of follicle-stimulating hormone secretion; ovarian follicle development; negative regulation of interferon-gamma biosynthetic process; regulation of activin receptor signaling pathway; negative regulation of cell cycle; negative regulation of B cell differentiation; fin regeneration; cell cycle arrest; negative regulation of follicle-stimulating ho…			Leucine-rich repeat-containing protein 3B Precursor [Source:UniProtKB/Swiss-Prot;Acc:A3KNN3]	ENSDARG00000063215|ENSDART00000092183	zgc:162270	GT_Dr_ENSDARG00000063215_25:4457342-4457783_1	1.588	protein binding;	integral to membrane;			GT_Dr_ENSDARG00000001220_9:15984401-15984791_24	0.404593	0.470068	9	chr9:15984608-15984667	CTGCGAAATACGCGTCCCTTCCTGCGCCGGATCGGCCGAATCAACCGTTATTTCCCCGAT	ENSDARG00000001220	mycbp2	MYC binding protein 2 [Source:RefSeq peptide;Acc:NP_001012247]	PROBABLE E3 UBIQUITIN LIGASE MYCBP2 EC_6.3.2.- MYC BINDING 2 ASSOCIATED WITH MYC PAM/HIGHWIRE/RPM 1	-1	Dr.150505
ENSDARG00000081917	5S_rRNA	GT_Dr_ENSDARG00000081917_4:55054509-55054766_3	0.0170317	0.0178308	0.752528	0.787833	0.955187			SRY-box containing gene 11b (sox11b), mRNA [Source:RefSeq DNA;Acc:NM_131337]	ENSDARG00000024870|ENSDART00000033588	sox11b	GT_Dr_ENSDARG00000024870_20:29748441-29748575_4	0.569	sequence-specific DNA binding; protein binding;	nucleus;	nervous system development; regulation of transcription, DNA-dependent;			ATP-binding cassette, sub-family A, member 5 [Source:RefSeq peptide;Acc:NP_001092716]	ENSDARG00000074041|ENSDART00000112302	zgc:163009	GT_Dr_ENSDARG00000074041_12:38940033-38940251_2	1.916	ATPase activity; nucleotide binding;	organelle membrane; intracellular membrane-bounded organelle; cytoplasmic part; intracellular organelle part;	sterol transport;		GT_Dr_ENSDARG00000001220_9:15984401-15984791_25	0.358048	0.404239	9	chr9:15984617-15984676	ACGCGTCCCTTCCTGCGCCGGATCGGCCGAATCAACCGTTATTTCCCCGATTGCAGGCGA	ENSDARG00000001220	mycbp2	MYC binding protein 2 [Source:RefSeq peptide;Acc:NP_001012247]	PROBABLE E3 UBIQUITIN LIGASE MYCBP2 EC_6.3.2.- MYC BINDING 2 ASSOCIATED WITH MYC PAM/HIGHWIRE/RPM 1	-1	Dr.150505
ENSDARG00000083441	5S_rRNA	GT_Dr_ENSDARG00000083441_4:64025192-64025484_17	0.0173759	0.0172901	0.530367	0.527748	1.00496			solute carrier family 25 (mitochondrial carrier; dicarboxylate transporter), member 10 [Source:RefSeq peptide;Acc:NP_957466]	ENSDARG00000025074|ENSDART00000037576	slc25a10	GT_Dr_ENSDARG00000025074_1:56245847-56246414_10	0.562	succinate transmembrane transporter activity; binding; sulfate transmembrane transporter activity; malate transmembrane transporter activity; thiosulfate transmembrane transporter activity; antiporter activity; phosphate transmembrane transporter activity;	integral to membrane; mitochondrial inner membrane;	malate transport; thiosulfate transport; mitochondrial transport; succinate transport; sulfate transport; gluconeogenesis; phosphate transport;			ATP-binding cassette, sub-family A, member 5 [Source:RefSeq peptide;Acc:NP_001092716]	ENSDARG00000074041|ENSDART00000112302	zgc:163009	GT_Dr_ENSDARG00000074041_12:38940033-38940251_1	1.675	ATPase activity; nucleotide binding;	organelle membrane; intracellular membrane-bounded organelle; cytoplasmic part; intracellular organelle part;	sterol transport;		GT_Dr_ENSDARG00000001220_9:15984401-15984791_26	0.235021	0.319123	9	chr9:15984626-15984685	TTCCTGCGCCGGATCGGCCGAATCAACCGTTATTTCCCCGATTGCAGGCGATCCAACCAC	ENSDARG00000001220	mycbp2	MYC binding protein 2 [Source:RefSeq peptide;Acc:NP_001012247]	PROBABLE E3 UBIQUITIN LIGASE MYCBP2 EC_6.3.2.- MYC BINDING 2 ASSOCIATED WITH MYC PAM/HIGHWIRE/RPM 1	-1	Dr.150505
ENSDARG00000081266	5S_rRNA	GT_Dr_ENSDARG00000081266_4:64025192-64025484_17	0.0163461	0.0160243	0.593786	0.582099	1.02008			insulin-like growth factor binding protein 5a [Source:RefSeq peptide;Acc:NP_001119935]	ENSDARG00000025348|ENSDART00000054137	igfbp5a	GT_Dr_ENSDARG00000025348_9:49194032-49194791_27	0.489	insulin-like growth factor binding;	insulin-like growth factor binding protein complex;	negative regulation of cellular process; skeletal muscle growth; regulation of cell growth; osteoblast differentiation; intracellular signaling cascade;			ATP-binding cassette, sub-family A, member 5 [Source:RefSeq peptide;Acc:NP_001092716]	ENSDARG00000074041|ENSDART00000112302	zgc:163009	GT_Dr_ENSDARG00000074041_12:38940033-38940251_12	1.661	ATPase activity; nucleotide binding;	organelle membrane; intracellular membrane-bounded organelle; cytoplasmic part; intracellular organelle part;	sterol transport;		GT_Dr_ENSDARG00000001220_9:15984401-15984791_27	0.32942	0.353173	9	chr9:15984635-15984694	CGGATCGGCCGAATCAACCGTTATTTCCCCGATTGCAGGCGATCCAACCACGTTCAATTG	ENSDARG00000001220	mycbp2	MYC binding protein 2 [Source:RefSeq peptide;Acc:NP_001012247]	PROBABLE E3 UBIQUITIN LIGASE MYCBP2 EC_6.3.2.- MYC BINDING 2 ASSOCIATED WITH MYC PAM/HIGHWIRE/RPM 1	-1	Dr.150505
ENSDARG00000082767	5S_rRNA	GT_Dr_ENSDARG00000082767_4:64025192-64025484_15	0.0220242	0.0206556	0.773142	0.7251	1.06626			insulin-like growth factor binding protein 5a [Source:RefSeq peptide;Acc:NP_001119935]	ENSDARG00000025348|ENSDART00000054137	igfbp5a	GT_Dr_ENSDARG00000025348_9:49194032-49194791_52	0.666	insulin-like growth factor binding;	insulin-like growth factor binding protein complex;	negative regulation of cellular process; skeletal muscle growth; regulation of cell growth; osteoblast differentiation; intracellular signaling cascade;			ATP-binding cassette, sub-family A, member 5 [Source:RefSeq peptide;Acc:NP_001092716]	ENSDARG00000074041|ENSDART00000112302	zgc:163009	GT_Dr_ENSDARG00000074041_12:38940033-38940251_4	1.578	ATPase activity; nucleotide binding;	organelle membrane; intracellular membrane-bounded organelle; cytoplasmic part; intracellular organelle part;	sterol transport;		GT_Dr_ENSDARG00000001220_9:15984401-15984791_28	0.501526	0.493358	9	chr9:15984644-15984703	CGAATCAACCGTTATTTCCCCGATTGCAGGCGATCCAACCACGTTCAATTGGCCGAAGTG	ENSDARG00000001220	mycbp2	MYC binding protein 2 [Source:RefSeq peptide;Acc:NP_001012247]	PROBABLE E3 UBIQUITIN LIGASE MYCBP2 EC_6.3.2.- MYC BINDING 2 ASSOCIATED WITH MYC PAM/HIGHWIRE/RPM 1	-1	Dr.150505
ENSDARG00000081920	5S_rRNA	GT_Dr_ENSDARG00000081920_4:64025192-64025484_14	0.017409	0.0172344	0.668491	0.661788	1.01013			insulin-like growth factor binding protein 5a [Source:RefSeq peptide;Acc:NP_001119935]	ENSDARG00000025348|ENSDART00000054137	igfbp5a	GT_Dr_ENSDARG00000025348_9:49194032-49194791_58	0.624	insulin-like growth factor binding;	insulin-like growth factor binding protein complex;	negative regulation of cellular process; skeletal muscle growth; regulation of cell growth; osteoblast differentiation; intracellular signaling cascade;			ATP-binding cassette, sub-family A, member 5 [Source:RefSeq peptide;Acc:NP_001092716]	ENSDARG00000074041|ENSDART00000112302	zgc:163009	GT_Dr_ENSDARG00000074041_12:38940033-38940251_13	1.561	ATPase activity; nucleotide binding;	organelle membrane; intracellular membrane-bounded organelle; cytoplasmic part; intracellular organelle part;	sterol transport;		GT_Dr_ENSDARG00000001220_9:15984401-15984791_34	0.235963	0.330761	9	chr9:15984698-15984757	GAAGTGAAATAACTCAAATGCGCGAGCTGACGTCCGTGCTCTGCGTTTATTCCTGCTGTT	ENSDARG00000001220	mycbp2	MYC binding protein 2 [Source:RefSeq peptide;Acc:NP_001012247]	PROBABLE E3 UBIQUITIN LIGASE MYCBP2 EC_6.3.2.- MYC BINDING 2 ASSOCIATED WITH MYC PAM/HIGHWIRE/RPM 1	-1	Dr.150505
ENSDARG00000080674	5S_rRNA	GT_Dr_ENSDARG00000080674_4:64025192-64025484_16	0.0217318	0.0217665	0.615954	0.61694	0.998402			glutamate receptor, ionotropic, N-methyl D-aspartate 1b [Source:RefSeq peptide;Acc:NP_001137603]	ENSDARG00000025728|ENSDART00000034849	grin1b	GT_Dr_ENSDARG00000025728_5:27719449-27720031_51	0.594	neurotransmitter binding; voltage-gated cation channel activity; extracellular-glutamate-gated ion channel activity; magnesium ion binding; calcium channel activity; glycine binding; glutamate binding; glutamate receptor binding; phosphoprotein binding; calmodulin binding; N-methyl-D-aspartate selective glutamate receptor activity; calcium ion binding;	synaptosome; growth cone; postsynaptic density; cell junction; N-methyl-D-aspartate selective glutamate receptor complex; postsynaptic membrane; synaptic cleft; dendritic spine; synaptic vesicle;	regulation of dendrite morphogenesis; prepulse inhibition; regulation of long-term neuronal synaptic plasticity; olfactory learning; regulation of synaptogenesis; regulation of axonogenesis; ionotropic glutamate receptor signaling pathway; male mating behavior; positive regulation of apoptosis; cerebral cortex development; sensory perception of pain; negative regulation of neuron apoptosis; regul…			zgc:92214 (zgc:92214), mRNA [Source:RefSeq DNA;Acc:NM_001004587]	ENSDARG00000059000|ENSDART00000012143	zgc:92214	GT_Dr_ENSDARG00000059000_2:2585848-2586077_4	4.591	sterol 12-alpha-hydroxylase activity; electron carrier activity; heme binding; oxygen binding;	endoplasmic reticulum membrane;			GT_Dr_ENSDARG00000001285_13:50225824-50225988_1	4.92365	5.05671	13	chr13:50225824-50225883	CCATTTTTGAGTCATATGGACAGGTGGTGAGCTGCAGCGTGTTGCGGCAGTTCGCTTTCG	ENSDARG00000001285	zgc:85696	RNA binding motif protein 14 [Source:RefSeq peptide;Acc:NP_997973]	ZGC:	1	Dr.132507
ENSDARG00000082200	5S_rRNA	GT_Dr_ENSDARG00000082200_4:64023784-64023888_3	0.0132203	0.0135893	0.663357	0.681873	0.972845			SRY (sex determining region Y)-box 12 [Source:RefSeq peptide;Acc:NP_001025449]	ENSDARG00000025847|ENSDART00000065972	si:dkey-76p14.4	GT_Dr_ENSDARG00000025847_11:23955852-23955987_4	0.527	sequence-specific DNA binding; protein binding;		nervous system development;			zgc:92214 (zgc:92214), mRNA [Source:RefSeq DNA;Acc:NM_001004587]	ENSDARG00000059000|ENSDART00000012143	zgc:92214	GT_Dr_ENSDARG00000059000_2:2585848-2586077_3	2.383	sterol 12-alpha-hydroxylase activity; electron carrier activity; heme binding; oxygen binding;	endoplasmic reticulum membrane;			GT_Dr_ENSDARG00000001285_13:50225824-50225988_10	6.71759	7.51257	13	chr13:50225905-50225964	CTGCTGAGCGGGCCATCCGGGAGCTTAATGGCCGCGAGTTTAAAGGCCGTAACCTGGTGG	ENSDARG00000001285	zgc:85696	RNA binding motif protein 14 [Source:RefSeq peptide;Acc:NP_997973]	ZGC:	1	Dr.132507
ENSDARG00000081269	5S_rRNA	GT_Dr_ENSDARG00000081269_4:64025192-64025484_17	0.0154426	0.0157659	0.544059	0.555448	0.979496			SRY (sex determining region Y)-box 12 [Source:RefSeq peptide;Acc:NP_001025449]	ENSDARG00000025847|ENSDART00000065972	si:dkey-76p14.4	GT_Dr_ENSDARG00000025847_11:23955852-23955987_6	0.464	sequence-specific DNA binding; protein binding;		nervous system development;			hypothetical protein LOC436634 [Source:RefSeq peptide;Acc:NP_001002361]	ENSDARG00000016343|ENSDART00000102235	zgc:92518	GT_Dr_ENSDARG00000016343_1:379508-379719_6	1.557					GT_Dr_ENSDARG00000001285_13:50225824-50225988_4	5.97394	6.02351	13	chr13:50225851-50225910	TGAGCTGCAGCGTGTTGCGGCAGTTCGCTTTCGTACACCTGCAGGGAGAGGGCGCTGCTG	ENSDARG00000001285	zgc:85696	RNA binding motif protein 14 [Source:RefSeq peptide;Acc:NP_997973]	ZGC:	1	Dr.132507
ENSDARG00000082791	5S_rRNA	GT_Dr_ENSDARG00000082791_4:50757834-50757965_9	0.0187476	0.0191683	0.593922	0.607248	0.978054			SRY (sex determining region Y)-box 12 [Source:RefSeq peptide;Acc:NP_001025449]	ENSDARG00000025847|ENSDART00000065972	si:dkey-76p14.4	GT_Dr_ENSDARG00000025847_11:23955852-23955987_8	0.541	sequence-specific DNA binding; protein binding;		nervous system development;												GT_Dr_ENSDARG00000001285_13:50225824-50225988_6	5.49642	5.41012	13	chr13:50225869-50225928	GGCAGTTCGCTTTCGTACACCTGCAGGGAGAGGGCGCTGCTGAGCGGGCCATCCGGGAGC	ENSDARG00000001285	zgc:85696	RNA binding motif protein 14 [Source:RefSeq peptide;Acc:NP_997973]	ZGC:	1	Dr.132507
ENSDARG00000083558	5S_rRNA	GT_Dr_ENSDARG00000083558_4:64025193-64025484_13	0.0189457	0.0180974	0.584714	0.558534	1.04687			collagen, type XI, alpha 1 [Source:RefSeq peptide;Acc:NP_001077313]	ENSDARG00000026165|ENSDART00000042065	zgc:158335	GT_Dr_ENSDARG00000026165_24:27928417-27928527_4	0.657															GT_Dr_ENSDARG00000001285_13:50225824-50225988_8	5.83232	5.38129	13	chr13:50225887-50225946	ACCTGCAGGGAGAGGGCGCTGCTGAGCGGGCCATCCGGGAGCTTAATGGCCGCGAGTTTA	ENSDARG00000001285	zgc:85696	RNA binding motif protein 14 [Source:RefSeq peptide;Acc:NP_997973]	ZGC:	1	Dr.132507
ENSDARG00000080583	5S_rRNA	GT_Dr_ENSDARG00000080583_4:55054509-55054766_3	0.0192421	0.0201268	0.662329	0.692782	0.956043			Homeobox protein Hox-B6b (Hox-A7) [Source:UniProtKB/Swiss-Prot;Acc:Q9YGT4]	ENSDARG00000026513|ENSDART00000025966	hoxb6b	GT_Dr_ENSDARG00000026513_12:20806704-20806839_9	0.487	sequence-specific DNA binding; transcription factor activity;	nucleus;	multicellular organismal development; regulation of transcription, DNA-dependent;												GT_Dr_ENSDARG00000001452_13:25425630-25425755_1	1.21473	1.26825	13	chr13:25425630-25425689	AGCCTATTCAATTCACCTATACCGGCATGTCTTTGGATTGTGGGGGAAACCGAAGCACCT	ENSDARG00000001452	adam8a	a disintegrin and metalloproteinase domain 8a [Source:RefSeq peptide;Acc:NP_956931]	ZINC METALLOPROTEINASE	1	Dr.86401
ENSDARG00000080399	5S_rRNA	GT_Dr_ENSDARG00000080399_4:64025192-64025484_15	0.0170467	0.0160362	0.744162	0.700049	1.06301			transmembrane emp24 domain trafficking protein 2 [Source:RefSeq peptide;Acc:NP_955842]	ENSDARG00000026908|ENSDART00000037183	tmed2	GT_Dr_ENSDARG00000026908_10:3721505-3721858_14	0.556	protein binding;	Golgi membrane; microsome; ER-Golgi intermediate compartment; integral to membrane; zymogen granule membrane;	vesicle targeting; intracellular protein transport;												GT_Dr_ENSDARG00000001549_9:3220297-3220900_18	0.503179	0.586084	9	chr9:3220450-3220509	CATTAGAGAGTGACTGCAGCACGCGGGTGTTTCATCGGGTGCCACACAAGCGTTTCGGCG	ENSDARG00000001549	sp3	Sp3 transcription factor [Source:RefSeq peptide;Acc:NP_001082967]	TRANSCRIPTION FACTOR	-1	Dr.149122
ENSDARG00000081917	5S_rRNA	GT_Dr_ENSDARG00000081917_4:55054509-55054766_2	0.0313678	0.0321003	0.706075	0.722563	0.97718			Nogo-B receptor Precursor (NgBR)(Nuclear undecaprenyl pyrophosphate synthase 1 homolog) [Source:UniProtKB/Swiss-Prot;Acc:Q6DHR8]	ENSDARG00000027813|ENSDART00000034054	zgc:92136	GT_Dr_ENSDARG00000027813_20:42168749-42169026_1	0.648	receptor activity; transferase activity, transferring alkyl or aryl (other than methyl) groups;	integral to membrane;	multicellular organismal development;												GT_Dr_ENSDARG00000001549_9:3220297-3220900_19	0.402068	0.433103	9	chr9:3220459-3220518	GTGACTGCAGCACGCGGGTGTTTCATCGGGTGCCACACAAGCGTTTCGGCGGCTTATAGA	ENSDARG00000001549	sp3	Sp3 transcription factor [Source:RefSeq peptide;Acc:NP_001082967]	TRANSCRIPTION FACTOR	-1	Dr.149122
ENSDARG00000082966	5S_rRNA	GT_Dr_ENSDARG00000082966_4:55054509-55054766_2	0.0215758	0.0213412	0.677232	0.669869	1.01099			YY1 transcription factor b [Source:RefSeq peptide;Acc:NP_998285]	ENSDARG00000027978|ENSDART00000038745	yy1b	GT_Dr_ENSDARG00000027978_20:51721614-51721958_6	0.635	zinc ion binding; transcription corepressor activity; transcription factor activity; specific transcriptional repressor activity; transcription coactivator activity;	nuclear matrix; PcG protein complex; transcription factor complex; cytoplasm; plasma membrane;	regulation of transcription from RNA polymerase II promoter; negative regulation of steroid metabolic process; camera-type eye morphogenesis; anterior/posterior pattern formation;												GT_Dr_ENSDARG00000001549_9:3220297-3220900_21	0.964073	0.835343	9	chr9:3220477-3220536	TGTTTCATCGGGTGCCACACAAGCGTTTCGGCGGCTTATAGATAGATTTAGCTCCGTATT	ENSDARG00000001549	sp3	Sp3 transcription factor [Source:RefSeq peptide;Acc:NP_001082967]	TRANSCRIPTION FACTOR	-1	Dr.149122
ENSDARG00000081269	5S_rRNA	GT_Dr_ENSDARG00000081269_4:64023784-64023888_3	0.0136619	0.0138787	0.656301	0.666711	0.984385				ENSDARG00000028099|ENSDART00000029457	sh2d3ca	GT_Dr_ENSDARG00000028099_10:14303115-14303263_10	0.529	SH3/SH2 adaptor activity;	intracellular;	JNK cascade;												GT_Dr_ENSDARG00000001549_9:3220297-3220900_34	0.268449	0.237597	9	chr9:3220594-3220653	AAACATAGCCTGCACAAAGATTCAAAGCGATCGTTGTGTGCGCTCCACAGATGCTACGTA	ENSDARG00000001549	sp3	Sp3 transcription factor [Source:RefSeq peptide;Acc:NP_001082967]	TRANSCRIPTION FACTOR	-1	Dr.149122
ENSDARG00000081592	5S_rRNA	GT_Dr_ENSDARG00000081592_18:47870978-47871325_20	0.03292	0.0347622	0.633854	0.669324	0.947007				ENSDARG00000028099|ENSDART00000029457	sh2d3ca	GT_Dr_ENSDARG00000028099_10:14303115-14303263_6	0.658	SH3/SH2 adaptor activity;	intracellular;	JNK cascade;												GT_Dr_ENSDARG00000001549_9:3220297-3220900_35	0.298752	0.330002	9	chr9:3220603-3220662	CTGCACAAAGATTCAAAGCGATCGTTGTGTGCGCTCCACAGATGCTACGTACCGGTCATT	ENSDARG00000001549	sp3	Sp3 transcription factor [Source:RefSeq peptide;Acc:NP_001082967]	TRANSCRIPTION FACTOR	-1	Dr.149122
ENSDARG00000080399	5S_rRNA	GT_Dr_ENSDARG00000080399_4:64025192-64025484_14	0.0183629	0.0185876	0.621922	0.629531	0.987914				ENSDARG00000028099|ENSDART00000029457	sh2d3ca	GT_Dr_ENSDARG00000028099_10:14303115-14303263_8	0.588	SH3/SH2 adaptor activity;	intracellular;	JNK cascade;												GT_Dr_ENSDARG00000001549_9:3220297-3220900_36	0.243042	0.270695	9	chr9:3220612-3220671	GATTCAAAGCGATCGTTGTGTGCGCTCCACAGATGCTACGTACCGGTCATTACGTGAGCT	ENSDARG00000001549	sp3	Sp3 transcription factor [Source:RefSeq peptide;Acc:NP_001082967]	TRANSCRIPTION FACTOR	-1	Dr.149122
ENSDARG00000081920	5S_rRNA	GT_Dr_ENSDARG00000081920_4:64025192-64025484_15	0.0215947	0.0200262	0.794292	0.736602	1.07832				ENSDARG00000028345|ENSDART00000038826	LOC572053	GT_Dr_ENSDARG00000028345_6:609194-609376_2	0.56	kynureninase activity; protein homodimerization activity; pyridoxal phosphate binding;	cytosol; soluble fraction; mitochondrion;	quinolinate biosynthetic process; tryptophan catabolic process to kynurenine; NAD biosynthetic process; response to vitamin B6; anthranilate metabolic process; response to interferon-gamma; tryptophan catabolic process to acetyl-CoA;												GT_Dr_ENSDARG00000001549_9:3220297-3220900_37	0.146816	0.154956	9	chr9:3220621-3220680	CGATCGTTGTGTGCGCTCCACAGATGCTACGTACCGGTCATTACGTGAGCTCTTTCCTGG	ENSDARG00000001549	sp3	Sp3 transcription factor [Source:RefSeq peptide;Acc:NP_001082967]	TRANSCRIPTION FACTOR	-1	Dr.149122
ENSDARG00000082450	5S_rRNA	GT_Dr_ENSDARG00000082450_4:64025192-64025484_15	0.0218317	0.0208833	0.756101	0.723253	1.04542			hypothetical protein LOC767776 [Source:RefSeq peptide;Acc:NP_001070211]	ENSDARG00000028415|ENSDART00000038929	zgc:153924	GT_Dr_ENSDARG00000028415_5:650585-650710_6	0.66	beta-catenin binding; sequence-specific DNA binding; protein dimerization activity; transcription factor activity;	transcription factor complex;	Wnt receptor signaling pathway through beta-catenin; regulation of transcription, DNA-dependent; response to cadmium ion; response to methylmercury;												GT_Dr_ENSDARG00000001549_9:3220297-3220900_44	0.331397	0.308021	9	chr9:3220684-3220743	TTGATGGTTGGCTTTTTTTACACCGCGAACATGGTTGTTTTAATCGCTGCTTGCGCTCGC	ENSDARG00000001549	sp3	Sp3 transcription factor [Source:RefSeq peptide;Acc:NP_001082967]	TRANSCRIPTION FACTOR	-1	Dr.149122
ENSDARG00000083298	5S_rRNA	GT_Dr_ENSDARG00000083298_4:64023784-64023888_2	0.0178473	0.0174127	0.703312	0.686186	1.02496			Angiopoietin-1 receptor Precursor (EC 2.7.10.1)(Tyrosine-protein kinase receptor TIE-2)(hTIE2)(Tyrosine-protein kinase receptor TEK)(Tunica interna endothelial cell kinase)(p140 TEK)(CD202b antigen) [Source:UniProtKB/Swiss-Prot;Acc:Q02763]	ENSDARG00000028663|ENSDART00000055681	TEK	GT_Dr_ENSDARG00000028663_5:623893-624011_1	0.663	receptor activity; protein tyrosine kinase activity; ATP binding;	integral to membrane; plasma membrane;	cell-cell adhesion; cell-matrix adhesion; regulation of cell migration; regulation of cell proliferation; signal transduction; regulation of angiogenesis; protein amino acid phosphorylation;												GT_Dr_ENSDARG00000001549_9:3220297-3220900_45	0.427387	0.375155	9	chr9:3220693-3220752	GGCTTTTTTTACACCGCGAACATGGTTGTTTTAATCGCTGCTTGCGCTCGCTTTAGTCCA	ENSDARG00000001549	sp3	Sp3 transcription factor [Source:RefSeq peptide;Acc:NP_001082967]	TRANSCRIPTION FACTOR	-1	Dr.149122
ENSDARG00000081266	5S_rRNA	GT_Dr_ENSDARG00000081266_4:64025192-64025484_16	0.0187605	0.0190822	0.566863	0.576584	0.98314			Angiopoietin-1 receptor Precursor (EC 2.7.10.1)(Tyrosine-protein kinase receptor TIE-2)(hTIE2)(Tyrosine-protein kinase receptor TEK)(Tunica interna endothelial cell kinase)(p140 TEK)(CD202b antigen) [Source:UniProtKB/Swiss-Prot;Acc:Q02763]	ENSDARG00000028663|ENSDART00000055681	TEK	GT_Dr_ENSDARG00000028663_5:623893-624011_2	0.635	receptor activity; protein tyrosine kinase activity; ATP binding;	integral to membrane; plasma membrane;	cell-cell adhesion; cell-matrix adhesion; regulation of cell migration; regulation of cell proliferation; signal transduction; regulation of angiogenesis; protein amino acid phosphorylation;												GT_Dr_ENSDARG00000001549_9:3220297-3220900_58	0.945558	0.922671	9	chr9:3220810-3220869	CCAGCAGGAAGTCCCGCCCTTCGTCTATACTCTCATTGGAGGGTCGCTCGGCAAGCTCAG	ENSDARG00000001549	sp3	Sp3 transcription factor [Source:RefSeq peptide;Acc:NP_001082967]	TRANSCRIPTION FACTOR	-1	Dr.149122
ENSDARG00000081269	5S_rRNA	GT_Dr_ENSDARG00000081269_4:64025192-64025484_16	0.0258861	0.0257604	0.639005	0.635901	1.00488			transcription factor CP2-like 1 [Source:RefSeq peptide;Acc:NP_001002214]	ENSDARG00000029497|ENSDART00000040480	tfcp2l1	GT_Dr_ENSDARG00000029497_9:39078476-39078683_14	0.532	transcription corepressor activity; general transcriptional repressor activity; transcription factor activity;	cytoplasm; membrane; nucleus;	cell morphogenesis; female pregnancy; epithelial cell maturation; negative regulation of transcription from RNA polymerase II promoter; positive regulation of growth; salivary gland development; steroid biosynthetic process; cytoplasm organization; determination of adult life span;												GT_Dr_ENSDARG00000001549_9:3220297-3220900_61	0.590597	0.59137	9	chr9:3220837-3220896	TACTCTCATTGGAGGGTCGCTCGGCAAGCTCAGCTTGTGATTGGATGGGCGGGATGTCTG	ENSDARG00000001549	sp3	Sp3 transcription factor [Source:RefSeq peptide;Acc:NP_001082967]	TRANSCRIPTION FACTOR	-1	Dr.149122
ENSDARG00000083558	5S_rRNA	GT_Dr_ENSDARG00000083558_4:64025193-64025484_14	0.0224206	0.0227387	0.597896	0.606381	0.986007				ENSDARG00000029689|ENSDART00000045888	LOC557518	GT_Dr_ENSDARG00000029689_11:36972003-36972109_4	0.596	protein binding; transketolase activity; calcium ion binding; transmembrane receptor protein tyrosine kinase activity; monosaccharide binding; ATP binding; thiamin pyrophosphate binding;	microsome; endoplasmic reticulum membrane; peroxisome; cytosol; integral to plasma membrane; soluble fraction;	protein amino acid phosphorylation; cell adhesion; ribose phosphate biosynthetic process; transmembrane receptor protein tyrosine kinase signaling pathway; positive regulation of cell proliferation; regulation of growth; pentose-phosphate shunt, non-oxidative branch;												GT_Dr_ENSDARG00000001549_9:3220297-3220900_9	0.849201	0.885707	9	chr9:3220369-3220428	GCGCTGCTGCTGTCCGCCATGACTCCCGCTTTCACTGGCCCTTCAGGCGCTTAAACACAC	ENSDARG00000001549	sp3	Sp3 transcription factor [Source:RefSeq peptide;Acc:NP_001082967]	TRANSCRIPTION FACTOR	-1	Dr.149122
ENSDARG00000083284	5S_rRNA	GT_Dr_ENSDARG00000083284_25:23316782-23316914_9	0.0642591	0.0737624	0.769509	0.883312	0.871164				ENSDARG00000029689|ENSDART00000045888	LOC557518	GT_Dr_ENSDARG00000029689_11:36972003-36972109_6	0.57	protein binding; transketolase activity; calcium ion binding; transmembrane receptor protein tyrosine kinase activity; monosaccharide binding; ATP binding; thiamin pyrophosphate binding;	microsome; endoplasmic reticulum membrane; peroxisome; cytosol; integral to plasma membrane; soluble fraction;	protein amino acid phosphorylation; cell adhesion; ribose phosphate biosynthetic process; transmembrane receptor protein tyrosine kinase signaling pathway; positive regulation of cell proliferation; regulation of growth; pentose-phosphate shunt, non-oxidative branch;												GT_Dr_ENSDARG00000001572_19:4889309-4889655_10	4.6694	4.89172	19	chr19:4889390-4889449	GCACTGCACCTTGATCCGCCAGTCGATCACAGAAACGGGCAACTTCTGCTTCTGGTTGAG	ENSDARG00000001572	Q1MTI0_DANRE	Novel protein similar to mouse and rat perforin 1 (Pore forming protein) (Prf1) Fragment [Source:UniProtKB/TrEMBL;Acc:Q1MTI0]	PERFORIN 1 PRECURSOR P1 LYMPHOCYTE PORE FORMING CYTOLYSIN	-1	Dr.149634
ENSDARG00000080664	5S_rRNA	GT_Dr_ENSDARG00000080664_9:2714312-2714442_1	0.107408	0.114604	1.97476	2.10706	0.93721			Myogenic factor 6 (Myf-6)(Muscle-specific regulatory factor 4) [Source:UniProtKB/Swiss-Prot;Acc:Q6VNZ9]	ENSDARG00000029830|ENSDART00000040266	myf6	GT_Dr_ENSDARG00000029830_4:21511049-21511352_10	0.662	transcription regulator activity; DNA binding;	nucleus;	cell differentiation; skeletal muscle development; regulation of transcription, DNA-dependent;												GT_Dr_ENSDARG00000001572_19:4889309-4889655_12	5.59149	5.99759	19	chr19:4889408-4889467	CCAGTCGATCACAGAAACGGGCAACTTCTGCTTCTGGTTGAGCAGCTTGTTGTCACAGGC	ENSDARG00000001572	Q1MTI0_DANRE	Novel protein similar to mouse and rat perforin 1 (Pore forming protein) (Prf1) Fragment [Source:UniProtKB/TrEMBL;Acc:Q1MTI0]	PERFORIN 1 PRECURSOR P1 LYMPHOCYTE PORE FORMING CYTOLYSIN	-1	Dr.149634
ENSDARG00000082068	5S_rRNA	GT_Dr_ENSDARG00000082068_4:20302338-20302519_3	0.131439	0.150964	2.69666	3.09724	0.870666			si:dkeyp-110c7.1 [Source:RefSeq peptide;Acc:NP_001122267]	ENSDARG00000030087|ENSDART00000045036	si:dkeyp-110c7.1	GT_Dr_ENSDARG00000030087_5:34943406-34944145_6	0.654	nuclear localization sequence binding; ubiquitin protein ligase binding; identical protein binding; NF-kappaB binding;	cytosol; nucleus;	positive regulation of cellular protein metabolic process; cytoplasmic sequestering of NF-kappaB; negative regulation of foam cell differentiation; negative regulation of lipid metabolic process; positive regulation of specific transcription from RNA polymerase II promoter; positive regulation of cholesterol transport;												GT_Dr_ENSDARG00000001572_19:4889309-4889655_14	6.17081	6.41264	19	chr19:4889426-4889485	GGGCAACTTCTGCTTCTGGTTGAGCAGCTTGTTGTCACAGGCAGTGCAGTTGCCGTGATC	ENSDARG00000001572	Q1MTI0_DANRE	Novel protein similar to mouse and rat perforin 1 (Pore forming protein) (Prf1) Fragment [Source:UniProtKB/TrEMBL;Acc:Q1MTI0]	PERFORIN 1 PRECURSOR P1 LYMPHOCYTE PORE FORMING CYTOLYSIN	-1	Dr.149634
ENSDARG00000082068	5S_rRNA	GT_Dr_ENSDARG00000082068_4:20302338-20302519_10	0.112767	0.116193	2.52042	2.59699	0.970518			myelin and lymphocyte protein [Source:RefSeq peptide;Acc:NP_001017686]	ENSDARG00000030094|ENSDART00000047772	zgc:112003	GT_Dr_ENSDARG00000030094_17:19712604-19712957_6	0.616	structural constituent of myelin sheath; actin binding; transcription coactivator activity; lipid binding; channel activity; receptor activity;	membrane raft; endosome; endoplasmic reticulum; integral to plasma membrane; nucleus; apical plasma membrane;	apical protein localization; positive regulation of transcription; central nervous system development; immune response; cell surface receptor linked signal transduction; intracellular protein transport; anti-apoptosis; I-kappaB kinase/NF-kappaB cascade; induction of apoptosis; myeloid cell differentiation; response to stress; membrane raft polarization; myelination;												GT_Dr_ENSDARG00000001572_19:4889309-4889655_16	6.61833	6.3539	19	chr19:4889444-4889503	GTTGAGCAGCTTGTTGTCACAGGCAGTGCAGTTGCCGTGATCTCCGCCGCTCATGTAGTT	ENSDARG00000001572	Q1MTI0_DANRE	Novel protein similar to mouse and rat perforin 1 (Pore forming protein) (Prf1) Fragment [Source:UniProtKB/TrEMBL;Acc:Q1MTI0]	PERFORIN 1 PRECURSOR P1 LYMPHOCYTE PORE FORMING CYTOLYSIN	-1	Dr.149634
ENSDARG00000080075	5S_rRNA	GT_Dr_ENSDARG00000080075_3:21369749-21369855_1	1.05001	1.28404	0.753856	0.921874	0.817743			solute carrier family 22 member 2 [Source:RefSeq peptide;Acc:NP_998315]	ENSDARG00000030530|ENSDART00000048890	zgc:64076	GT_Dr_ENSDARG00000030530_20:42596604-42596819_10	0.523	choline transmembrane transporter activity; quaternary ammonium group transmembrane transporter activity;	integral to plasma membrane; basolateral plasma membrane;	quaternary ammonium group transport;												GT_Dr_ENSDARG00000001572_19:4889309-4889655_18	6.14499	6.24267	19	chr19:4889462-4889521	ACAGGCAGTGCAGTTGCCGTGATCTCCGCCGCTCATGTAGTTGCGCACATCCACCACAAA	ENSDARG00000001572	Q1MTI0_DANRE	Novel protein similar to mouse and rat perforin 1 (Pore forming protein) (Prf1) Fragment [Source:UniProtKB/TrEMBL;Acc:Q1MTI0]	PERFORIN 1 PRECURSOR P1 LYMPHOCYTE PORE FORMING CYTOLYSIN	-1	Dr.149634
ENSDARG00000082215	5S_rRNA	GT_Dr_ENSDARG00000082215_23:35995220-35995361_2	0.0310064	0.0303284	1.22096	1.19426	1.02236			solute carrier family 22 member 2 [Source:RefSeq peptide;Acc:NP_998315]	ENSDARG00000030530|ENSDART00000048890	zgc:64076	GT_Dr_ENSDARG00000030530_20:42596604-42596819_11	0.507	choline transmembrane transporter activity; quaternary ammonium group transmembrane transporter activity;	integral to plasma membrane; basolateral plasma membrane;	quaternary ammonium group transport;												GT_Dr_ENSDARG00000001572_19:4889309-4889655_2	4.06363	4.26434	19	chr19:4889318-4889377	ACTGGCAGCACTGGTGGTGTCCTCCATAACGGAGCTGGCCGATTCGTACACTTTGGCGGA	ENSDARG00000001572	Q1MTI0_DANRE	Novel protein similar to mouse and rat perforin 1 (Pore forming protein) (Prf1) Fragment [Source:UniProtKB/TrEMBL;Acc:Q1MTI0]	PERFORIN 1 PRECURSOR P1 LYMPHOCYTE PORE FORMING CYTOLYSIN	-1	Dr.149634
ENSDARG00000082068	5S_rRNA	GT_Dr_ENSDARG00000082068_4:20302338-20302519_9	0.127218	0.126488	2.35873	2.34518	1.00577			solute carrier family 22 member 2 [Source:RefSeq peptide;Acc:NP_998315]	ENSDARG00000030530|ENSDART00000048890	zgc:64076	GT_Dr_ENSDARG00000030530_20:42596604-42596819_16	0.561	choline transmembrane transporter activity; quaternary ammonium group transmembrane transporter activity;	integral to plasma membrane; basolateral plasma membrane;	quaternary ammonium group transport;												GT_Dr_ENSDARG00000001572_19:4889309-4889655_20	5.19174	5.55269	19	chr19:4889480-4889539	GTGATCTCCGCCGCTCATGTAGTTGCGCACATCCACCACAAACGCTCCGGTGGTCTTCAT	ENSDARG00000001572	Q1MTI0_DANRE	Novel protein similar to mouse and rat perforin 1 (Pore forming protein) (Prf1) Fragment [Source:UniProtKB/TrEMBL;Acc:Q1MTI0]	PERFORIN 1 PRECURSOR P1 LYMPHOCYTE PORE FORMING CYTOLYSIN	-1	Dr.149634
ENSDARG00000082068	5S_rRNA	GT_Dr_ENSDARG00000082068_4:20302338-20302519_4	0.102668	0.108285	1.93245	2.03817	0.948131			solute carrier family 22 member 2 [Source:RefSeq peptide;Acc:NP_998315]	ENSDARG00000030530|ENSDART00000048890	zgc:64076	GT_Dr_ENSDARG00000030530_20:42596604-42596819_17	0.506	choline transmembrane transporter activity; quaternary ammonium group transmembrane transporter activity;	integral to plasma membrane; basolateral plasma membrane;	quaternary ammonium group transport;												GT_Dr_ENSDARG00000001572_19:4889309-4889655_22	4.97084	5.07331	19	chr19:4889498-4889557	GTAGTTGCGCACATCCACCACAAACGCTCCGGTGGTCTTCATCTGCACGATGTTGAAGCC	ENSDARG00000001572	Q1MTI0_DANRE	Novel protein similar to mouse and rat perforin 1 (Pore forming protein) (Prf1) Fragment [Source:UniProtKB/TrEMBL;Acc:Q1MTI0]	PERFORIN 1 PRECURSOR P1 LYMPHOCYTE PORE FORMING CYTOLYSIN	-1	Dr.149634
ENSDARG00000082068	5S_rRNA	GT_Dr_ENSDARG00000082068_4:20302338-20302519_2	0.0941387	0.0957616	2.22665	2.26504	0.983052			solute carrier family 22 member 2 [Source:RefSeq peptide;Acc:NP_998315]	ENSDARG00000030530|ENSDART00000048890	zgc:64076	GT_Dr_ENSDARG00000030530_20:42596604-42596819_18	0.514	choline transmembrane transporter activity; quaternary ammonium group transmembrane transporter activity;	integral to plasma membrane; basolateral plasma membrane;	quaternary ammonium group transport;												GT_Dr_ENSDARG00000001572_19:4889309-4889655_24	4.07754	4.41138	19	chr19:4889516-4889575	CACAAACGCTCCGGTGGTCTTCATCTGCACGATGTTGAAGCCTTCGCCTACTAGATTGTG	ENSDARG00000001572	Q1MTI0_DANRE	Novel protein similar to mouse and rat perforin 1 (Pore forming protein) (Prf1) Fragment [Source:UniProtKB/TrEMBL;Acc:Q1MTI0]	PERFORIN 1 PRECURSOR P1 LYMPHOCYTE PORE FORMING CYTOLYSIN	-1	Dr.149634
ENSDARG00000080309	5S_rRNA	GT_Dr_ENSDARG00000080309_25:14526897-14526996_1	0.143991	0.142852	0.718898	0.71321	1.00797			solute carrier family 22 member 2 [Source:RefSeq peptide;Acc:NP_998315]	ENSDARG00000030530|ENSDART00000048890	zgc:64076	GT_Dr_ENSDARG00000030530_20:42596604-42596819_6	0.561	choline transmembrane transporter activity; quaternary ammonium group transmembrane transporter activity;	integral to plasma membrane; basolateral plasma membrane;	quaternary ammonium group transport;												GT_Dr_ENSDARG00000001572_19:4889309-4889655_30	2.58163	2.58139	19	chr19:4889570-4889629	ATTGTGCCCTGGGACGAAGGGAAGCTTCTCGCACTCGGTGCTGGCGACCGATTCACAACC	ENSDARG00000001572	Q1MTI0_DANRE	Novel protein similar to mouse and rat perforin 1 (Pore forming protein) (Prf1) Fragment [Source:UniProtKB/TrEMBL;Acc:Q1MTI0]	PERFORIN 1 PRECURSOR P1 LYMPHOCYTE PORE FORMING CYTOLYSIN	-1	Dr.149634
ENSDARG00000083230	5S_rRNA	GT_Dr_ENSDARG00000083230_25:37887380-37887633_10	0.0246717	0.024434	0.662238	0.655858	1.00973			solute carrier family 22 member 2 [Source:RefSeq peptide;Acc:NP_998315]	ENSDARG00000030530|ENSDART00000048890	zgc:64076	GT_Dr_ENSDARG00000030530_20:42596604-42596819_7	0.542	choline transmembrane transporter activity; quaternary ammonium group transmembrane transporter activity;	integral to plasma membrane; basolateral plasma membrane;	quaternary ammonium group transport;												GT_Dr_ENSDARG00000001572_19:4889309-4889655_32	2.56645	2.6407	19	chr19:4889588-4889647	GGGAAGCTTCTCGCACTCGGTGCTGGCGACCGATTCACAACCGAAGGCAAAGGGAAGGGA	ENSDARG00000001572	Q1MTI0_DANRE	Novel protein similar to mouse and rat perforin 1 (Pore forming protein) (Prf1) Fragment [Source:UniProtKB/TrEMBL;Acc:Q1MTI0]	PERFORIN 1 PRECURSOR P1 LYMPHOCYTE PORE FORMING CYTOLYSIN	-1	Dr.149634
ENSDARG00000080791	5S_rRNA	GT_Dr_ENSDARG00000080791_22:886244-886802_42	0.015737	0.0155904	0.77148	0.764294	1.0094			solute carrier family 22 member 2 [Source:RefSeq peptide;Acc:NP_998315]	ENSDARG00000030530|ENSDART00000048890	zgc:64076	GT_Dr_ENSDARG00000030530_20:42596604-42596819_8	0.516	choline transmembrane transporter activity; quaternary ammonium group transmembrane transporter activity;	integral to plasma membrane; basolateral plasma membrane;	quaternary ammonium group transport;												GT_Dr_ENSDARG00000001572_19:4889309-4889655_4	4.27711	3.83972	19	chr19:4889336-4889395	GTCCTCCATAACGGAGCTGGCCGATTCGTACACTTTGGCGGAGAGACTTCGGCGGCACTG	ENSDARG00000001572	Q1MTI0_DANRE	Novel protein similar to mouse and rat perforin 1 (Pore forming protein) (Prf1) Fragment [Source:UniProtKB/TrEMBL;Acc:Q1MTI0]	PERFORIN 1 PRECURSOR P1 LYMPHOCYTE PORE FORMING CYTOLYSIN	-1	Dr.149634
ENSDARG00000082623	5S_rRNA	GT_Dr_ENSDARG00000082623_2:27638732-27638947_3	0.0420818	0.0509193	1.1476	1.38861	0.826441			solute carrier family 22 member 2 [Source:RefSeq peptide;Acc:NP_998315]	ENSDARG00000030530|ENSDART00000048890	zgc:64076	GT_Dr_ENSDARG00000030530_20:42596604-42596819_9	0.521	choline transmembrane transporter activity; quaternary ammonium group transmembrane transporter activity;	integral to plasma membrane; basolateral plasma membrane;	quaternary ammonium group transport;												GT_Dr_ENSDARG00000001572_19:4889309-4889655_6	4.12782	4.24321	19	chr19:4889354-4889413	GGCCGATTCGTACACTTTGGCGGAGAGACTTCGGCGGCACTGCACCTTGATCCGCCAGTC	ENSDARG00000001572	Q1MTI0_DANRE	Novel protein similar to mouse and rat perforin 1 (Pore forming protein) (Prf1) Fragment [Source:UniProtKB/TrEMBL;Acc:Q1MTI0]	PERFORIN 1 PRECURSOR P1 LYMPHOCYTE PORE FORMING CYTOLYSIN	-1	Dr.149634
ENSDARG00000082141	5S_rRNA	GT_Dr_ENSDARG00000082141_8:54380952-54381096_10	0.037698	0.0377021	1.62359	1.62377	0.999891			synaptotagmin I [Source:RefSeq peptide;Acc:NP_001002463]	ENSDARG00000030614|ENSDART00000112115	syt1	GT_Dr_ENSDARG00000030614_4:20999229-20999546_12	0.62	calmodulin binding; calcium ion binding; calcium-dependent phospholipid binding; syntaxin-1 binding; phosphatidylinositol binding; identical protein binding; low-density lipoprotein receptor binding; calcium-dependent protein binding; transporter activity;	cell junction; secretory granule; neuron projection; integral to membrane; synaptic vesicle membrane; endocytic vesicle membrane; presynaptic membrane;	synaptic vesicle exocytosis; calcium ion-dependent exocytosis; protein homooligomerization; detection of calcium ion; regulation of exocytosis;												GT_Dr_ENSDARG00000001572_19:4889309-4889655_8	4.7746	5.00745	19	chr19:4889372-4889431	GGCGGAGAGACTTCGGCGGCACTGCACCTTGATCCGCCAGTCGATCACAGAAACGGGCAA	ENSDARG00000001572	Q1MTI0_DANRE	Novel protein similar to mouse and rat perforin 1 (Pore forming protein) (Prf1) Fragment [Source:UniProtKB/TrEMBL;Acc:Q1MTI0]	PERFORIN 1 PRECURSOR P1 LYMPHOCYTE PORE FORMING CYTOLYSIN	-1	Dr.149634
ENSDARG00000082126	5S_rRNA	GT_Dr_ENSDARG00000082126_3:51266623-51266734_4	0.0314868	0.0305371	0.884478	0.857801	1.0311			fibroblast growth factor 10a [Source:RefSeq peptide;Acc:NP_878290]	ENSDARG00000030932|ENSDART00000048581	fgf10a	GT_Dr_ENSDARG00000030932_21:20930299-20930400_1	0.519	growth factor activity; heparin binding; chemoattractant activity; fibroblast growth factor receptor binding;	extracellular space; cell surface; nucleus;	alveolus development; induction of an organ; embryonic pattern specification; epidermis development; negative regulation of cell differentiation; pancreas development; tissue regeneration; embryonic pectoral fin morphogenesis; keratinocyte proliferation; embryonic gut development; negative regulation of cell proliferation; positive regulation of urothelial cell proliferation; lacrimal gland devel…												GT_Dr_ENSDARG00000001634_7:18776033-18776134_1	0.644096	0.642784	7	chr7:18776033-18776092	CACAGTGTGTGACAGTAGACAATGGGGAGGGTGTCCGCATAGGCGCGATCACGGGGAAAA	ENSDARG00000001634	kirrel	kin of IRRE like [Source:RefSeq peptide;Acc:NP_998033]	KIN OF IRRE PRECURSOR KIN OF IRREGULAR CHIASM NEPHRIN	-1	Dr.79833
ENSDARG00000083441	5S_rRNA	GT_Dr_ENSDARG00000083441_4:64023784-64023888_1	0.0235129	0.023456	0.470799	0.469661	1.00242			nuclear receptor subfamily 1, group H, member 5 [Source:RefSeq peptide;Acc:NP_001116713]	ENSDARG00000031046|ENSDART00000064040	nr1h5	GT_Dr_ENSDARG00000031046_8:10695154-10695289_6	0.569	transcription regulator activity; sequence-specific DNA binding; steroid hormone receptor activity; zinc ion binding;	nucleus;	regulation of transcription, DNA-dependent;												GT_Dr_ENSDARG00000001634_7:18776033-18776134_2	0.450828	0.464751	7	chr7:18776042-18776101	TGACAGTAGACAATGGGGAGGGTGTCCGCATAGGCGCGATCACGGGGAAAAAGATGCTGT	ENSDARG00000001634	kirrel	kin of IRRE like [Source:RefSeq peptide;Acc:NP_998033]	KIN OF IRRE PRECURSOR KIN OF IRREGULAR CHIASM NEPHRIN	-1	Dr.79833
ENSDARG00000081551	5S_rRNA	GT_Dr_ENSDARG00000081551_8:1753843-1753984_5	0.0940976	0.0930886	0.628848	0.622105	1.01084			Si:ch211-284e13.2 protein Fragment [Source:UniProtKB/TrEMBL;Acc:Q1JQ48]	ENSDARG00000031336|ENSDART00000051229	si:ch211-284e13.2	GT_Dr_ENSDARG00000031336_5:36874742-36874886_1	0.495	fibronectin binding; oxidoreductase activity; collagen binding; heparin binding;	extracellular matrix; membrane;	positive regulation of cell-substrate adhesion; metabolic process; extracellular matrix organization;												GT_Dr_ENSDARG00000001634_7:18776222-18776627_17	0.276069	0.279032	7	chr7:18776366-18776425	TGTATTCTCATGACGAGAGCATGTTTGACGGCAGGGATCGCTGCTCCTCAGTTTTCCGCA	ENSDARG00000001634	kirrel	kin of IRRE like [Source:RefSeq peptide;Acc:NP_998033]	KIN OF IRRE PRECURSOR KIN OF IRREGULAR CHIASM NEPHRIN	-1	Dr.79833
ENSDARG00000082144	5S_rRNA	GT_Dr_ENSDARG00000082144_18:47870978-47871325_20	0.0368988	0.0380371	0.670027	0.690697	0.970074			insulin-like growth factor binding protein 2a [Source:RefSeq peptide;Acc:NP_001119936]	ENSDARG00000031422|ENSDART00000025256	NP_001119936.1	GT_Dr_ENSDARG00000031422_9:49290381-49290816_10	0.569	insulin-like growth factor I binding; insulin-like growth factor II binding;	extracellular space; cytoplasmic vesicle; apical plasma membrane;	angiogenesis; female pregnancy; heart development; response to glucocorticoid stimulus; cellular response to hormone stimulus; aging; response to retinoic acid; signal transduction; response to estradiol stimulus; response to drug; response to lithium ion; negative regulation of multicellular organism growth; response to stress; response to mechanical stimulus;												GT_Dr_ENSDARG00000001634_7:18776222-18776627_18	0.194578	0.273971	7	chr7:18776375-18776434	ATGACGAGAGCATGTTTGACGGCAGGGATCGCTGCTCCTCAGTTTTCCGCACTGGCAGAG	ENSDARG00000001634	kirrel	kin of IRRE like [Source:RefSeq peptide;Acc:NP_998033]	KIN OF IRRE PRECURSOR KIN OF IRREGULAR CHIASM NEPHRIN	-1	Dr.79833
ENSDARG00000081551	5S_rRNA	GT_Dr_ENSDARG00000081551_8:1753843-1753984_8	0.15598	0.149958	0.650333	0.625225	1.04016			insulin-like growth factor binding protein 2a [Source:RefSeq peptide;Acc:NP_001119936]	ENSDARG00000031422|ENSDART00000025256	NP_001119936.1	GT_Dr_ENSDARG00000031422_9:49290381-49290816_14	0.603	insulin-like growth factor I binding; insulin-like growth factor II binding;	extracellular space; cytoplasmic vesicle; apical plasma membrane;	angiogenesis; female pregnancy; heart development; response to glucocorticoid stimulus; cellular response to hormone stimulus; aging; response to retinoic acid; signal transduction; response to estradiol stimulus; response to drug; response to lithium ion; negative regulation of multicellular organism growth; response to stress; response to mechanical stimulus;												GT_Dr_ENSDARG00000001634_7:18776222-18776627_21	0.321648	0.332962	7	chr7:18776402-18776461	ATCGCTGCTCCTCAGTTTTCCGCACTGGCAGAGTTTCTCAGGGGCATCATTTGGTTATGA	ENSDARG00000001634	kirrel	kin of IRRE like [Source:RefSeq peptide;Acc:NP_998033]	KIN OF IRRE PRECURSOR KIN OF IRREGULAR CHIASM NEPHRIN	-1	Dr.79833
ENSDARG00000081824	5S_rRNA	GT_Dr_ENSDARG00000081824_22:17554529-17554749_19	0.121664	0.120884	1.21361	1.20582	1.00645			RAR-related orphan receptor A, paralog a [Source:RefSeq peptide;Acc:NP_001103637]	ENSDARG00000031768|ENSDART00000032289	roraa	GT_Dr_ENSDARG00000031768_25:35090183-35090316_7	0.667	zinc ion binding; sequence-specific DNA binding; protein binding; transcription factor activity; steroid hormone receptor activity;	nucleus;	cerebellar Purkinje cell differentiation; regulation of macrophage activation; positive regulation of transcription from RNA polymerase II promoter; signal transduction; nitric oxide biosynthetic process; cGMP metabolic process;												GT_Dr_ENSDARG00000001634_7:18776222-18776627_3	0.165594	0.210357	7	chr7:18776240-18776299	ACCTGAGCGACCCTGAGAGGAGTTAAACAAAGTGGTGCGTTTCTTTATGCGGGAGTCTGG	ENSDARG00000001634	kirrel	kin of IRRE like [Source:RefSeq peptide;Acc:NP_998033]	KIN OF IRRE PRECURSOR KIN OF IRREGULAR CHIASM NEPHRIN	-1	Dr.79833
ENSDARG00000081551	5S_rRNA	GT_Dr_ENSDARG00000081551_8:1753843-1753984_6	0.09862	0.0935419	0.734136	0.696335	1.05429			Mitochondrial 18 kDa protein (MTP18) [Source:UniProtKB/Swiss-Prot;Acc:Q6PCS6]	ENSDARG00000032111|ENSDART00000040998	zgc:63910	GT_Dr_ENSDARG00000032111_5:74349827-74350403_7	0.614	carbonate dehydratase activity; zinc ion binding;	mitochondrion;	apoptosis; carbon utilization;												GT_Dr_ENSDARG00000001634_7:18776222-18776627_30	0.249035	0.30397	7	chr7:18776483-18776542	AGGCAGGCAGCACTGCTAACTCAAAGGTCACGTTGCACCTTTATGACCGGGCAACCGCTA	ENSDARG00000001634	kirrel	kin of IRRE like [Source:RefSeq peptide;Acc:NP_998033]	KIN OF IRRE PRECURSOR KIN OF IRREGULAR CHIASM NEPHRIN	-1	Dr.79833
ENSDARG00000081551	5S_rRNA	GT_Dr_ENSDARG00000081551_8:1753843-1753984_7	0.178303	0.17818	0.57708	0.576681	1.00069			Kruppel-like factor 12b [Source:RefSeq peptide;Acc:NP_001103335]	ENSDARG00000032197|ENSDART00000045691	klf12b	GT_Dr_ENSDARG00000032197_9:31117162-31117483_15	0.294	DNA binding;	intracellular;	multicellular organismal development;												GT_Dr_ENSDARG00000001634_7:18776222-18776627_31	0.556687	0.476007	7	chr7:18776492-18776551	GCACTGCTAACTCAAAGGTCACGTTGCACCTTTATGACCGGGCAACCGCTATAAACTCTC	ENSDARG00000001634	kirrel	kin of IRRE like [Source:RefSeq peptide;Acc:NP_998033]	KIN OF IRRE PRECURSOR KIN OF IRREGULAR CHIASM NEPHRIN	-1	Dr.79833
ENSDARG00000081551	5S_rRNA	GT_Dr_ENSDARG00000081551_8:1753843-1753984_9	0.206431	0.194504	0.691717	0.651751	1.06132			Kruppel-like factor 12b [Source:RefSeq peptide;Acc:NP_001103335]	ENSDARG00000032197|ENSDART00000045691	klf12b	GT_Dr_ENSDARG00000032197_9:31117162-31117483_16	0.244	DNA binding;	intracellular;	multicellular organismal development;												GT_Dr_ENSDARG00000001634_7:18776222-18776627_4	0.336562	0.315009	7	chr7:18776249-18776308	ACCCTGAGAGGAGTTAAACAAAGTGGTGCGTTTCTTTATGCGGGAGTCTGGCGTGAAACC	ENSDARG00000001634	kirrel	kin of IRRE like [Source:RefSeq peptide;Acc:NP_998033]	KIN OF IRRE PRECURSOR KIN OF IRREGULAR CHIASM NEPHRIN	-1	Dr.79833
ENSDARG00000080664	5S_rRNA	GT_Dr_ENSDARG00000080664_9:2714312-2714442_5	0.0846001	0.0861183	1.23428	1.25643	0.982371			Kruppel-like factor 12b [Source:RefSeq peptide;Acc:NP_001103335]	ENSDARG00000032197|ENSDART00000045691	klf12b	GT_Dr_ENSDARG00000032197_9:31117162-31117483_17	0.229	DNA binding;	intracellular;	multicellular organismal development;												GT_Dr_ENSDARG00000001634_7:18776222-18776627_5	0.595445	0.484966	7	chr7:18776258-18776317	GGAGTTAAACAAAGTGGTGCGTTTCTTTATGCGGGAGTCTGGCGTGAAACCCCTGCATGC	ENSDARG00000001634	kirrel	kin of IRRE like [Source:RefSeq peptide;Acc:NP_998033]	KIN OF IRRE PRECURSOR KIN OF IRREGULAR CHIASM NEPHRIN	-1	Dr.79833
ENSDARG00000080664	5S_rRNA	GT_Dr_ENSDARG00000080664_9:2714312-2714442_2	0.162241	0.171288	2.49843	2.63775	0.947182			Kruppel-like factor 12b [Source:RefSeq peptide;Acc:NP_001103335]	ENSDARG00000032197|ENSDART00000045691	klf12b	GT_Dr_ENSDARG00000032197_9:31117162-31117483_23	0.329	DNA binding;	intracellular;	multicellular organismal development;												GT_Dr_ENSDARG00000001634_7:18776222-18776627_6	0.452607	0.47954	7	chr7:18776267-18776326	CAAAGTGGTGCGTTTCTTTATGCGGGAGTCTGGCGTGAAACCCCTGCATGCGTGTGCATG	ENSDARG00000001634	kirrel	kin of IRRE like [Source:RefSeq peptide;Acc:NP_998033]	KIN OF IRRE PRECURSOR KIN OF IRREGULAR CHIASM NEPHRIN	-1	Dr.79833
ENSDARG00000080664	5S_rRNA	GT_Dr_ENSDARG00000080664_9:2714312-2714442_6	0.126478	0.129245	1.196	1.22217	0.978594			Kruppel-like factor 12b [Source:RefSeq peptide;Acc:NP_001103335]	ENSDARG00000032197|ENSDART00000045691	klf12b	GT_Dr_ENSDARG00000032197_9:31117162-31117483_24	0.406	DNA binding;	intracellular;	multicellular organismal development;												GT_Dr_ENSDARG00000001634_7:18776631-18776908_10	0.916789	0.720315	7	chr7:18776712-18776771	TCCAAACGATGGATTATAATCCTTCCATTCACGTGTTGGCCGTGCGCTGCCCCTGTTCTC	ENSDARG00000001634	kirrel	kin of IRRE like [Source:RefSeq peptide;Acc:NP_998033]	KIN OF IRRE PRECURSOR KIN OF IRREGULAR CHIASM NEPHRIN	-1	Dr.79833
ENSDARG00000080664	5S_rRNA	GT_Dr_ENSDARG00000080664_9:2714312-2714442_7	0.13424	0.134422	1.30129	1.30305	0.998647			Kruppel-like factor 12b [Source:RefSeq peptide;Acc:NP_001103335]	ENSDARG00000032197|ENSDART00000045691	klf12b	GT_Dr_ENSDARG00000032197_9:31117162-31117483_25	0.303	DNA binding;	intracellular;	multicellular organismal development;												GT_Dr_ENSDARG00000001634_7:18776631-18776908_12	1.32842	1.16993	7	chr7:18776730-18776789	ATCCTTCCATTCACGTGTTGGCCGTGCGCTGCCCCTGTTCTCCCGCCTTTGCTACTTTTT	ENSDARG00000001634	kirrel	kin of IRRE like [Source:RefSeq peptide;Acc:NP_998033]	KIN OF IRRE PRECURSOR KIN OF IRREGULAR CHIASM NEPHRIN	-1	Dr.79833
ENSDARG00000080674	5S_rRNA	GT_Dr_ENSDARG00000080674_4:64025192-64025484_13	0.0162149	0.0163251	0.664002	0.668514	0.99325			Kruppel-like factor 12b [Source:RefSeq peptide;Acc:NP_001103335]	ENSDARG00000032197|ENSDART00000045691	klf12b	GT_Dr_ENSDARG00000032197_9:31117162-31117483_26	0.308	DNA binding;	intracellular;	multicellular organismal development;												GT_Dr_ENSDARG00000001634_7:18776631-18776908_18	1.39921	1.24257	7	chr7:18776784-18776843	CTTTTTAACGCATTTCTGGTGGCTTTTTTCTTCAGCCGTTCCCTCTTCTGCCCTCCTCTC	ENSDARG00000001634	kirrel	kin of IRRE like [Source:RefSeq peptide;Acc:NP_998033]	KIN OF IRRE PRECURSOR KIN OF IRREGULAR CHIASM NEPHRIN	-1	Dr.79833
ENSDARG00000080546	5S_rRNA	GT_Dr_ENSDARG00000080546_10:7542986-7543358_27	0.0599375	0.0580967	0.669947	0.649372	1.03168			Kruppel-like factor 12b [Source:RefSeq peptide;Acc:NP_001103335]	ENSDARG00000032197|ENSDART00000045691	klf12b	GT_Dr_ENSDARG00000032197_9:31117162-31117483_27	0.334	DNA binding;	intracellular;	multicellular organismal development;												GT_Dr_ENSDARG00000001634_7:18776631-18776908_20	1.72771	1.33065	7	chr7:18776802-18776861	GTGGCTTTTTTCTTCAGCCGTTCCCTCTTCTGCCCTCCTCTCTTGCGTCCTCAGCGACGC	ENSDARG00000001634	kirrel	kin of IRRE like [Source:RefSeq peptide;Acc:NP_998033]	KIN OF IRRE PRECURSOR KIN OF IRREGULAR CHIASM NEPHRIN	-1	Dr.79833
ENSDARG00000080546	5S_rRNA	GT_Dr_ENSDARG00000080546_10:7542986-7543358_28	0.0576446	0.0566988	0.673015	0.661972	1.01668			Kruppel-like factor 12b [Source:RefSeq peptide;Acc:NP_001103335]	ENSDARG00000032197|ENSDART00000045691	klf12b	GT_Dr_ENSDARG00000032197_9:31117162-31117483_28	0.258	DNA binding;	intracellular;	multicellular organismal development;												GT_Dr_ENSDARG00000001634_7:18776631-18776908_22	1.22134	1.02532	7	chr7:18776820-18776879	CGTTCCCTCTTCTGCCCTCCTCTCTTGCGTCCTCAGCGACGCTCCGGTTTCTTTTTAGTG	ENSDARG00000001634	kirrel	kin of IRRE like [Source:RefSeq peptide;Acc:NP_998033]	KIN OF IRRE PRECURSOR KIN OF IRREGULAR CHIASM NEPHRIN	-1	Dr.79833
ENSDARG00000080546	5S_rRNA	GT_Dr_ENSDARG00000080546_10:7542986-7543358_30	0.0372133	0.036977	0.801714	0.796623	1.00639			Kruppel-like factor 12b [Source:RefSeq peptide;Acc:NP_001103335]	ENSDARG00000032197|ENSDART00000045691	klf12b	GT_Dr_ENSDARG00000032197_9:31117162-31117483_29	0.196	DNA binding;	intracellular;	multicellular organismal development;												GT_Dr_ENSDARG00000001634_7:18776631-18776908_23	0.563801	0.468439	7	chr7:18776829-18776888	TTCTGCCCTCCTCTCTTGCGTCCTCAGCGACGCTCCGGTTTCTTTTTAGTGGCACATTCC	ENSDARG00000001634	kirrel	kin of IRRE like [Source:RefSeq peptide;Acc:NP_998033]	KIN OF IRRE PRECURSOR KIN OF IRREGULAR CHIASM NEPHRIN	-1	Dr.79833
ENSDARG00000080546	5S_rRNA	GT_Dr_ENSDARG00000080546_10:7542986-7543358_29	0.0300765	0.0283272	0.864082	0.813826	1.06175			Kruppel-like factor 12b [Source:RefSeq peptide;Acc:NP_001103335]	ENSDARG00000032197|ENSDART00000045691	klf12b	GT_Dr_ENSDARG00000032197_9:31117162-31117483_30	0.4	DNA binding;	intracellular;	multicellular organismal development;												GT_Dr_ENSDARG00000001634_7:18776631-18776908_6	0.418906	0.475932	7	chr7:18776676-18776735	ATGGTTCAAGTCTCCGCATGGGGAGCGTCAAATCCCTCCAAACGATGGATTATAATCCTT	ENSDARG00000001634	kirrel	kin of IRRE like [Source:RefSeq peptide;Acc:NP_998033]	KIN OF IRRE PRECURSOR KIN OF IRREGULAR CHIASM NEPHRIN	-1	Dr.79833
ENSDARG00000082323	5S_rRNA	GT_Dr_ENSDARG00000082323_11:43927819-43928078_22	0.238491	0.243649	1.34135	1.37036	0.978833			cytoskeleton-associated protein 4 [Source:RefSeq peptide;Acc:NP_998430]	ENSDARG00000032405|ENSDART00000049170	zgc:85975	GT_Dr_ENSDARG00000032405_4:71538490-71539036_33	0.644															GT_Dr_ENSDARG00000001634_7:18776631-18776908_9	0.848997	0.84074	7	chr7:18776703-18776762	TCAAATCCCTCCAAACGATGGATTATAATCCTTCCATTCACGTGTTGGCCGTGCGCTGCC	ENSDARG00000001634	kirrel	kin of IRRE like [Source:RefSeq peptide;Acc:NP_998033]	KIN OF IRRE PRECURSOR KIN OF IRREGULAR CHIASM NEPHRIN	-1	Dr.79833
ENSDARG00000080399	5S_rRNA	GT_Dr_ENSDARG00000080399_4:64025192-64025484_13	0.0166073	0.0166152	0.572598	0.572872	0.999522			zgc:194800 [Source:RefSeq peptide;Acc:NP_001120779]	ENSDARG00000032933|ENSDART00000055350	zgc:194800	GT_Dr_ENSDARG00000032933_5:61092220-61092354_8	0.57	zinc ion binding; protein binding;	nucleus;	Notch signaling pathway;												GT_Dr_ENSDARG00000001676_9:52688958-52689139_3	2.34824	2.16397	9	chr9:52688976-52689035	GTTGAGTGTTTATGGGATAACGGAGACTGACTGACACTCGCTCACTCCCGCGCCGCTCTG	ENSDARG00000001676	gpm6bb	glycoprotein M6Bb [Source:RefSeq peptide;Acc:NP_001013352]	MYELIN PROTEOLIPID PLP LIPOPHILIN	-1	Dr.29814
ENSDARG00000083324	5S_rRNA	GT_Dr_ENSDARG00000083324_18:47871154-47871325_1	0.0200252	0.0196424	0.754413	0.73999	1.01949			protein kinase, cAMP-dependent, regulatory, type II, alpha A [Source:RefSeq peptide;Acc:NP_001070838]	ENSDARG00000033184|ENSDART00000048676	prkar2aa	GT_Dr_ENSDARG00000033184_8:27097024-27097919_58	0.637	cAMP binding; cAMP-dependent protein kinase regulator activity; protein binding; kinase activity;	mitochondrion; centrosome; cAMP-dependent protein kinase complex; Golgi apparatus;	fatty acid metabolic process; learning; organ morphogenesis; hormone-mediated signaling; regulation of protein amino acid phosphorylation;												GT_Dr_ENSDARG00000001676_9:52688958-52689139_4	1.65428	1.55813	9	chr9:52688985-52689044	TTATGGGATAACGGAGACTGACTGACACTCGCTCACTCCCGCGCCGCTCTGATGAGGAGG	ENSDARG00000001676	gpm6bb	glycoprotein M6Bb [Source:RefSeq peptide;Acc:NP_001013352]	MYELIN PROTEOLIPID PLP LIPOPHILIN	-1	Dr.29814
ENSDARG00000081909	5S_rRNA	GT_Dr_ENSDARG00000081909_16:41150985-41151264_10	0.0445051	0.0464196	0.888711	0.926941	0.958756			calcium binding protein 1 [Source:RefSeq peptide;Acc:NP_001002414]	ENSDARG00000033411|ENSDART00000041500	zgc:92680	GT_Dr_ENSDARG00000033411_10:39473421-39473741_6	0.625	calcium ion binding; enzyme inhibitor activity; vitamin D binding; calcium-dependent protein binding;	flagellin-based flagellum; dendrite; cell soma; apical plasma membrane; basolateral plasma membrane; cytoplasm; postsynaptic density; nucleus;	regulation of synaptic plasticity; ciliary or flagellar motility; multicellular organismal development;												GT_Dr_ENSDARG00000001729_17:26373285-26373750_18	0.386776	0.418248	17	chr17:26373438-26373497	CGCAGAGTCTGTACGTCGTCAGTCTAGATTCGGATGACTCGAGAGCGCGCAGGGCTGGGT	ENSDARG00000001729	strn3	striatin, calmodulin binding protein 3 [Source:RefSeq peptide;Acc:NP_001013284]	STRIATIN	1	Dr.135308
ENSDARG00000082323	5S_rRNA	GT_Dr_ENSDARG00000082323_11:43927819-43928078_6	0.134818	0.128338	1.09202	1.03954	1.05049			calcium binding protein 1 [Source:RefSeq peptide;Acc:NP_001002414]	ENSDARG00000033411|ENSDART00000041500	zgc:92680	GT_Dr_ENSDARG00000033411_10:39473421-39473741_8	0.601	calcium ion binding; enzyme inhibitor activity; vitamin D binding; calcium-dependent protein binding;	flagellin-based flagellum; dendrite; cell soma; apical plasma membrane; basolateral plasma membrane; cytoplasm; postsynaptic density; nucleus;	regulation of synaptic plasticity; ciliary or flagellar motility; multicellular organismal development;												GT_Dr_ENSDARG00000001729_17:26373285-26373750_20	1.03415	1.01487	17	chr17:26373456-26373515	TCAGTCTAGATTCGGATGACTCGAGAGCGCGCAGGGCTGGGTGAACGCGTCCCATCATGC	ENSDARG00000001729	strn3	striatin, calmodulin binding protein 3 [Source:RefSeq peptide;Acc:NP_001013284]	STRIATIN	1	Dr.135308
ENSDARG00000082633	5S_rRNA	GT_Dr_ENSDARG00000082633_19:37703707-37703810_3	0.137414	0.145196	1.52134	1.60749	0.946404			phosphoribosylaminoimidazole carboxylase, phosphoribosylaminoimidazole succinocarboxamide synthetase	ENSDARG00000033539|ENSDART00000048164	paics	GT_Dr_ENSDARG00000033539_20:25270719-25270837_5	0.317	phosphoribosylaminoimidazolesuccinocarboxamide synthase activity; phosphoribosylaminoimidazole carboxylase activity; identical protein binding; DNA binding; ATP binding;	phosphoribosylaminoimidazole carboxylase complex;	purine base biosynthetic process; 'de novo' IMP biosynthetic process;												GT_Dr_ENSDARG00000001729_17:26373928-26374164_16	0.612335	0.475841	17	chr17:26374063-26374122	GATTTTGCTGACACACTGATTGGAAACCCCAAATCGGGGCATCGACCGACAACTCGTCGG	ENSDARG00000001729	strn3	striatin, calmodulin binding protein 3 [Source:RefSeq peptide;Acc:NP_001013284]	STRIATIN	1	Dr.135308
ENSDARG00000082323	5S_rRNA	GT_Dr_ENSDARG00000082323_11:43927819-43928078_7	0.103959	0.111118	1.17894	1.26012	0.935573			phosphoribosylaminoimidazole carboxylase, phosphoribosylaminoimidazole succinocarboxamide synthetase	ENSDARG00000033539|ENSDART00000048164	paics	GT_Dr_ENSDARG00000033539_20:25270719-25270837_7	0.334	phosphoribosylaminoimidazolesuccinocarboxamide synthase activity; phosphoribosylaminoimidazole carboxylase activity; identical protein binding; DNA binding; ATP binding;	phosphoribosylaminoimidazole carboxylase complex;	purine base biosynthetic process; 'de novo' IMP biosynthetic process;												GT_Dr_ENSDARG00000001729_17:26373928-26374164_18	0.230215	0.245592	17	chr17:26374081-26374140	ATTGGAAACCCCAAATCGGGGCATCGACCGACAACTCGTCGGTTGCTTTAATTAAAAGCT	ENSDARG00000001729	strn3	striatin, calmodulin binding protein 3 [Source:RefSeq peptide;Acc:NP_001013284]	STRIATIN	1	Dr.135308
ENSDARG00000082323	5S_rRNA	GT_Dr_ENSDARG00000082323_11:43927819-43928078_21	0.221762	0.207242	1.59346	1.48913	1.07006			musashi homolog 2a [Source:RefSeq peptide;Acc:NP_997961]	ENSDARG00000033901|ENSDART00000099473	msi2a	GT_Dr_ENSDARG00000033901_10:35885153-35885790_8	0.603	poly(U) binding; nucleotide binding;	cytoplasm; polysome;													GT_Dr_ENSDARG00000001754_23:22673838-22674180_12	2.44997	3.17509	23	chr23:22673937-22673996	GCGCCGACCGCTGTACTCTGACAGAATCAGCGAGCGGGGAGAGAGAGCGATCCCCGCTCC	ENSDARG00000001754	noc2l	nucleolar complex associated 2 [Source:RefSeq peptide;Acc:NP_001003830]	NUCLEOLAR COMPLEX 2 HOMOLOG NOC2 HOMOLOG	-1	Dr.76891
ENSDARG00000082329	5S_rRNA	GT_Dr_ENSDARG00000082329_24:6344515-6344619_1	0.46906	0.457205	1.44626	1.40971	1.02593			iroquois homeobox protein 5 [Source:RefSeq peptide;Acc:NP_001038692]	ENSDARG00000034043|ENSDART00000043857	irx5a	GT_Dr_ENSDARG00000034043_7:36055633-36055931_8	0.526	sequence-specific DNA binding; transcription factor activity;	nucleus;	regulation of heart rate; retinal bipolar neuron differentiation; regulation of transcription, DNA-dependent; neuron maturation;												GT_Dr_ENSDARG00000001754_23:22673838-22674180_13	2.31629	2.65066	23	chr23:22673946-22674005	GCTGTACTCTGACAGAATCAGCGAGCGGGGAGAGAGAGCGATCCCCGCTCCGCTGATTCT	ENSDARG00000001754	noc2l	nucleolar complex associated 2 [Source:RefSeq peptide;Acc:NP_001003830]	NUCLEOLAR COMPLEX 2 HOMOLOG NOC2 HOMOLOG	-1	Dr.76891
ENSDARG00000082323	5S_rRNA	GT_Dr_ENSDARG00000082323_11:43927819-43928078_9	0.0644133	0.0653542	1.25167	1.26995	0.985603			LOC407674 protein Fragment [Source:UniProtKB/TrEMBL;Acc:Q6NW61]	ENSDARG00000034243|ENSDART00000047843	Q6NW61_DANRE	GT_Dr_ENSDARG00000034243_19:44330-44738_30	0.639		proteinaceous extracellular matrix;	response to magnesium ion; response to estrogen stimulus; response to nutrient; negative regulation of odontogenesis of dentine-containing tooth; response to arsenic; response to drug; negative regulation of bone resorption; extracellular matrix organization;												GT_Dr_ENSDARG00000001769_21:16163104-16163496_4	0.822012	0.784854	21	chr21:16163131-16163190	AAGACCCTTCATTAGCACAACTGACCGCGGGTCGGCGCTCTGCTCCTCAGCGCCTTTACA	ENSDARG00000001769	ptpra	protein tyrosine phosphatase, receptor type, A [Source:RefSeq peptide;Acc:NP_571963]	RECEPTOR TYPE TYROSINE PHOSPHATASE PRECURSOR TYROSINE PHOSPHATASE R PTP	1	Dr.8174
ENSDARG00000082003	5S_rRNA	GT_Dr_ENSDARG00000082003_25:38146436-38146584_4	0.101351	0.0999408	1.21288	1.196	1.01411			LOC407674 protein Fragment [Source:UniProtKB/TrEMBL;Acc:Q6NW61]	ENSDARG00000034243|ENSDART00000047843	Q6NW61_DANRE	GT_Dr_ENSDARG00000034243_19:44330-44738_6	0.398		proteinaceous extracellular matrix;	response to magnesium ion; response to estrogen stimulus; response to nutrient; negative regulation of odontogenesis of dentine-containing tooth; response to arsenic; response to drug; negative regulation of bone resorption; extracellular matrix organization;												GT_Dr_ENSDARG00000001777_10:2524719-2524878_10	2.26938	2.34083	10	chr10:2524800-2524859	TGCTGCAGTCACACACGCACGCGCTTGGCGGGAGTCACTGAAGTCCACAAACTCTCATCC	ENSDARG00000001777	nup155	nucleoporin 155 [Source:RefSeq peptide;Acc:NP_956450]	NUCLEAR PORE COMPLEX NUP155 NUCLEOPORIN NUP155.155 KDA NUCLEOPORIN	1	Dr.14749
ENSDARG00000082323	5S_rRNA	GT_Dr_ENSDARG00000082323_11:43927819-43928078_8	0.0690925	0.0671803	1.33227	1.29539	1.02846			coagulation factor VII [Source:RefSeq peptide;Acc:NP_571894]	ENSDARG00000034862|ENSDART00000013209	f7	GT_Dr_ENSDARG00000034862_1:877871-878136_12	0.649	serine-type endopeptidase activity; protein binding;	plasma membrane; extracellular region;	blood coagulation, extrinsic pathway; proteolysis;												GT_Dr_ENSDARG00000001777_10:2524719-2524878_12	0.268392	0.335515	10	chr10:2524818-2524877	ACGCGCTTGGCGGGAGTCACTGAAGTCCACAAACTCTCATCCTTCTTTCGCTTTCAGCTG	ENSDARG00000001777	nup155	nucleoporin 155 [Source:RefSeq peptide;Acc:NP_956450]	NUCLEAR PORE COMPLEX NUP155 NUCLEOPORIN NUP155.155 KDA NUCLEOPORIN	1	Dr.14749
ENSDARG00000082323	5S_rRNA	GT_Dr_ENSDARG00000082323_11:43927819-43928078_13	0.121075	0.122019	1.6487	1.66155	0.992263			coagulation factor VII [Source:RefSeq peptide;Acc:NP_571894]	ENSDARG00000034862|ENSDART00000013209	f7	GT_Dr_ENSDARG00000034862_1:877871-878136_14	0.563	serine-type endopeptidase activity; protein binding;	plasma membrane; extracellular region;	blood coagulation, extrinsic pathway; proteolysis;												GT_Dr_ENSDARG00000001777_10:2524719-2524878_4	0.382558	0.418968	10	chr10:2524746-2524805	TTATTTTGAAGCACGGCGGTGTTTTGCGTGCGTTTCAGCGCGCTTCACGGGCACTGCTGC	ENSDARG00000001777	nup155	nucleoporin 155 [Source:RefSeq peptide;Acc:NP_956450]	NUCLEAR PORE COMPLEX NUP155 NUCLEOPORIN NUP155.155 KDA NUCLEOPORIN	1	Dr.14749
ENSDARG00000082323	5S_rRNA	GT_Dr_ENSDARG00000082323_11:43927819-43928078_11	0.0920015	0.0937425	1.567	1.59665	0.981428			coagulation factor VII [Source:RefSeq peptide;Acc:NP_571894]	ENSDARG00000034862|ENSDART00000013209	f7	GT_Dr_ENSDARG00000034862_1:877871-878136_16	0.557	serine-type endopeptidase activity; protein binding;	plasma membrane; extracellular region;	blood coagulation, extrinsic pathway; proteolysis;												GT_Dr_ENSDARG00000001777_10:2524719-2524878_6	1.35711	1.23245	10	chr10:2524764-2524823	GTGTTTTGCGTGCGTTTCAGCGCGCTTCACGGGCACTGCTGCAGTCACACACGCACGCGC	ENSDARG00000001777	nup155	nucleoporin 155 [Source:RefSeq peptide;Acc:NP_956450]	NUCLEAR PORE COMPLEX NUP155 NUCLEOPORIN NUP155.155 KDA NUCLEOPORIN	1	Dr.14749
ENSDARG00000082323	5S_rRNA	GT_Dr_ENSDARG00000082323_11:43927819-43928078_12	0.0854682	0.086787	1.58403	1.60848	0.984804			coagulation factor VII [Source:RefSeq peptide;Acc:NP_571894]	ENSDARG00000034862|ENSDART00000013209	f7	GT_Dr_ENSDARG00000034862_1:877871-878136_18	0.557	serine-type endopeptidase activity; protein binding;	plasma membrane; extracellular region;	blood coagulation, extrinsic pathway; proteolysis;												GT_Dr_ENSDARG00000001777_10:2524719-2524878_8	1.23818	1.8377	10	chr10:2524782-2524841	AGCGCGCTTCACGGGCACTGCTGCAGTCACACACGCACGCGCTTGGCGGGAGTCACTGAA	ENSDARG00000001777	nup155	nucleoporin 155 [Source:RefSeq peptide;Acc:NP_956450]	NUCLEAR PORE COMPLEX NUP155 NUCLEOPORIN NUP155.155 KDA NUCLEOPORIN	1	Dr.14749
ENSDARG00000081749	5S_rRNA	GT_Dr_ENSDARG00000081749_12:14310243-14310362_4	0.214826	0.215632	0.565041	0.567162	0.996262			coagulation factor VII [Source:RefSeq peptide;Acc:NP_571894]	ENSDARG00000034862|ENSDART00000013209	f7	GT_Dr_ENSDARG00000034862_1:877871-878136_24	0.508	serine-type endopeptidase activity; protein binding;	plasma membrane; extracellular region;	blood coagulation, extrinsic pathway; proteolysis;												GT_Dr_ENSDARG00000001784_19:14034623-14034755_2	1.10341	1.78143	19	chr19:14034632-14034691	TTTCATCTGGTGAGCGAACTCAAAGCTACAAAGACAGTCCAACTGCGACGCCTGTCCGGT	ENSDARG00000001784	hoxa5a	Homeobox protein Hox-A5a [Source:UniProtKB/Swiss-Prot;Acc:Q9YGT6]	HOMEOBOX HOX	1	Dr.134275
ENSDARG00000080583	5S_rRNA	GT_Dr_ENSDARG00000080583_4:55054509-55054766_1	0.0286532	0.0285067	0.630824	0.6276	1.00514			coagulation factor VII [Source:RefSeq peptide;Acc:NP_571894]	ENSDARG00000034862|ENSDART00000013209	f7	GT_Dr_ENSDARG00000034862_1:877871-878136_6	0.61	serine-type endopeptidase activity; protein binding;	plasma membrane; extracellular region;	blood coagulation, extrinsic pathway; proteolysis;												GT_Dr_ENSDARG00000001784_19:14034623-14034755_4	1.25711	1.82933	19	chr19:14034650-14034709	CTCAAAGCTACAAAGACAGTCCAACTGCGACGCCTGTCCGGTACAATCAGCCGGTTACCG	ENSDARG00000001784	hoxa5a	Homeobox protein Hox-A5a [Source:UniProtKB/Swiss-Prot;Acc:Q9YGT6]	HOMEOBOX HOX	1	Dr.134275
ENSDARG00000081749	5S_rRNA	GT_Dr_ENSDARG00000081749_12:14310243-14310362_6	0.199341	0.202611	0.589707	0.59938	0.983862			coagulation factor VII [Source:RefSeq peptide;Acc:NP_571894]	ENSDARG00000034862|ENSDART00000013209	f7	GT_Dr_ENSDARG00000034862_1:877871-878136_8	0.622	serine-type endopeptidase activity; protein binding;	plasma membrane; extracellular region;	blood coagulation, extrinsic pathway; proteolysis;												GT_Dr_ENSDARG00000001784_19:14034623-14034755_6	0.840078	1.4374	19	chr19:14034668-14034727	GTCCAACTGCGACGCCTGTCCGGTACAATCAGCCGGTTACCGCTAGCAGCGCTGAACCTT	ENSDARG00000001784	hoxa5a	Homeobox protein Hox-A5a [Source:UniProtKB/Swiss-Prot;Acc:Q9YGT6]	HOMEOBOX HOX	1	Dr.134275
ENSDARG00000081469	5S_rRNA	GT_Dr_ENSDARG00000081469_15:4356369-4356567_1	0.126971	0.151432	1.92043	2.29041	0.838467				ENSDARG00000034946|ENSDART00000103953	LOC797253	GT_Dr_ENSDARG00000034946_3:21629292-21629460_5	0.617															GT_Dr_ENSDARG00000001807_20:35739886-35740050_1	1.6443	1.5839	20	chr20:35739886-35739945	GGACTCCCTGTGCCGCAAAGACAGGCTGCGGAGGCTGATGGGCGGGTGCAGGCGACACAC	ENSDARG00000001807	tnfrsf21	tumor necrosis factor receptor superfamily, member 21 [Source:RefSeq peptide;Acc:NP_001036153]	TUMOR NECROSIS FACTOR RECEPTOR SUPERFAMILY MEMBER 21 PRECURSOR TNFR RELATED DEATH RECEPTOR 6 DEATH RECEPTOR 6	-1	Dr.108925
ENSDARG00000080640	5S_rRNA	GT_Dr_ENSDARG00000080640_14:28998934-28999070_5	0.149245	0.158488	0.487036	0.517198	0.941682			GS homeobox 1 [Source:RefSeq peptide;Acc:NP_001012251]	ENSDARG00000035735|ENSDART00000051833	gsx1	GT_Dr_ENSDARG00000035735_5:72198395-72198803_27	0.631	sequence-specific DNA binding; transcription factor activity;	nucleus;	positive regulation of transcription from RNA polymerase II promoter; hypothalamus development; adenohypophysis development; spinal cord association neuron differentiation; neuron fate commitment;												GT_Dr_ENSDARG00000001807_20:35739886-35740050_10	0.421849	0.374844	20	chr20:35739967-35740026	TGGCTGCCGCACGCCGTATCACAGGCCAAGACGAGACAGTTTCCGGGAAGATACTGAGGC	ENSDARG00000001807	tnfrsf21	tumor necrosis factor receptor superfamily, member 21 [Source:RefSeq peptide;Acc:NP_001036153]	TUMOR NECROSIS FACTOR RECEPTOR SUPERFAMILY MEMBER 21 PRECURSOR TNFR RELATED DEATH RECEPTOR 6 DEATH RECEPTOR 6	-1	Dr.108925
ENSDARG00000082672	5S_rRNA	GT_Dr_ENSDARG00000082672_4:55054509-55054766_1	0.0302872	0.0295315	0.654175	0.637852	1.02559			hypothetical protein LOC436941 [Source:RefSeq peptide;Acc:NP_001002668]	ENSDARG00000035887|ENSDART00000052101	zgc:91944	GT_Dr_ENSDARG00000035887_19:31751658-31752258_1	0.588	sequence-specific DNA binding; transcription factor activity;	nucleus;	regulation of transcription, DNA-dependent;												GT_Dr_ENSDARG00000001807_20:35739886-35740050_12	0.410081	0.375301	20	chr20:35739985-35740044	TCACAGGCCAAGACGAGACAGTTTCCGGGAAGATACTGAGGCTGGTGGAATGAAAAAATT	ENSDARG00000001807	tnfrsf21	tumor necrosis factor receptor superfamily, member 21 [Source:RefSeq peptide;Acc:NP_001036153]	TUMOR NECROSIS FACTOR RECEPTOR SUPERFAMILY MEMBER 21 PRECURSOR TNFR RELATED DEATH RECEPTOR 6 DEATH RECEPTOR 6	-1	Dr.108925
ENSDARG00000082654	5S_rRNA	GT_Dr_ENSDARG00000082654_14:51321388-51321563_10	0.0156354	0.016142	0.924767	0.954734	0.968612			Protein tyrosine phosphatase, receptor type, N polypeptide 2 Fragment [Source:UniProtKB/TrEMBL;Acc:A3KPJ3]	ENSDARG00000035970|ENSDART00000052222	ptprn2	GT_Dr_ENSDARG00000035970_7:40731964-40732336_2	0.342	protein tyrosine phosphatase activity; receptor activity; protein binding;	plasma membrane; integral to membrane; secretory granule;	dephosphorylation;												GT_Dr_ENSDARG00000001807_20:35739886-35740050_4	1.49376	1.50803	20	chr20:35739913-35739972	GCGGAGGCTGATGGGCGGGTGCAGGCGACACACGTCACGGCAGAAACTCGCCACTGGCTG	ENSDARG00000001807	tnfrsf21	tumor necrosis factor receptor superfamily, member 21 [Source:RefSeq peptide;Acc:NP_001036153]	TUMOR NECROSIS FACTOR RECEPTOR SUPERFAMILY MEMBER 21 PRECURSOR TNFR RELATED DEATH RECEPTOR 6 DEATH RECEPTOR 6	-1	Dr.108925
ENSDARG00000080640	5S_rRNA	GT_Dr_ENSDARG00000080640_14:29000369-29000546_10	0.402828	0.412037	1.11098	1.13638	0.97765			Protein tyrosine phosphatase, receptor type, N polypeptide 2 Fragment [Source:UniProtKB/TrEMBL;Acc:A3KPJ3]	ENSDARG00000035970|ENSDART00000052222	ptprn2	GT_Dr_ENSDARG00000035970_7:40731964-40732336_5	0.44	protein tyrosine phosphatase activity; receptor activity; protein binding;	plasma membrane; integral to membrane; secretory granule;	dephosphorylation;												GT_Dr_ENSDARG00000001807_20:35739886-35740050_6	1.00214	0.973282	20	chr20:35739931-35739990	GTGCAGGCGACACACGTCACGGCAGAAACTCGCCACTGGCTGCCGCACGCCGTATCACAG	ENSDARG00000001807	tnfrsf21	tumor necrosis factor receptor superfamily, member 21 [Source:RefSeq peptide;Acc:NP_001036153]	TUMOR NECROSIS FACTOR RECEPTOR SUPERFAMILY MEMBER 21 PRECURSOR TNFR RELATED DEATH RECEPTOR 6 DEATH RECEPTOR 6	-1	Dr.108925
ENSDARG00000082901	5S_rRNA	GT_Dr_ENSDARG00000082901_22:32920257-32920569_12	0.0146365	0.013874	0.730088	0.692056	1.05496			protocadherin 10b [Source:RefSeq peptide;Acc:NP_878305]	ENSDARG00000036121|ENSDART00000052444	pcdh10b	GT_Dr_ENSDARG00000036121_14:44916338-44917170_12	0.482	protein binding; calcium ion binding;	integral to plasma membrane;	homophilic cell adhesion; paraxial mesoderm development; somitogenesis;												GT_Dr_ENSDARG00000001807_20:35739886-35740050_8	0.379014	0.523646	20	chr20:35739949-35740008	ACGGCAGAAACTCGCCACTGGCTGCCGCACGCCGTATCACAGGCCAAGACGAGACAGTTT	ENSDARG00000001807	tnfrsf21	tumor necrosis factor receptor superfamily, member 21 [Source:RefSeq peptide;Acc:NP_001036153]	TUMOR NECROSIS FACTOR RECEPTOR SUPERFAMILY MEMBER 21 PRECURSOR TNFR RELATED DEATH RECEPTOR 6 DEATH RECEPTOR 6	-1	Dr.108925
ENSDARG00000080640	5S_rRNA	GT_Dr_ENSDARG00000080640_14:29000369-29000546_6	0.26078	0.259619	1.10146	1.09656	1.00447			Putative uncharacterized protein Fragment [Source:UniProtKB/TrEMBL;Acc:A8E5P3]	ENSDARG00000036235|ENSDART00000052637	si:dkey-147f20.3	GT_Dr_ENSDARG00000036235_14:36736407-36736565_8	0.528	binding;														GT_Dr_ENSDARG00000001859_25:16956001-16956212_1	0.210499	0.250079	25	chr25:16956001-16956060	TGAAGGCTGCAGGTCTGCTGATCCGCAACAGGTCCTCCACAAGGAAACTCGAGTGCGTGG	ENSDARG00000001859	dbx1b	Homeobox protein DBX1-B (Developing brain homeobox protein 1-B)(Homeobox protein hlx2) [Source:UniProtKB/Swiss-Prot;Acc:Q9PTU0]	HOMEOBOX DBX1 DEVELOPING BRAIN HOMEOBOX 1	-1	Dr.81310
ENSDARG00000081266	5S_rRNA	GT_Dr_ENSDARG00000081266_4:64025192-64025484_13	0.0158878	0.0155798	0.633825	0.621534	1.01977			processing of precursor 7 [Source:RefSeq peptide;Acc:NP_001006004]	ENSDARG00000036394|ENSDART00000052871	pop7	GT_Dr_ENSDARG00000036394_7:21767331-21767477_1	0.659	nucleic acid binding; protein binding; ribonuclease P activity;	nucleolar ribonuclease P complex;	tRNA processing;												GT_Dr_ENSDARG00000001859_25:16956001-16956212_10	0.454014	0.4507	25	chr25:16956082-16956141	GAGGCAAGGAAAGAGCCGACGAGGGCCGCAGAAAGCTCGGATACATGGCAGGTGGCGCAA	ENSDARG00000001859	dbx1b	Homeobox protein DBX1-B (Developing brain homeobox protein 1-B)(Homeobox protein hlx2) [Source:UniProtKB/Swiss-Prot;Acc:Q9PTU0]	HOMEOBOX DBX1 DEVELOPING BRAIN HOMEOBOX 1	-1	Dr.81310
ENSDARG00000080640	5S_rRNA	GT_Dr_ENSDARG00000080640_14:29000369-29000546_8	0.3216	0.32993	1.20675	1.23801	0.974753			processing of precursor 7 [Source:RefSeq peptide;Acc:NP_001006004]	ENSDARG00000036394|ENSDART00000052871	pop7	GT_Dr_ENSDARG00000036394_7:21767497-21767740_1	0.661	nucleic acid binding; protein binding; ribonuclease P activity;	nucleolar ribonuclease P complex;	tRNA processing;												GT_Dr_ENSDARG00000001859_25:16956001-16956212_4	0.236395	0.312753	25	chr25:16956028-16956087	ACAGGTCCTCCACAAGGAAACTCGAGTGCGTGGTGAACGCCGATTGTAACGCTGGAGGCA	ENSDARG00000001859	dbx1b	Homeobox protein DBX1-B (Developing brain homeobox protein 1-B)(Homeobox protein hlx2) [Source:UniProtKB/Swiss-Prot;Acc:Q9PTU0]	HOMEOBOX DBX1 DEVELOPING BRAIN HOMEOBOX 1	-1	Dr.81310
ENSDARG00000082450	5S_rRNA	GT_Dr_ENSDARG00000082450_4:64025192-64025484_13	0.0188969	0.018937	0.658716	0.660114	0.997883			Sodium-dependent phosphate transport protein 2B (Sodium-phosphate transport protein 2B)(Na(+)-dependent phosphate cotransporter 2B)(Sodium/phosphate cotransporter 2B)(Na(+)/Pi cotransporter 2B)(NaPi-2b)(NaPi3b)(Solute carrier family 34 member 2) [Source:Un	ENSDARG00000036864|ENSDART00000053527	SLC34A2 (1 of 3)	GT_Dr_ENSDARG00000036864_23:956644-956899_11	0.368	sodium-dependent phosphate transmembrane transporter activity;	apical plasma membrane;	phosphate transport;												GT_Dr_ENSDARG00000001859_25:16956001-16956212_6	0.196587	0.291733	25	chr25:16956046-16956105	AACTCGAGTGCGTGGTGAACGCCGATTGTAACGCTGGAGGCAAGGAAAGAGCCGACGAGG	ENSDARG00000001859	dbx1b	Homeobox protein DBX1-B (Developing brain homeobox protein 1-B)(Homeobox protein hlx2) [Source:UniProtKB/Swiss-Prot;Acc:Q9PTU0]	HOMEOBOX DBX1 DEVELOPING BRAIN HOMEOBOX 1	-1	Dr.81310
ENSDARG00000080640	5S_rRNA	GT_Dr_ENSDARG00000080640_14:29000369-29000546_5	0.171741	0.194823	1.23216	1.39775	0.881525			Sodium-dependent phosphate transport protein 2B (Sodium-phosphate transport protein 2B)(Na(+)-dependent phosphate cotransporter 2B)(Sodium/phosphate cotransporter 2B)(Na(+)/Pi cotransporter 2B)(NaPi-2b)(NaPi3b)(Solute carrier family 34 member 2) [Source:Un	ENSDARG00000036864|ENSDART00000053527	SLC34A2 (1 of 3)	GT_Dr_ENSDARG00000036864_23:956644-956899_19	0.63	sodium-dependent phosphate transmembrane transporter activity;	apical plasma membrane;	phosphate transport;												GT_Dr_ENSDARG00000001859_25:16956001-16956212_8	0.564793	0.642784	25	chr25:16956064-16956123	ACGCCGATTGTAACGCTGGAGGCAAGGAAAGAGCCGACGAGGGCCGCAGAAAGCTCGGAT	ENSDARG00000001859	dbx1b	Homeobox protein DBX1-B (Developing brain homeobox protein 1-B)(Homeobox protein hlx2) [Source:UniProtKB/Swiss-Prot;Acc:Q9PTU0]	HOMEOBOX DBX1 DEVELOPING BRAIN HOMEOBOX 1	-1	Dr.81310
ENSDARG00000080640	5S_rRNA	GT_Dr_ENSDARG00000080640_14:28998934-28999070_4	0.0577147	0.0669237	0.393323	0.456082	0.862396			Golgi phosphoprotein 3-like [Source:RefSeq peptide;Acc:NP_001032788]	ENSDARG00000036943|ENSDART00000053641	zgc:123347	GT_Dr_ENSDARG00000036943_19:346065-346187_5	0.648		Golgi apparatus; membrane;													GT_Dr_ENSDARG00000001882_6:44297962-44298079_3	2.07553	3.03651	6	chr6:44297980-44298039	CACATCCAAAATGCTCTCTTCTCGTGAAACGTTGAGGTCGTCTGAGCTCAATAACGCCCC	ENSDARG00000001882	klhdc6	Kelch domain-containing protein 6 [Source:UniProtKB/Swiss-Prot;Acc:Q3ZB90]	KELCH DOMAIN CONTAINING 6	-1	Dr.115366
ENSDARG00000081749	5S_rRNA	GT_Dr_ENSDARG00000081749_12:14310243-14310362_1	0.196611	0.202255	0.515022	0.529805	0.972096				ENSDARG00000037067|ENSDART00000053876	LOC796659	GT_Dr_ENSDARG00000037067_23:27144434-27144551_4	0.588	heat shock protein binding;														GT_Dr_ENSDARG00000001882_6:44297962-44298079_4	2.53896	2.99657	6	chr6:44297989-44298048	AATGCTCTCTTCTCGTGAAACGTTGAGGTCGTCTGAGCTCAATAACGCCCCGAGCTGGTG	ENSDARG00000001882	klhdc6	Kelch domain-containing protein 6 [Source:UniProtKB/Swiss-Prot;Acc:Q3ZB90]	KELCH DOMAIN CONTAINING 6	-1	Dr.115366
ENSDARG00000080640	5S_rRNA	GT_Dr_ENSDARG00000080640_14:29000369-29000546_4	0.336484	0.356468	1.17169	1.24128	0.943937				ENSDARG00000037067|ENSDART00000053876	LOC796659	GT_Dr_ENSDARG00000037067_23:27144434-27144551_5	0.564	heat shock protein binding;														GT_Dr_ENSDARG00000001882_6:44297962-44298079_6	2.20159	2.40655	6	chr6:44298007-44298066	AACGTTGAGGTCGTCTGAGCTCAATAACGCCCCGAGCTGGTGTGCCTCTAACTCCAGCAC	ENSDARG00000001882	klhdc6	Kelch domain-containing protein 6 [Source:UniProtKB/Swiss-Prot;Acc:Q3ZB90]	KELCH DOMAIN CONTAINING 6	-1	Dr.115366
ENSDARG00000080640	5S_rRNA	GT_Dr_ENSDARG00000080640_14:28998934-28999070_2	0.138678	0.135312	0.852441	0.831747	1.02488				ENSDARG00000037067|ENSDART00000053876	LOC796659	GT_Dr_ENSDARG00000037067_23:27144434-27144551_6	0.569	heat shock protein binding;														GT_Dr_ENSDARG00000001915_1:722791-723252_1	1.03088	0.890207	1	chr1:722791-722850	CCGCTGCTGGCCCCGGGCGGCCCGTCGCTGATGGAGAAGCTGTTGGAGAAGGGCTGTCCG	ENSDARG00000001915	zgc:56685	Histone H2A [Source:UniProtKB/TrEMBL;Acc:Q7ZTT0]	HISTONE H2A	1	Dr.75698
ENSDARG00000081469	5S_rRNA	GT_Dr_ENSDARG00000081469_15:4356369-4356567_4	0.0915942	0.11093	1.42667	1.72785	0.825692			glutamate receptor, ionotrophic, AMPA 3 precursor [Source:RefSeq peptide;Acc:NP_938174]	ENSDARG00000037498|ENSDART00000043180	gria3b	GT_Dr_ENSDARG00000037498_14:13324804-13324964_4	0.653	extracellular-glutamate-gated ion channel activity; alpha-amino-3-hydroxy-5-methyl-4-isoxazole propionate selective glutamate receptor activity; PDZ domain binding;	cell junction; synaptic cleft; terminal button; dendritic spine; membrane fraction; dendritic shaft; postsynaptic membrane; ionotropic glutamate receptor complex; postsynaptic density; asymmetric synapse; perikaryon;	glutamate signaling pathway; ion transport; regulation of receptor recycling; response to lithium ion;												GT_Dr_ENSDARG00000001915_1:722791-723252_10	1.48521	1.38031	1	chr1:722872-722931	ATCGTCGCCACTGAAGCCCAGTCGCTCTTACTGACCACAAACCGGGCCATGCGCGCCACC	ENSDARG00000001915	zgc:56685	Histone H2A [Source:UniProtKB/TrEMBL;Acc:Q7ZTT0]	HISTONE H2A	1	Dr.75698
ENSDARG00000082853	5S_rRNA	GT_Dr_ENSDARG00000082853_3:15170251-15170368_1	0.0960313	0.113617	0.156675	0.185366	0.845221				ENSDARG00000037576|ENSDART00000046874	DRD5	GT_Dr_ENSDARG00000037576_1:13565325-13565726_38	0.608	drug binding; G-protein alpha-subunit binding; dopamine D5 receptor activity;	brush border membrane; integral to plasma membrane;	negative regulation of cell migration; regulation of systemic arterial blood pressure by vasopressin; response to amphetamine; cellular calcium ion homeostasis; visual learning; activation of adenylate cyclase activity by dopamine receptor signaling pathway; sensitization; regulation of female receptivity; negative regulation of protein kinase activity; synaptic transmission, dopaminergic; positi…												GT_Dr_ENSDARG00000001915_1:722791-723252_12	1.29278	1.12634	1	chr1:722890-722949	CAGTCGCTCTTACTGACCACAAACCGGGCCATGCGCGCCACCTGCTCGTGCGGCGGAACC	ENSDARG00000001915	zgc:56685	Histone H2A [Source:UniProtKB/TrEMBL;Acc:Q7ZTT0]	HISTONE H2A	1	Dr.75698
ENSDARG00000081469	5S_rRNA	GT_Dr_ENSDARG00000081469_15:4356369-4356567_8	0.0625891	0.0670829	1.2221	1.30985	0.933011			hypothetical protein LOC541528 [Source:RefSeq peptide;Acc:NP_001014363]	ENSDARG00000037813|ENSDART00000012445	zgc:113278	GT_Dr_ENSDARG00000037813_23:3402046-3402172_6	0.637	protein N-terminus binding; androgen receptor binding; receptor activity; thyroid hormone receptor binding; histone acetyltransferase activity; transcription coactivator activity;	integral to membrane; endoplasmic reticulum membrane; nucleus;	intracellular protein transmembrane transport; cotranslational protein targeting to membrane; positive regulation of transcription, DNA-dependent; androgen receptor signaling pathway;												GT_Dr_ENSDARG00000001915_1:722791-723252_14	1.33363	1.26239	1	chr1:722908-722967	ACAAACCGGGCCATGCGCGCCACCTGCTCGTGCGGCGGAACCAGAACCAGCGGAAACACC	ENSDARG00000001915	zgc:56685	Histone H2A [Source:UniProtKB/TrEMBL;Acc:Q7ZTT0]	HISTONE H2A	1	Dr.75698
ENSDARG00000081469	5S_rRNA	GT_Dr_ENSDARG00000081469_15:4356369-4356567_6	0.0519164	0.065827	1.21451	1.53993	0.788679			histocompatibility 13 [Source:RefSeq peptide;Acc:NP_997737]	ENSDARG00000037846|ENSDART00000055142	hm13	GT_Dr_ENSDARG00000037846_23:405580-405891_8	0.561	aspartic-type endopeptidase activity;	endoplasmic reticulum membrane; integral to membrane;	regulation of neuron apoptosis;												GT_Dr_ENSDARG00000001915_1:722791-723252_16	1.2997	1.22945	1	chr1:722926-722985	GCCACCTGCTCGTGCGGCGGAACCAGAACCAGCGGAAACACCGGAGCGGCGGCGGAGAGA	ENSDARG00000001915	zgc:56685	Histone H2A [Source:UniProtKB/TrEMBL;Acc:Q7ZTT0]	HISTONE H2A	1	Dr.75698
ENSDARG00000081909	5S_rRNA	GT_Dr_ENSDARG00000081909_16:41150985-41151264_13	0.0235706	0.0229876	0.822233	0.801893	1.02537			LOC402883 protein Fragment [Source:UniProtKB/TrEMBL;Acc:Q6PBH7]	ENSDARG00000037867|ENSDART00000055186	Q6PBH7_DANRE	GT_Dr_ENSDARG00000037867_3:37424356-37424471_6	0.464															GT_Dr_ENSDARG00000001915_1:722791-723252_18	1.88757	1.94632	1	chr1:722944-723003	GGAACCAGAACCAGCGGAAACACCGGAGCGGCGGCGGAGAGAGCCAGAATCACGGGGAGC	ENSDARG00000001915	zgc:56685	Histone H2A [Source:UniProtKB/TrEMBL;Acc:Q7ZTT0]	HISTONE H2A	1	Dr.75698
ENSDARG00000081917	5S_rRNA	GT_Dr_ENSDARG00000081917_4:55054509-55054766_1	0.0271534	0.0266731	0.621073	0.610087	1.01801			odd-skipped related 2 [Source:RefSeq peptide;Acc:NP_001017694]	ENSDARG00000038006|ENSDART00000055395	osr2	GT_Dr_ENSDARG00000038006_16:51743227-51743352_8	0.664	nucleic acid binding; zinc ion binding;		positive regulation of cell proliferation; embryonic skeletal system morphogenesis; pronephros development;												GT_Dr_ENSDARG00000001915_1:722791-723252_20	1.21501	1.14173	1	chr1:722962-723021	AACACCGGAGCGGCGGCGGAGAGAGCCAGAATCACGGGGAGCAGCGCGCGCAACATCACG	ENSDARG00000001915	zgc:56685	Histone H2A [Source:UniProtKB/TrEMBL;Acc:Q7ZTT0]	HISTONE H2A	1	Dr.75698
ENSDARG00000081909	5S_rRNA	GT_Dr_ENSDARG00000081909_16:41150985-41151264_11	0.0171896	0.0165997	0.925179	0.893434	1.03553			Platelet-derived growth factor subunit B Precursor (PDGF subunit B)(Platelet-derived growth factor B chain)(Platelet-derived growth factor beta polypeptide)(PDGF-2)(c-sis)(Becaplermin) [Source:UniProtKB/Swiss-Prot;Acc:P01127]	ENSDARG00000038139|ENSDART00000055607	PDGFB (1 of 2)	GT_Dr_ENSDARG00000038139_3:21248748-21248887_6	0.58	platelet-derived growth factor receptor binding; platelet-derived growth factor binding; protein heterodimerization activity; cell surface binding; protein homodimerization activity; collagen binding;	platelet dense granule lumen; extracellular region; cell surface;	positive regulation of endothelial cell proliferation; negative regulation of cell migration; regulation of peptidyl-tyrosine phosphorylation; transforming growth factor beta receptor signaling pathway; response to organic substance; substrate-bound cell migration; positive regulation of blood vessel endothelial cell migration; actin cytoskeleton organization; positive regulation of smooth muscle…												GT_Dr_ENSDARG00000001915_1:722791-723252_22	0.886404	0.810352	1	chr1:722980-723039	GAGAGAGCCAGAATCACGGGGAGCAGCGCGCGCAACATCACGAGCGAGCGGGAGAAGAAG	ENSDARG00000001915	zgc:56685	Histone H2A [Source:UniProtKB/TrEMBL;Acc:Q7ZTT0]	HISTONE H2A	1	Dr.75698
ENSDARG00000081909	5S_rRNA	GT_Dr_ENSDARG00000081909_16:41150985-41151264_12	0.0158153	0.0151767	0.913668	0.876776	1.04208			pyridoxal phosphatase [Source:RefSeq peptide;Acc:NP_001122177]	ENSDARG00000038315|ENSDART00000055882	zgc:194409	GT_Dr_ENSDARG00000038315_10:2757176-2757951_12	0.631	binding; ATPase activity, coupled; phosphatase activity;	nucleolus; intercellular canaliculus; cytoplasm;	drug transport; developmental process;												GT_Dr_ENSDARG00000001915_1:722791-723252_24	0.649555	0.521422	1	chr1:722998-723057	GGGAGCAGCGCGCGCAACATCACGAGCGAGCGGGAGAAGAAGAAAACAACAACAACAACA	ENSDARG00000001915	zgc:56685	Histone H2A [Source:UniProtKB/TrEMBL;Acc:Q7ZTT0]	HISTONE H2A	1	Dr.75698
ENSDARG00000082323	5S_rRNA	GT_Dr_ENSDARG00000082323_11:43927819-43928078_10	0.0495675	0.0496597	1.39602	1.39862	0.998143				ENSDARG00000038561|ENSDART00000056291	LOC793760	GT_Dr_ENSDARG00000038561_2:48259004-48259247_14	0.379	double-stranded DNA binding; transcription factor activity;	cytoplasm; nucleus;	wound healing; positive regulation of transcription from RNA polymerase II promoter; cytokine-mediated signaling pathway;												GT_Dr_ENSDARG00000001915_1:722791-723252_26	0.989552	0.945447	1	chr1:723016-723075	ATCACGAGCGAGCGGGAGAAGAAGAAAACAACAACAACAACAACTGCAGAGGGTCAGATA	ENSDARG00000001915	zgc:56685	Histone H2A [Source:UniProtKB/TrEMBL;Acc:Q7ZTT0]	HISTONE H2A	1	Dr.75698
ENSDARG00000081059	5S_rRNA	GT_Dr_ENSDARG00000081059_17:34722689-34722804_6	0.258491	0.268072	1.14271	1.18507	0.96426			frizzled homolog 8b [Source:RefSeq peptide;Acc:NP_571628]	ENSDARG00000038569|ENSDART00000056305	fzd8b	GT_Dr_ENSDARG00000038569_2:48141714-48141864_1	0.421	G-protein coupled receptor activity; non-G-protein coupled 7TM receptor activity;	integral to membrane;	forebrain neuron differentiation; Wnt receptor signaling pathway; radial glial cell differentiation in the spinal cord; G-protein coupled receptor protein signaling pathway; spinal cord oligodendrocyte cell differentiation;												GT_Dr_ENSDARG00000001915_1:722791-723252_28	0.913601	0.85104	1	chr1:723034-723093	AAGAAGAAAACAACAACAACAACAACTGCAGAGGGTCAGATAAACACCGCGGCGTCTCTG	ENSDARG00000001915	zgc:56685	Histone H2A [Source:UniProtKB/TrEMBL;Acc:Q7ZTT0]	HISTONE H2A	1	Dr.75698
ENSDARG00000081196	5S_rRNA	GT_Dr_ENSDARG00000081196_17:48383040-48383163_2	0.0839906	0.0770915	0.681479	0.625502	1.08949			frizzled homolog 8b [Source:RefSeq peptide;Acc:NP_571628]	ENSDARG00000038569|ENSDART00000056305	fzd8b	GT_Dr_ENSDARG00000038569_2:48142270-48142434_10	0.614	G-protein coupled receptor activity; non-G-protein coupled 7TM receptor activity;	integral to membrane;	forebrain neuron differentiation; Wnt receptor signaling pathway; radial glial cell differentiation in the spinal cord; G-protein coupled receptor protein signaling pathway; spinal cord oligodendrocyte cell differentiation;												GT_Dr_ENSDARG00000001915_1:722791-723252_30	0.589453	0.528212	1	chr1:723052-723111	ACAACAACTGCAGAGGGTCAGATAAACACCGCGGCGTCTCTGATGTCCACAGCGCCACGT	ENSDARG00000001915	zgc:56685	Histone H2A [Source:UniProtKB/TrEMBL;Acc:Q7ZTT0]	HISTONE H2A	1	Dr.75698
ENSDARG00000081196	5S_rRNA	GT_Dr_ENSDARG00000081196_17:48382345-48382478_4	0.135559	0.13698	1.05651	1.06758	0.989624			myelin protein zero [Source:RefSeq peptide;Acc:NP_919342]	ENSDARG00000038609|ENSDART00000109251	sc:d0186	GT_Dr_ENSDARG00000038609_2:43332771-43332871_1	0.561	structural molecule activity;	integral to plasma membrane;	cell-cell junction maintenance; synaptic transmission;												GT_Dr_ENSDARG00000001915_1:722791-723252_32	0.763458	0.694438	1	chr1:723070-723129	CAGATAAACACCGCGGCGTCTCTGATGTCCACAGCGCCACGTGACCAGCGCAGTCATGTG	ENSDARG00000001915	zgc:56685	Histone H2A [Source:UniProtKB/TrEMBL;Acc:Q7ZTT0]	HISTONE H2A	1	Dr.75698
ENSDARG00000081059	5S_rRNA	GT_Dr_ENSDARG00000081059_17:34722689-34722804_4	0.207969	0.19757	1.24364	1.18145	1.05263			insulin-like growth factor binding protein 1b [Source:RefSeq peptide;Acc:NP_001091727]	ENSDARG00000038666|ENSDART00000056453	igfbp1b	GT_Dr_ENSDARG00000038666_2:179145-179298_9	0.5	insulin-like growth factor II binding; insulin-like growth factor I binding;	extracellular region;	negative regulation of cell proliferation; regulation of cell growth; response to hypoxia;												GT_Dr_ENSDARG00000001915_1:722791-723252_34	0.703932	0.713155	1	chr1:723088-723147	TCTCTGATGTCCACAGCGCCACGTGACCAGCGCAGTCATGTGACCTCAACACAGCACGTG	ENSDARG00000001915	zgc:56685	Histone H2A [Source:UniProtKB/TrEMBL;Acc:Q7ZTT0]	HISTONE H2A	1	Dr.75698
ENSDARG00000081196	5S_rRNA	GT_Dr_ENSDARG00000081196_17:48382345-48382478_6	0.113781	0.114681	1.34764	1.3583	0.992154			insulin-like growth factor binding protein 1b [Source:RefSeq peptide;Acc:NP_001091727]	ENSDARG00000038666|ENSDART00000056453	igfbp1b	GT_Dr_ENSDARG00000038666_2:179365-179594_1	0.654	insulin-like growth factor II binding; insulin-like growth factor I binding;	extracellular region;	negative regulation of cell proliferation; regulation of cell growth; response to hypoxia;												GT_Dr_ENSDARG00000001915_1:722791-723252_36	0.575018	0.502712	1	chr1:723106-723165	CCACGTGACCAGCGCAGTCATGTGACCTCAACACAGCACGTGTTCACTTGCACAAGCTAG	ENSDARG00000001915	zgc:56685	Histone H2A [Source:UniProtKB/TrEMBL;Acc:Q7ZTT0]	HISTONE H2A	1	Dr.75698
ENSDARG00000081196	5S_rRNA	GT_Dr_ENSDARG00000081196_17:48383040-48383163_4	0.08342	0.0891035	0.825192	0.881414	0.936214			insulin-like growth factor binding protein 1b [Source:RefSeq peptide;Acc:NP_001091727]	ENSDARG00000038666|ENSDART00000056453	igfbp1b	GT_Dr_ENSDARG00000038666_2:179365-179594_10	0.491	insulin-like growth factor II binding; insulin-like growth factor I binding;	extracellular region;	negative regulation of cell proliferation; regulation of cell growth; response to hypoxia;												GT_Dr_ENSDARG00000001915_1:722791-723252_4	0.849157	0.735645	1	chr1:722818-722877	CTGATGGAGAAGCTGTTGGAGAAGGGCTGTCCGCGCACCGGCTCGCGGCTGGAGATCGTC	ENSDARG00000001915	zgc:56685	Histone H2A [Source:UniProtKB/TrEMBL;Acc:Q7ZTT0]	HISTONE H2A	1	Dr.75698
ENSDARG00000081196	5S_rRNA	GT_Dr_ENSDARG00000081196_17:48382345-48382478_8	0.074275	0.0732121	1.55828	1.53598	1.01452			insulin-like growth factor binding protein 1b [Source:RefSeq peptide;Acc:NP_001091727]	ENSDARG00000038666|ENSDART00000056453	igfbp1b	GT_Dr_ENSDARG00000038666_2:179365-179594_6	0.58	insulin-like growth factor II binding; insulin-like growth factor I binding;	extracellular region;	negative regulation of cell proliferation; regulation of cell growth; response to hypoxia;												GT_Dr_ENSDARG00000001915_1:722791-723252_6	0.534066	0.389139	1	chr1:722836-722895	GAGAAGGGCTGTCCGCGCACCGGCTCGCGGCTGGAGATCGTCGCCACTGAAGCCCAGTCG	ENSDARG00000001915	zgc:56685	Histone H2A [Source:UniProtKB/TrEMBL;Acc:Q7ZTT0]	HISTONE H2A	1	Dr.75698
ENSDARG00000080275	5S_rRNA	GT_Dr_ENSDARG00000080275_18:47870978-47871325_22	0.0236219	0.0222357	0.954909	0.898873	1.06234			insulin-like growth factor binding protein 1b [Source:RefSeq peptide;Acc:NP_001091727]	ENSDARG00000038666|ENSDART00000056453	igfbp1b	GT_Dr_ENSDARG00000038666_2:179734-180015_1	0.629	insulin-like growth factor II binding; insulin-like growth factor I binding;	extracellular region;	negative regulation of cell proliferation; regulation of cell growth; response to hypoxia;												GT_Dr_ENSDARG00000001915_1:722791-723252_8	0.925219	0.798479	1	chr1:722854-722913	ACCGGCTCGCGGCTGGAGATCGTCGCCACTGAAGCCCAGTCGCTCTTACTGACCACAAAC	ENSDARG00000001915	zgc:56685	Histone H2A [Source:UniProtKB/TrEMBL;Acc:Q7ZTT0]	HISTONE H2A	1	Dr.75698
ENSDARG00000080276	5S_rRNA	GT_Dr_ENSDARG00000080276_19:37703707-37703810_3	0.123181	0.124778	1.5271	1.54689	0.987204			insulin-like growth factor binding protein 1b [Source:RefSeq peptide;Acc:NP_001091727]	ENSDARG00000038666|ENSDART00000056453	igfbp1b	GT_Dr_ENSDARG00000038666_2:179734-180015_4	0.6	insulin-like growth factor II binding; insulin-like growth factor I binding;	extracellular region;	negative regulation of cell proliferation; regulation of cell growth; response to hypoxia;												GT_Dr_ENSDARG00000001915_1:724191-724473_1	6.22561	8.08835	1	chr1:724191-724250	CCGCAGAAGAGTAAGACCTCAGTGTCCCGCTCTGCACGTGCTGGTCTGCAGTTCCCGGTG	ENSDARG00000001915	zgc:56685	Histone H2A [Source:UniProtKB/TrEMBL;Acc:Q7ZTT0]	HISTONE H2A	1	Dr.75698
ENSDARG00000081592	5S_rRNA	GT_Dr_ENSDARG00000081592_18:47870978-47871325_22	0.0237419	0.0223166	0.922642	0.867255	1.06387			insulin-like growth factor binding protein 1b [Source:RefSeq peptide;Acc:NP_001091727]	ENSDARG00000038666|ENSDART00000056453	igfbp1b	GT_Dr_ENSDARG00000038666_2:179734-180015_6	0.583	insulin-like growth factor II binding; insulin-like growth factor I binding;	extracellular region;	negative regulation of cell proliferation; regulation of cell growth; response to hypoxia;												GT_Dr_ENSDARG00000001915_1:724191-724473_10	4.54078	4.92065	1	chr1:724272-724331	CGGAAGGGGAACTTCGCGGCACGCATCGGCTCGGGAGCGGCGGTGTACCTGACTGCGGTG	ENSDARG00000001915	zgc:56685	Histone H2A [Source:UniProtKB/TrEMBL;Acc:Q7ZTT0]	HISTONE H2A	1	Dr.75698
ENSDARG00000083004	5S_rRNA	GT_Dr_ENSDARG00000083004_18:47870978-47871325_22	0.0254414	0.0236932	0.959721	0.893773	1.07379			insulin-like growth factor binding protein 1b [Source:RefSeq peptide;Acc:NP_001091727]	ENSDARG00000038666|ENSDART00000056453	igfbp1b	GT_Dr_ENSDARG00000038666_2:179734-180015_8	0.589	insulin-like growth factor II binding; insulin-like growth factor I binding;	extracellular region;	negative regulation of cell proliferation; regulation of cell growth; response to hypoxia;												GT_Dr_ENSDARG00000001915_1:724191-724473_12	5.00506	5.91576	1	chr1:724290-724349	GCACGCATCGGCTCGGGAGCGGCGGTGTACCTGACTGCGGTGATCGAGTACCTGTGTGCT	ENSDARG00000001915	zgc:56685	Histone H2A [Source:UniProtKB/TrEMBL;Acc:Q7ZTT0]	HISTONE H2A	1	Dr.75698
ENSDARG00000083324	5S_rRNA	GT_Dr_ENSDARG00000083324_18:47871154-47871325_3	0.0241309	0.0229103	0.906934	0.861056	1.05328			hypothetical protein LOC100136851 [Source:RefSeq peptide;Acc:NP_001108042]	ENSDARG00000038728|ENSDART00000056560	zgc:175201	GT_Dr_ENSDARG00000038728_21:6813073-6813224_5	0.561	metal ion binding; steroid hydroxylase activity;	cytosol; endoplasmic reticulum; membrane part;	fatty acid biosynthetic process; steroid biosynthetic process; oxidation reduction; cholesterol metabolic process;												GT_Dr_ENSDARG00000001915_1:724191-724473_14	4.49692	5.22128	1	chr1:724308-724367	GCGGCGGTGTACCTGACTGCGGTGATCGAGTACCTGTGTGCTGAGGTGCTGGAGCTCGCA	ENSDARG00000001915	zgc:56685	Histone H2A [Source:UniProtKB/TrEMBL;Acc:Q7ZTT0]	HISTONE H2A	1	Dr.75698
ENSDARG00000081592	5S_rRNA	GT_Dr_ENSDARG00000081592_18:47870978-47871325_24	0.0135381	0.01353	0.644544	0.644157	1.0006			hypothetical protein LOC100136851 [Source:RefSeq peptide;Acc:NP_001108042]	ENSDARG00000038728|ENSDART00000056560	zgc:175201	GT_Dr_ENSDARG00000038728_21:6813073-6813224_6	0.523	metal ion binding; steroid hydroxylase activity;	cytosol; endoplasmic reticulum; membrane part;	fatty acid biosynthetic process; steroid biosynthetic process; oxidation reduction; cholesterol metabolic process;												GT_Dr_ENSDARG00000001915_1:724191-724473_16	5.19189	6.64026	1	chr1:724326-724385	GCGGTGATCGAGTACCTGTGTGCTGAGGTGCTGGAGCTCGCAGGAAACGCCAGCAGAGAC	ENSDARG00000001915	zgc:56685	Histone H2A [Source:UniProtKB/TrEMBL;Acc:Q7ZTT0]	HISTONE H2A	1	Dr.75698
ENSDARG00000080134	5S_rRNA	GT_Dr_ENSDARG00000080134_18:47870978-47871325_23	0.0241358	0.0237735	0.834518	0.821988	1.01524			hypothetical protein LOC100136851 [Source:RefSeq peptide;Acc:NP_001108042]	ENSDARG00000038728|ENSDART00000056560	zgc:175201	GT_Dr_ENSDARG00000038728_21:6813073-6813224_7	0.573	metal ion binding; steroid hydroxylase activity;	cytosol; endoplasmic reticulum; membrane part;	fatty acid biosynthetic process; steroid biosynthetic process; oxidation reduction; cholesterol metabolic process;												GT_Dr_ENSDARG00000001915_1:724191-724473_18	6.02749	7.10908	1	chr1:724344-724403	TGTGCTGAGGTGCTGGAGCTCGCAGGAAACGCCAGCAGAGACAACAAGAAGCTCCGCATC	ENSDARG00000001915	zgc:56685	Histone H2A [Source:UniProtKB/TrEMBL;Acc:Q7ZTT0]	HISTONE H2A	1	Dr.75698
ENSDARG00000081592	5S_rRNA	GT_Dr_ENSDARG00000081592_18:47870978-47871325_21	0.0259942	0.024458	0.870877	0.819408	1.06281			upstream binding transcription factor, like [Source:RefSeq peptide;Acc:NP_957297]	ENSDARG00000038780|ENSDART00000056634	zgc:63557	GT_Dr_ENSDARG00000038780_2:30365770-30366039_14	0.591	RNA polymerase I transcription factor activity; protein binding;	nucleolus; nucleoplasm;	regulation of transcription from RNA polymerase I promoter;												GT_Dr_ENSDARG00000001915_1:724191-724473_20	6.68969	8.33756	1	chr1:724362-724421	CTCGCAGGAAACGCCAGCAGAGACAACAAGAAGCTCCGCATCGCACCACGACACATCCAG	ENSDARG00000001915	zgc:56685	Histone H2A [Source:UniProtKB/TrEMBL;Acc:Q7ZTT0]	HISTONE H2A	1	Dr.75698
ENSDARG00000080134	5S_rRNA	GT_Dr_ENSDARG00000080134_18:47870978-47871325_22	0.0207716	0.0192551	0.994689	0.92207	1.07876			hedgehog acyltransferase-like, a [Source:RefSeq peptide;Acc:NP_957181]	ENSDARG00000039051|ENSDART00000113364	hhatla	GT_Dr_ENSDARG00000039051_2:19630303-19630462_1	0.548	acyltransferase activity; protein binding;	integral to membrane; endoplasmic reticulum membrane;	negative regulation of N-terminal protein palmitoylation;												GT_Dr_ENSDARG00000001915_1:724191-724473_22	4.81513	5.6288	1	chr1:724380-724439	AGAGACAACAAGAAGCTCCGCATCGCACCACGACACATCCAGCTAGCGGTGCGCAACGAC	ENSDARG00000001915	zgc:56685	Histone H2A [Source:UniProtKB/TrEMBL;Acc:Q7ZTT0]	HISTONE H2A	1	Dr.75698
ENSDARG00000083324	5S_rRNA	GT_Dr_ENSDARG00000083324_18:47871154-47871325_2	0.0238051	0.0229063	0.846986	0.815009	1.03924			hedgehog acyltransferase-like, a [Source:RefSeq peptide;Acc:NP_957181]	ENSDARG00000039051|ENSDART00000113364	hhatla	GT_Dr_ENSDARG00000039051_2:19630303-19630462_12	0.4	acyltransferase activity; protein binding;	integral to membrane; endoplasmic reticulum membrane;	negative regulation of N-terminal protein palmitoylation;												GT_Dr_ENSDARG00000001915_1:724191-724473_24	4.78429	5.47411	1	chr1:724398-724457	CGCATCGCACCACGACACATCCAGCTAGCGGTGCGCAACGACGAGGAGCTGAACACTCTG	ENSDARG00000001915	zgc:56685	Histone H2A [Source:UniProtKB/TrEMBL;Acc:Q7ZTT0]	HISTONE H2A	1	Dr.75698
ENSDARG00000082004	5S_rRNA	GT_Dr_ENSDARG00000082004_18:9723185-9723369_11	0.0709172	0.0707216	0.724512	0.722514	1.00277			nuclear receptor subfamily 5, group A, member 5 isoform 2 [Source:RefSeq peptide;Acc:NP_001070740]	ENSDARG00000039116|ENSDART00000057123	nr5a5	GT_Dr_ENSDARG00000039116_3:50986627-50986727_4	0.424	sequence-specific DNA binding; steroid hormone receptor activity; transcription factor activity; zinc ion binding;	nucleus;	regulation of transcription, DNA-dependent;												GT_Dr_ENSDARG00000001915_1:724191-724473_4	4.46449	4.95974	1	chr1:724218-724277	CGCTCTGCACGTGCTGGTCTGCAGTTCCCGGTGGGCCGCATCGCTCGTCTCCTGCGGAAG	ENSDARG00000001915	zgc:56685	Histone H2A [Source:UniProtKB/TrEMBL;Acc:Q7ZTT0]	HISTONE H2A	1	Dr.75698
ENSDARG00000083470	5S_rRNA	GT_Dr_ENSDARG00000083470_18:47870978-47871325_21	0.0190506	0.0183381	0.845236	0.813624	1.03885			Novel protein similar to H.sapiens RBM25, RNA binding motif protein 25 (RBM25) Fragment [Source:UniProtKB/TrEMBL;Acc:B8A544]	ENSDARG00000039266|ENSDART00000044784	B8A544_DANRE	GT_Dr_ENSDARG00000039266_13:32506246-32506476_2	0.522	mRNA binding;		nuclear mRNA splicing, via spliceosome;												GT_Dr_ENSDARG00000001915_1:724191-724473_6	4.78581	5.47438	1	chr1:724236-724295	CTGCAGTTCCCGGTGGGCCGCATCGCTCGTCTCCTGCGGAAGGGGAACTTCGCGGCACGC	ENSDARG00000001915	zgc:56685	Histone H2A [Source:UniProtKB/TrEMBL;Acc:Q7ZTT0]	HISTONE H2A	1	Dr.75698
ENSDARG00000080275	5S_rRNA	GT_Dr_ENSDARG00000080275_18:47870978-47871325_23	0.0211014	0.0210986	0.811129	0.81102	1.00013			Novel protein similar to H.sapiens RBM25, RNA binding motif protein 25 (RBM25) Fragment [Source:UniProtKB/TrEMBL;Acc:B8A544]	ENSDARG00000039266|ENSDART00000044784	B8A544_DANRE	GT_Dr_ENSDARG00000039266_13:32506246-32506476_3	0.545	mRNA binding;		nuclear mRNA splicing, via spliceosome;												GT_Dr_ENSDARG00000001915_1:724191-724473_8	4.97142	5.8518	1	chr1:724254-724313	CGCATCGCTCGTCTCCTGCGGAAGGGGAACTTCGCGGCACGCATCGGCTCGGGAGCGGCG	ENSDARG00000001915	zgc:56685	Histone H2A [Source:UniProtKB/TrEMBL;Acc:Q7ZTT0]	HISTONE H2A	1	Dr.75698
ENSDARG00000083004	5S_rRNA	GT_Dr_ENSDARG00000083004_18:47870978-47871325_23	0.0193739	0.0191695	0.806554	0.798045	1.01066			Novel protein similar to H.sapiens RBM25, RNA binding motif protein 25 (RBM25) Fragment [Source:UniProtKB/TrEMBL;Acc:B8A544]	ENSDARG00000039266|ENSDART00000044784	B8A544_DANRE	GT_Dr_ENSDARG00000039266_13:32506246-32506476_7	0.543	mRNA binding;		nuclear mRNA splicing, via spliceosome;												GT_Dr_ENSDARG00000001929_23:42650782-42651001_2	0.90406	0.988919	23	chr23:42650791-42650850	GACCCTCCTCCAATCACTCTCCTGAAAGCTCCGGACTGGAGCTGCGCGGCCAGCCCGCTG	ENSDARG00000001929	pink1	PTEN induced putative kinase 1 [Source:RefSeq peptide;Acc:NP_001008628]	SERINE/THREONINE KINASE MITOCHONDRIAL PRECURSOR EC_2.7.11.1 PTEN INDUCED KINASE 1	-1	Dr.79196
ENSDARG00000083004	5S_rRNA	GT_Dr_ENSDARG00000083004_18:47870978-47871325_24	0.0147225	0.0148125	0.607453	0.611163	0.99393			LOC402803 protein Fragment [Source:UniProtKB/TrEMBL;Acc:Q7ZVA1]	ENSDARG00000039338|ENSDART00000057492	Q7ZVA1_DANRE	GT_Dr_ENSDARG00000039338_3:10367325-10367464_8	0.661	protein binding;	nucleus;	cell cycle;												GT_Dr_ENSDARG00000001929_23:42650782-42651001_5	0.703626	0.741078	23	chr23:42650818-42650877	GCTCCGGACTGGAGCTGCGCGGCCAGCCCGCTGACAGACAACCTGAAGAAGCGGTACCGG	ENSDARG00000001929	pink1	PTEN induced putative kinase 1 [Source:RefSeq peptide;Acc:NP_001008628]	SERINE/THREONINE KINASE MITOCHONDRIAL PRECURSOR EC_2.7.11.1 PTEN INDUCED KINASE 1	-1	Dr.79196
ENSDARG00000083048	5S_rRNA	GT_Dr_ENSDARG00000083048_24:194821-194968_1	0.0866324	0.0867909	0.864591	0.866172	0.998174			Cholesterol 25-hydroxylase-like protein B (EC 1.14.99.-) [Source:UniProtKB/Swiss-Prot;Acc:Q567X1]	ENSDARG00000039381|ENSDART00000057553	si:dkey-24l11.8	GT_Dr_ENSDARG00000039381_18:26981914-26982107_6	0.581	metal ion binding; steroid hydroxylase activity;	integral to membrane; endoplasmic reticulum;	fatty acid biosynthetic process; oxidation reduction; cholesterol metabolic process; sterol biosynthetic process;												GT_Dr_ENSDARG00000001937_17:45275496-45275614_4	1.53862	1.54835	17	chr17:45275523-45275582	CCAGAATCAACTGACCCTTCCTCTGCTGACCTCCATCGTGGCGGCGGTGCTCGGGTCTCT	ENSDARG00000001937	LOC797465		SOLUTE CARRIER FAMILY 2 FACILITATED GLUCOSE TRANSPORTER MEMBER GLUCOSE TRANSPORTER TYPE GLUT	1
ENSDARG00000080134	5S_rRNA	GT_Dr_ENSDARG00000080134_18:47870978-47871325_24	0.0141152	0.0144327	0.638343	0.652703	0.977999			Cholesterol 25-hydroxylase-like protein B (EC 1.14.99.-) [Source:UniProtKB/Swiss-Prot;Acc:Q567X1]	ENSDARG00000039381|ENSDART00000057553	si:dkey-24l11.8	GT_Dr_ENSDARG00000039381_18:26981914-26982107_7	0.62	metal ion binding; steroid hydroxylase activity;	integral to membrane; endoplasmic reticulum;	fatty acid biosynthetic process; oxidation reduction; cholesterol metabolic process; sterol biosynthetic process;												GT_Dr_ENSDARG00000001937_17:45275496-45275614_6	1.77781	1.8769	17	chr17:45275541-45275600	TCCTCTGCTGACCTCCATCGTGGCGGCGGTGCTCGGGTCTCTCCAGATCGGATACCAAAC	ENSDARG00000001937	LOC797465		SOLUTE CARRIER FAMILY 2 FACILITATED GLUCOSE TRANSPORTER MEMBER GLUCOSE TRANSPORTER TYPE GLUT	1
ENSDARG00000080134	5S_rRNA	GT_Dr_ENSDARG00000080134_18:47870978-47871325_20	0.0411857	0.0409227	0.810554	0.805378	1.00643			Cholesterol 25-hydroxylase-like protein B (EC 1.14.99.-) [Source:UniProtKB/Swiss-Prot;Acc:Q567X1]	ENSDARG00000039381|ENSDART00000057553	si:dkey-24l11.8	GT_Dr_ENSDARG00000039381_18:26981914-26982107_9	0.667	metal ion binding; steroid hydroxylase activity;	integral to membrane; endoplasmic reticulum;	fatty acid biosynthetic process; oxidation reduction; cholesterol metabolic process; sterol biosynthetic process;												GT_Dr_ENSDARG00000002003_3:2819113-2819266_2	5.78004	5.49893	3	chr3:2819140-2819199	AGATGAACGTGGAGCTGACGGCGGAGCGCAGCACCTCTCAGCGGCTGGAAGGAGCTCGCT	ENSDARG00000002003	LOC100003771		MYOSIN MYOSIN HEAVY CHAIN MYOSIN HEAVY CHAIN NON MUSCLE NON MUSCLE MYOSIN HEAVY CHAIN II	1	Dr.114529
ENSDARG00000082144	5S_rRNA	GT_Dr_ENSDARG00000082144_18:47870978-47871325_21	0.0206724	0.0199899	0.837165	0.809528	1.03414			hexokinase 1 [Source:RefSeq peptide;Acc:NP_998417]	ENSDARG00000039452|ENSDART00000110015	hk1	GT_Dr_ENSDARG00000039452_13:23684991-23685203_1	0.221	ATP binding; hexokinase activity;	mitochondrial outer membrane; cytosol;	glycolysis;												GT_Dr_ENSDARG00000002021_17:15507829-15507978_10	0.36444	0.369499	17	chr17:15507910-15507969	GTAATAATCCCGCGGGGTCGCCACATTGCGGTCCTTCACAAGAGTGAAGTGCAGATGCCT	ENSDARG00000002021	pygb	brain glycogen phosphorylase [Source:RefSeq peptide;Acc:NP_997974]	GLYCOGEN PHOSPHORYLASE FORM EC_2.4.1.1	-1	Dr.80010
ENSDARG00000080134	5S_rRNA	GT_Dr_ENSDARG00000080134_18:47870978-47871325_21	0.0245468	0.0233531	0.820066	0.780185	1.05112			hexokinase 1 [Source:RefSeq peptide;Acc:NP_998417]	ENSDARG00000039452|ENSDART00000110015	hk1	GT_Dr_ENSDARG00000039452_13:23684991-23685203_10	0.273	ATP binding; hexokinase activity;	mitochondrial outer membrane; cytosol;	glycolysis;												GT_Dr_ENSDARG00000002021_17:15507829-15507978_3	0.285286	0.322089	17	chr17:15507847-15507906	ATACTGCTGAGTGCGGATCCAGCGGCCCACCAGGTGATCCCGCACGGTGTGCGCCAGGGC	ENSDARG00000002021	pygb	brain glycogen phosphorylase [Source:RefSeq peptide;Acc:NP_997974]	GLYCOGEN PHOSPHORYLASE FORM EC_2.4.1.1	-1	Dr.80010
ENSDARG00000083470	5S_rRNA	GT_Dr_ENSDARG00000083470_18:47870978-47871325_22	0.0255977	0.0249809	0.878696	0.857523	1.02469			hexokinase 1 [Source:RefSeq peptide;Acc:NP_998417]	ENSDARG00000039452|ENSDART00000110015	hk1	GT_Dr_ENSDARG00000039452_13:23684991-23685203_12	0.288	ATP binding; hexokinase activity;	mitochondrial outer membrane; cytosol;	glycolysis;												GT_Dr_ENSDARG00000002021_17:15507829-15507978_4	0.398446	0.419014	17	chr17:15507856-15507915	AGTGCGGATCCAGCGGCCCACCAGGTGATCCCGCACGGTGTGCGCCAGGGCGAAGTAATA	ENSDARG00000002021	pygb	brain glycogen phosphorylase [Source:RefSeq peptide;Acc:NP_997974]	GLYCOGEN PHOSPHORYLASE FORM EC_2.4.1.1	-1	Dr.80010
ENSDARG00000083004	5S_rRNA	GT_Dr_ENSDARG00000083004_18:47870978-47871325_21	0.0219236	0.0201974	0.929504	0.856319	1.08546			hexokinase 1 [Source:RefSeq peptide;Acc:NP_998417]	ENSDARG00000039452|ENSDART00000110015	hk1	GT_Dr_ENSDARG00000039452_13:23684991-23685203_14	0.358	ATP binding; hexokinase activity;	mitochondrial outer membrane; cytosol;	glycolysis;												GT_Dr_ENSDARG00000002021_17:15507829-15507978_6	0.196209	0.163534	17	chr17:15507874-15507933	CACCAGGTGATCCCGCACGGTGTGCGCCAGGGCGAAGTAATAATCCCGCGGGGTCGCCAC	ENSDARG00000002021	pygb	brain glycogen phosphorylase [Source:RefSeq peptide;Acc:NP_997974]	GLYCOGEN PHOSPHORYLASE FORM EC_2.4.1.1	-1	Dr.80010
ENSDARG00000081592	5S_rRNA	GT_Dr_ENSDARG00000081592_18:47870978-47871325_23	0.020029	0.0189599	0.842973	0.797979	1.05639			hexokinase 1 [Source:RefSeq peptide;Acc:NP_998417]	ENSDARG00000039452|ENSDART00000110015	hk1	GT_Dr_ENSDARG00000039452_13:23684991-23685203_17	0.34	ATP binding; hexokinase activity;	mitochondrial outer membrane; cytosol;	glycolysis;												GT_Dr_ENSDARG00000002021_17:15507829-15507978_8	0.378316	0.445468	17	chr17:15507892-15507951	GGTGTGCGCCAGGGCGAAGTAATAATCCCGCGGGGTCGCCACATTGCGGTCCTTCACAAG	ENSDARG00000002021	pygb	brain glycogen phosphorylase [Source:RefSeq peptide;Acc:NP_997974]	GLYCOGEN PHOSPHORYLASE FORM EC_2.4.1.1	-1	Dr.80010
ENSDARG00000082004	5S_rRNA	GT_Dr_ENSDARG00000082004_18:9723185-9723369_8	0.0924689	0.103849	0.776566	0.87214	0.890414			hexokinase 1 [Source:RefSeq peptide;Acc:NP_998417]	ENSDARG00000039452|ENSDART00000110015	hk1	GT_Dr_ENSDARG00000039452_13:23684991-23685203_4	0.204	ATP binding; hexokinase activity;	mitochondrial outer membrane; cytosol;	glycolysis;												GT_Dr_ENSDARG00000002026_13:3770799-3770969_1	0.365118	0.280853	13	chr13:3770799-3770858	CTCCTCCCACAGTCGGATTTCTAGTGCTGGGACTCAGTGTGATCATGTGACGGGCTCGCG	ENSDARG00000002026	B8JLF2_DANRE	Novel protein similar to vertebrate quaking homolog, KH domain RNA binding (Mouse) (QKI) Fragment [Source:UniProtKB/TrEMBL;Acc:B8JLF2]	UNKNOWN	1
ENSDARG00000082004	5S_rRNA	GT_Dr_ENSDARG00000082004_18:9723185-9723369_9	0.0575546	0.0705288	0.687617	0.842623	0.816044			hexokinase 1 [Source:RefSeq peptide;Acc:NP_998417]	ENSDARG00000039452|ENSDART00000110015	hk1	GT_Dr_ENSDARG00000039452_13:23684991-23685203_6	0.176	ATP binding; hexokinase activity;	mitochondrial outer membrane; cytosol;	glycolysis;												GT_Dr_ENSDARG00000002026_13:3770799-3770969_10	0.279767	0.214528	13	chr13:3770880-3770939	TAACGGAGGACCGAATGCCAATCTCATTGAGAAAGCGCCTTTATTGCGCGTGAGAGACGG	ENSDARG00000002026	B8JLF2_DANRE	Novel protein similar to vertebrate quaking homolog, KH domain RNA binding (Mouse) (QKI) Fragment [Source:UniProtKB/TrEMBL;Acc:B8JLF2]	UNKNOWN	1
ENSDARG00000083470	5S_rRNA	GT_Dr_ENSDARG00000083470_18:47870978-47871325_23	0.0210332	0.0214024	0.74254	0.755572	0.982752			hexokinase 1 [Source:RefSeq peptide;Acc:NP_998417]	ENSDARG00000039452|ENSDART00000110015	hk1	GT_Dr_ENSDARG00000039452_13:23684991-23685203_8	0.335	ATP binding; hexokinase activity;	mitochondrial outer membrane; cytosol;	glycolysis;												GT_Dr_ENSDARG00000002026_13:3770799-3770969_12	0.819044	0.583198	13	chr13:3770898-3770957	CAATCTCATTGAGAAAGCGCCTTTATTGCGCGTGAGAGACGGGAGGGACAGACGTTTCTA	ENSDARG00000002026	B8JLF2_DANRE	Novel protein similar to vertebrate quaking homolog, KH domain RNA binding (Mouse) (QKI) Fragment [Source:UniProtKB/TrEMBL;Acc:B8JLF2]	UNKNOWN	1
ENSDARG00000083324	5S_rRNA	GT_Dr_ENSDARG00000083324_18:47871154-47871325_4	0.0168148	0.016653	0.83624	0.828195	1.00971			Activating molecule in BECN1-regulated autophagy protein 1 [Source:UniProtKB/Swiss-Prot;Acc:Q9C0C7]	ENSDARG00000039878|ENSDART00000104686	AMBRA1 (1 of 2)	GT_Dr_ENSDARG00000039878_25:4539806-4539943_5	0.48	protein binding;	cytoplasm;	positive regulation of apoptosis; negative regulation of cell proliferation; neural tube development; autophagy;												GT_Dr_ENSDARG00000002026_13:3770799-3770969_4	0.579865	0.565968	13	chr13:3770826-3770885	TGGGACTCAGTGTGATCATGTGACGGGCTCGCGAGCGCAAGAAGAGCTGGTCGGTAACGG	ENSDARG00000002026	B8JLF2_DANRE	Novel protein similar to vertebrate quaking homolog, KH domain RNA binding (Mouse) (QKI) Fragment [Source:UniProtKB/TrEMBL;Acc:B8JLF2]	UNKNOWN	1
ENSDARG00000083470	5S_rRNA	GT_Dr_ENSDARG00000083470_18:47870978-47871325_24	0.0144344	0.0142407	0.69854	0.689167	1.0136			Activating molecule in BECN1-regulated autophagy protein 1 [Source:UniProtKB/Swiss-Prot;Acc:Q9C0C7]	ENSDARG00000039878|ENSDART00000104686	AMBRA1 (1 of 2)	GT_Dr_ENSDARG00000039878_25:4539806-4539943_6	0.393	protein binding;	cytoplasm;	positive regulation of apoptosis; negative regulation of cell proliferation; neural tube development; autophagy;												GT_Dr_ENSDARG00000002026_13:3770799-3770969_6	0.556334	0.596005	13	chr13:3770844-3770903	TGTGACGGGCTCGCGAGCGCAAGAAGAGCTGGTCGGTAACGGAGGACCGAATGCCAATCT	ENSDARG00000002026	B8JLF2_DANRE	Novel protein similar to vertebrate quaking homolog, KH domain RNA binding (Mouse) (QKI) Fragment [Source:UniProtKB/TrEMBL;Acc:B8JLF2]	UNKNOWN	1
ENSDARG00000080275	5S_rRNA	GT_Dr_ENSDARG00000080275_18:47870978-47871325_21	0.0219745	0.0218894	0.785526	0.782484	1.00389			protein tyrosine phosphatase 4a3 [Source:RefSeq peptide;Acc:NP_998346]	ENSDARG00000039997|ENSDART00000035538	ptp4a3	GT_Dr_ENSDARG00000039997_19:23947883-23948118_10	0.373	identical protein binding; protein tyrosine/serine/threonine phosphatase activity; prenylated protein tyrosine phosphatase activity;	early endosome; plasma membrane;	protein amino acid dephosphorylation;												GT_Dr_ENSDARG00000002026_13:3770799-3770969_8	0.434336	0.513523	13	chr13:3770862-3770921	GCAAGAAGAGCTGGTCGGTAACGGAGGACCGAATGCCAATCTCATTGAGAAAGCGCCTTT	ENSDARG00000002026	B8JLF2_DANRE	Novel protein similar to vertebrate quaking homolog, KH domain RNA binding (Mouse) (QKI) Fragment [Source:UniProtKB/TrEMBL;Acc:B8JLF2]	UNKNOWN	1
ENSDARG00000080275	5S_rRNA	GT_Dr_ENSDARG00000080275_18:47870978-47871325_24	0.0155219	0.0153856	0.578828	0.573745	1.00886			protein tyrosine phosphatase 4a3 [Source:RefSeq peptide;Acc:NP_998346]	ENSDARG00000039997|ENSDART00000035538	ptp4a3	GT_Dr_ENSDARG00000039997_19:23947883-23948118_11	0.339	identical protein binding; protein tyrosine/serine/threonine phosphatase activity; prenylated protein tyrosine phosphatase activity;	early endosome; plasma membrane;	protein amino acid dephosphorylation;												GT_Dr_ENSDARG00000002071_13:11453444-11453744_1	0.95582	0.928833	13	chr13:11453444-11453503	GAGCCAGCAGGTCCACCACCTTCCCTTTGCCTTCATCGCCCCACTGCGCTCCGAGCACCA	ENSDARG00000002071	adss	adenylosuccinate synthase [Source:RefSeq peptide;Acc:NP_001017804]	ADENYLOSUCCINATE SYNTHETASE AMPSASE ADSS EC_6.3.4.4 IMP ASPARTATE LIGASE	-1	Dr.134210
ENSDARG00000080275	5S_rRNA	GT_Dr_ENSDARG00000080275_18:47870978-47871325_20	0.0254697	0.0250086	0.942533	0.92547	1.01844			protein tyrosine phosphatase 4a3 [Source:RefSeq peptide;Acc:NP_998346]	ENSDARG00000039997|ENSDART00000035538	ptp4a3	GT_Dr_ENSDARG00000039997_19:23947883-23948118_12	0.321	identical protein binding; protein tyrosine/serine/threonine phosphatase activity; prenylated protein tyrosine phosphatase activity;	early endosome; plasma membrane;	protein amino acid dephosphorylation;												GT_Dr_ENSDARG00000002077_13:31141636-31142019_10	0.332643	0.32346	13	chr13:31141717-31141776	CAGGTTACCCGTGCGCCATGCGAGTGATATCGGGTGTCTTTGTAAGTGGATAGCTTTCCC	ENSDARG00000002077	mnat1	menage a trois homolog 1 [Source:RefSeq peptide;Acc:NP_001006100]	CDK ACTIVATING KINASE ASSEMBLY FACTOR MAT1 RING FINGER MAT1 MENAGE A TROIS CDK7/CYCLIN H ASSEMBLY FACTOR	1	Dr.91486
ENSDARG00000082004	5S_rRNA	GT_Dr_ENSDARG00000082004_18:9723185-9723369_10	0.0716173	0.0783846	0.737862	0.807584	0.913665			protein tyrosine phosphatase 4a3 [Source:RefSeq peptide;Acc:NP_998346]	ENSDARG00000039997|ENSDART00000035538	ptp4a3	GT_Dr_ENSDARG00000039997_19:23947883-23948118_13	0.47	identical protein binding; protein tyrosine/serine/threonine phosphatase activity; prenylated protein tyrosine phosphatase activity;	early endosome; plasma membrane;	protein amino acid dephosphorylation;												GT_Dr_ENSDARG00000002077_13:31141636-31142019_12	0.285211	0.405866	13	chr13:31141735-31141794	TGCGAGTGATATCGGGTGTCTTTGTAAGTGGATAGCTTTCCCCTTTCGCTCCAGCAGCGT	ENSDARG00000002077	mnat1	menage a trois homolog 1 [Source:RefSeq peptide;Acc:NP_001006100]	CDK ACTIVATING KINASE ASSEMBLY FACTOR MAT1 RING FINGER MAT1 MENAGE A TROIS CDK7/CYCLIN H ASSEMBLY FACTOR	1	Dr.91486
ENSDARG00000082144	5S_rRNA	GT_Dr_ENSDARG00000082144_18:47870978-47871325_23	0.0223482	0.0210932	0.886179	0.836412	1.0595			protein tyrosine phosphatase 4a3 [Source:RefSeq peptide;Acc:NP_998346]	ENSDARG00000039997|ENSDART00000035538	ptp4a3	GT_Dr_ENSDARG00000039997_19:23947883-23948118_14	0.491	identical protein binding; protein tyrosine/serine/threonine phosphatase activity; prenylated protein tyrosine phosphatase activity;	early endosome; plasma membrane;	protein amino acid dephosphorylation;												GT_Dr_ENSDARG00000002077_13:31141636-31142019_16	0.306588	0.33985	13	chr13:31141771-31141830	TTTCCCCTTTCGCTCCAGCAGCGTGACTTGTTCTCAGTCCGATAGTTTGGAGGGACGCAC	ENSDARG00000002077	mnat1	menage a trois homolog 1 [Source:RefSeq peptide;Acc:NP_001006100]	CDK ACTIVATING KINASE ASSEMBLY FACTOR MAT1 RING FINGER MAT1 MENAGE A TROIS CDK7/CYCLIN H ASSEMBLY FACTOR	1	Dr.91486
ENSDARG00000082200	5S_rRNA	GT_Dr_ENSDARG00000082200_4:64023784-64023888_1	0.0148822	0.0152165	0.456789	0.467052	0.978026			protein tyrosine phosphatase 4a3 [Source:RefSeq peptide;Acc:NP_998346]	ENSDARG00000039997|ENSDART00000035538	ptp4a3	GT_Dr_ENSDARG00000039997_19:23947883-23948118_15	0.588	identical protein binding; protein tyrosine/serine/threonine phosphatase activity; prenylated protein tyrosine phosphatase activity;	early endosome; plasma membrane;	protein amino acid dephosphorylation;												GT_Dr_ENSDARG00000002077_13:31141636-31142019_18	0.259904	0.276071	13	chr13:31141789-31141848	CAGCGTGACTTGTTCTCAGTCCGATAGTTTGGAGGGACGCACATGATTGGCTGCTCGGAA	ENSDARG00000002077	mnat1	menage a trois homolog 1 [Source:RefSeq peptide;Acc:NP_001006100]	CDK ACTIVATING KINASE ASSEMBLY FACTOR MAT1 RING FINGER MAT1 MENAGE A TROIS CDK7/CYCLIN H ASSEMBLY FACTOR	1	Dr.91486
ENSDARG00000082144	5S_rRNA	GT_Dr_ENSDARG00000082144_18:47870978-47871325_24	0.0146246	0.0147296	0.675608	0.680459	0.992871			hypothetical protein LOC100003903 [Source:RefSeq peptide;Acc:NP_001139177]	ENSDARG00000040246|ENSDART00000058877	NP_001139177.1	GT_Dr_ENSDARG00000040246_1:2526547-2527002_34	0.664	GTPase activity; protein binding; GTP binding;	intracellular; plasma membrane;	small GTPase mediated signal transduction;												GT_Dr_ENSDARG00000002077_13:31141636-31142019_2	1.7827	1.00779	13	chr13:31141645-31141704	CAGACATTGTTTTTGTTCTTCACCTCAGATTCCTTTAGTCCGTCACCCCGCCTCGTTTCT	ENSDARG00000002077	mnat1	menage a trois homolog 1 [Source:RefSeq peptide;Acc:NP_001006100]	CDK ACTIVATING KINASE ASSEMBLY FACTOR MAT1 RING FINGER MAT1 MENAGE A TROIS CDK7/CYCLIN H ASSEMBLY FACTOR	1	Dr.91486
ENSDARG00000082144	5S_rRNA	GT_Dr_ENSDARG00000082144_18:47870978-47871325_22	0.024133	0.0224585	0.974953	0.907308	1.07456			somatostatin 1 [Source:RefSeq peptide;Acc:NP_898893]	ENSDARG00000040799|ENSDART00000059791	sst1	GT_Dr_ENSDARG00000040799_15:37064234-37064398_6	0.604	zinc ion binding; sequence-specific DNA binding; hormone activity; transcription factor activity;	cell soma; extracellular space; nucleus;	axon guidance; negative regulation of neuron differentiation; induction of apoptosis by hormones; regulation of cell growth; regulation of cell migration; regulation of transcription, DNA-dependent; response to steroid hormone stimulus; hyperosmotic response; negative regulation of cell proliferation; central nervous system neuron differentiation; cerebellum development; response to drug; synapti…												GT_Dr_ENSDARG00000002077_13:31141636-31142019_4	1.77573	1.56307	13	chr13:31141663-31141722	TTCACCTCAGATTCCTTTAGTCCGTCACCCCGCCTCGTTTCTGCCCAAGCTGATCAGGTT	ENSDARG00000002077	mnat1	menage a trois homolog 1 [Source:RefSeq peptide;Acc:NP_001006100]	CDK ACTIVATING KINASE ASSEMBLY FACTOR MAT1 RING FINGER MAT1 MENAGE A TROIS CDK7/CYCLIN H ASSEMBLY FACTOR	1	Dr.91486
ENSDARG00000080640	5S_rRNA	GT_Dr_ENSDARG00000080640_14:28998934-28999070_1	0.203038	0.225317	0.482067	0.534965	0.901119				ENSDARG00000041162|ENSDART00000048546	LOC100150246	GT_Dr_ENSDARG00000041162_14:45418804-45419201_10	0.45	PLC activating metabotropic glutamate receptor activity; protein binding; G-protein coupled receptor activity;	dendritic spine; presynaptic membrane; microsome; cell soma; postsynaptic membrane; axon; postsynaptic density; integral to plasma membrane; nucleus;	locomotory behavior; activation of MAPKK activity; elevation of cytosolic calcium ion concentration during G-protein signaling, coupled to IP3 second messenger (phospholipase C activating); regulation of MAPKKK cascade; membrane depolarization; activation of phospholipase C activity by metabotropic glutamate receptor signaling pathway; calcium-mediated signaling; regulation of sensory perception …												GT_Dr_ENSDARG00000002077_13:31141636-31142019_6	0.827466	0.69107	13	chr13:31141681-31141740	AGTCCGTCACCCCGCCTCGTTTCTGCCCAAGCTGATCAGGTTACCCGTGCGCCATGCGAG	ENSDARG00000002077	mnat1	menage a trois homolog 1 [Source:RefSeq peptide;Acc:NP_001006100]	CDK ACTIVATING KINASE ASSEMBLY FACTOR MAT1 RING FINGER MAT1 MENAGE A TROIS CDK7/CYCLIN H ASSEMBLY FACTOR	1	Dr.91486
ENSDARG00000082004	5S_rRNA	GT_Dr_ENSDARG00000082004_18:9723185-9723369_12	0.0733045	0.0684017	0.69518	0.648685	1.07168			histone deacetylase 4 [Source:RefSeq peptide;Acc:NP_001034447]	ENSDARG00000041204|ENSDART00000036277	hdac4	GT_Dr_ENSDARG00000041204_9:46375505-46375895_1	0.382	histone deacetylase activity; DNA binding; transcription factor binding; specific transcriptional repressor activity;	histone deacetylase complex; cytoplasm;	chromatin modification; inflammatory response; cell cycle; negative regulation of striated muscle development; skeletal system development; negative regulation of cell proliferation; negative regulation of transcription from RNA polymerase II promoter; nervous system development; B cell differentiation;												GT_Dr_ENSDARG00000002077_13:31141636-31142019_8	0.422475	0.420555	13	chr13:31141699-31141758	GTTTCTGCCCAAGCTGATCAGGTTACCCGTGCGCCATGCGAGTGATATCGGGTGTCTTTG	ENSDARG00000002077	mnat1	menage a trois homolog 1 [Source:RefSeq peptide;Acc:NP_001006100]	CDK ACTIVATING KINASE ASSEMBLY FACTOR MAT1 RING FINGER MAT1 MENAGE A TROIS CDK7/CYCLIN H ASSEMBLY FACTOR	1	Dr.91486
ENSDARG00000082966	5S_rRNA	GT_Dr_ENSDARG00000082966_4:55054509-55054766_1	0.0588068	0.0589987	0.707635	0.709944	0.996748			histone deacetylase 4 [Source:RefSeq peptide;Acc:NP_001034447]	ENSDARG00000041204|ENSDART00000036277	hdac4	GT_Dr_ENSDARG00000041204_9:46375505-46375895_24	0.212	histone deacetylase activity; DNA binding; transcription factor binding; specific transcriptional repressor activity;	histone deacetylase complex; cytoplasm;	chromatin modification; inflammatory response; cell cycle; negative regulation of striated muscle development; skeletal system development; negative regulation of cell proliferation; negative regulation of transcription from RNA polymerase II promoter; nervous system development; B cell differentiation;												GT_Dr_ENSDARG00000002128_4:17454912-17455335_10	0.499116	0.468689	4	chr4:17454993-17455052	CACCGAATCCTCCGCGGACTCGCGCATCCCGGAGCTGTAGAGCGCGCGGAAGTAATCGCT	ENSDARG00000002128	cwf19l1	CWF19-like protein 1 [Source:UniProtKB/Swiss-Prot;Acc:Q5RGJ5]	CWF19 1	1	Dr.75925
ENSDARG00000080225	5S_rRNA	GT_Dr_ENSDARG00000080225_19:24353483-24353595_6	0.141598	0.153409	0.936615	1.01474	0.923006			histone deacetylase 4 [Source:RefSeq peptide;Acc:NP_001034447]	ENSDARG00000041204|ENSDART00000036277	hdac4	GT_Dr_ENSDARG00000041204_9:46375505-46375895_30	0.221	histone deacetylase activity; DNA binding; transcription factor binding; specific transcriptional repressor activity;	histone deacetylase complex; cytoplasm;	chromatin modification; inflammatory response; cell cycle; negative regulation of striated muscle development; skeletal system development; negative regulation of cell proliferation; negative regulation of transcription from RNA polymerase II promoter; nervous system development; B cell differentiation;												GT_Dr_ENSDARG00000002128_4:17454912-17455335_12	0.526184	0.436779	4	chr4:17455011-17455070	CTCGCGCATCCCGGAGCTGTAGAGCGCGCGGAAGTAATCGCTCTTCTCGATTAGTTTGCT	ENSDARG00000002128	cwf19l1	CWF19-like protein 1 [Source:UniProtKB/Swiss-Prot;Acc:Q5RGJ5]	CWF19 1	1	Dr.75925
ENSDARG00000080225	5S_rRNA	GT_Dr_ENSDARG00000080225_19:24353483-24353595_4	0.0546071	0.0582771	0.780392	0.83284	0.937025			Trafficking kinesin-binding protein 1 (106 kDa O-GlcNAc transferase-interacting protein) [Source:UniProtKB/Swiss-Prot;Acc:Q9UPV9]	ENSDARG00000041304|ENSDART00000085678	TRAK1 (1 of 2)	GT_Dr_ENSDARG00000041304_16:4508556-4508704_5	0.434	GABA receptor binding; kinesin-associated mitochondrial adaptor activity;	mitochondrion; nucleus;	protein amino acid O-linked glycosylation; regulation of transcription from RNA polymerase II promoter; protein targeting;												GT_Dr_ENSDARG00000002128_4:17454912-17455335_4	1.50672	1.24577	4	chr4:17454939-17454998	GTTGATGAACTCCAGCACTAGCTCGAGCCCGGGCGCGCTCAGTCCCCGCAGCCGCACCGA	ENSDARG00000002128	cwf19l1	CWF19-like protein 1 [Source:UniProtKB/Swiss-Prot;Acc:Q5RGJ5]	CWF19 1	1	Dr.75925
ENSDARG00000081327	5S_rRNA	GT_Dr_ENSDARG00000081327_3:3185774-3186067_1	0.238401	0.259102	0.87449	0.950424	0.920105			eukaryotic translation initiation factor 2B, subunit 2 beta [Source:RefSeq peptide;Acc:NP_998068]	ENSDARG00000041397|ENSDART00000060689	eif2b2	GT_Dr_ENSDARG00000041397_20:44798178-44798600_28	0.664	protein binding; GTP binding; translation initiation factor activity; ATP binding; guanyl-nucleotide exchange factor activity;	nucleolus; eukaryotic translation initiation factor 2B complex;	response to glucose stimulus; cellular response to stimulus; ovarian follicle development; oligodendrocyte development; response to peptide hormone stimulus; regulation of translational initiation; response to heat; myelination;												GT_Dr_ENSDARG00000002128_4:17454912-17455335_5	1.92476	1.72017	4	chr4:17454948-17455007	CTCCAGCACTAGCTCGAGCCCGGGCGCGCTCAGTCCCCGCAGCCGCACCGAATCCTCCGC	ENSDARG00000002128	cwf19l1	CWF19-like protein 1 [Source:UniProtKB/Swiss-Prot;Acc:Q5RGJ5]	CWF19 1	1	Dr.75925
ENSDARG00000081196	5S_rRNA	GT_Dr_ENSDARG00000081196_17:48382345-48382478_1	0.183402	0.184339	1.23581	1.24212	0.994916			START domain containing 10 [Source:RefSeq peptide;Acc:NP_991209]	ENSDARG00000041884|ENSDART00000061376	zgc:77147	GT_Dr_ENSDARG00000041884_15:45954304-45954779_20	0.65		cilium; flagellum;													GT_Dr_ENSDARG00000002128_4:17454912-17455335_6	1.75017	1.59208	4	chr4:17454957-17455016	TAGCTCGAGCCCGGGCGCGCTCAGTCCCCGCAGCCGCACCGAATCCTCCGCGGACTCGCG	ENSDARG00000002128	cwf19l1	CWF19-like protein 1 [Source:UniProtKB/Swiss-Prot;Acc:Q5RGJ5]	CWF19 1	1	Dr.75925
ENSDARG00000083558	5S_rRNA	GT_Dr_ENSDARG00000083558_4:64025193-64025484_12	0.0240172	0.0250593	0.490663	0.511953	0.958414			Serine/threonine-protein phosphatase 4 regulatory subunit 3 (SMEK homolog 1) [Source:UniProtKB/Swiss-Prot;Acc:Q5SP90]	ENSDARG00000042187|ENSDART00000061843	si:dkey-65b13.2	GT_Dr_ENSDARG00000042187_20:33434886-33435113_12	0.584	protein binding;	centrosome; nucleus;													GT_Dr_ENSDARG00000002128_4:17454912-17455335_8	1.89491	1.76812	4	chr4:17454975-17455034	GCTCAGTCCCCGCAGCCGCACCGAATCCTCCGCGGACTCGCGCATCCCGGAGCTGTAGAG	ENSDARG00000002128	cwf19l1	CWF19-like protein 1 [Source:UniProtKB/Swiss-Prot;Acc:Q5RGJ5]	CWF19 1	1	Dr.75925
ENSDARG00000083285	5S_rRNA	GT_Dr_ENSDARG00000083285_21:30795414-30795537_4	0.666775	0.671978	0.523098	0.527179	0.992258			Novel protein Fragment [Source:UniProtKB/TrEMBL;Acc:Q1LY58]	ENSDARG00000042285|ENSDART00000088890	Q1LY58_DANRE	GT_Dr_ENSDARG00000042285_22:21364656-21364801_10	0.18	binding; ATPase activity;	integral to membrane;													GT_Dr_ENSDARG00000002131_4:23758369-23758733_1	1.86067	1.72583	4	chr4:23758369-23758428	CTACCTTTGCTCTGTGGTGGGTTCTGGCTGCGGTCTCGCAGTATGTTGATCTGGTAAACG	ENSDARG00000002131	cugbp2	CUG-BP- and ETR-3-like factor 2 (CELF-2)(Bruno-like protein 3)(RNA-binding protein BRUNOL-3)(CUG triplet repeat RNA-binding protein 2)(CUG-BP2)(ELAV-type RNA-binding protein 3)(ETR-3) [Source:UniProtKB/Swiss-Prot;Acc:Q6P0B1]	CUG BP AND ETR 3 FACTOR 2 CELF 2 BRUNO 3 RNA BINDING BRUNOL 3 CUG TRIPLET REPEAT RNA BINDING 2 CUG BP2 ELAV TYPE RNA BINDING 3 ETR 3	-1	Dr.77531
ENSDARG00000083285	5S_rRNA	GT_Dr_ENSDARG00000083285_21:30795414-30795537_5	0.424268	0.392166	0.706705	0.653232	1.08186			Novel protein Fragment [Source:UniProtKB/TrEMBL;Acc:Q1LY58]	ENSDARG00000042285|ENSDART00000088890	Q1LY58_DANRE	GT_Dr_ENSDARG00000042285_22:21364656-21364801_7	0.384	binding; ATPase activity;	integral to membrane;													GT_Dr_ENSDARG00000002131_4:23758369-23758733_12	3.25377	3.97858	4	chr4:23758468-23758527	GACCAGGAGCGAGGAATCTGACCCACGAACATCTTAATGGCGTCCGGATCAGGCTGGTCT	ENSDARG00000002131	cugbp2	CUG-BP- and ETR-3-like factor 2 (CELF-2)(Bruno-like protein 3)(RNA-binding protein BRUNOL-3)(CUG triplet repeat RNA-binding protein 2)(CUG-BP2)(ELAV-type RNA-binding protein 3)(ETR-3) [Source:UniProtKB/Swiss-Prot;Acc:Q6P0B1]	CUG BP AND ETR 3 FACTOR 2 CELF 2 BRUNO 3 RNA BINDING BRUNOL 3 CUG TRIPLET REPEAT RNA BINDING 2 CUG BP2 ELAV TYPE RNA BINDING 3 ETR 3	-1	Dr.77531
ENSDARG00000080059	5S_rRNA	GT_Dr_ENSDARG00000080059_2:2146386-2146527_1	0.149479	0.149037	0.541893	0.540293	1.00296			Novel protein Fragment [Source:UniProtKB/TrEMBL;Acc:Q1LY58]	ENSDARG00000042285|ENSDART00000088890	Q1LY58_DANRE	GT_Dr_ENSDARG00000042285_22:21364656-21364801_8	0.184	binding; ATPase activity;	integral to membrane;													GT_Dr_ENSDARG00000002131_4:23758369-23758733_13	2.88609	3.92335	4	chr4:23758477-23758536	CGAGGAATCTGACCCACGAACATCTTAATGGCGTCCGGATCAGGCTGGTCTGAATGCTCC	ENSDARG00000002131	cugbp2	CUG-BP- and ETR-3-like factor 2 (CELF-2)(Bruno-like protein 3)(RNA-binding protein BRUNOL-3)(CUG triplet repeat RNA-binding protein 2)(CUG-BP2)(ELAV-type RNA-binding protein 3)(ETR-3) [Source:UniProtKB/Swiss-Prot;Acc:Q6P0B1]	CUG BP AND ETR 3 FACTOR 2 CELF 2 BRUNO 3 RNA BINDING BRUNOL 3 CUG TRIPLET REPEAT RNA BINDING 2 CUG BP2 ELAV TYPE RNA BINDING 3 ETR 3	-1	Dr.77531
ENSDARG00000080225	5S_rRNA	GT_Dr_ENSDARG00000080225_19:24353483-24353595_1	0.0985209	0.103577	0.726931	0.764241	0.95118			Novel protein Fragment [Source:UniProtKB/TrEMBL;Acc:Q1LY58]	ENSDARG00000042285|ENSDART00000088890	Q1LY58_DANRE	GT_Dr_ENSDARG00000042285_22:21364656-21364801_9	0.358	binding; ATPase activity;	integral to membrane;													GT_Dr_ENSDARG00000002131_4:23758369-23758733_14	3.09778	3.76341	4	chr4:23758486-23758545	TGACCCACGAACATCTTAATGGCGTCCGGATCAGGCTGGTCTGAATGCTCCAGAGCGCCG	ENSDARG00000002131	cugbp2	CUG-BP- and ETR-3-like factor 2 (CELF-2)(Bruno-like protein 3)(RNA-binding protein BRUNOL-3)(CUG triplet repeat RNA-binding protein 2)(CUG-BP2)(ELAV-type RNA-binding protein 3)(ETR-3) [Source:UniProtKB/Swiss-Prot;Acc:Q6P0B1]	CUG BP AND ETR 3 FACTOR 2 CELF 2 BRUNO 3 RNA BINDING BRUNOL 3 CUG TRIPLET REPEAT RNA BINDING 2 CUG BP2 ELAV TYPE RNA BINDING 3 ETR 3	-1	Dr.77531
ENSDARG00000083285	5S_rRNA	GT_Dr_ENSDARG00000083285_21:30795414-30795537_8	0.147523	0.152848	0.874512	0.906079	0.965161			mitogen-activated protein kinase kinase kinase 12 [Source:RefSeq peptide;Acc:NP_996977]	ENSDARG00000042565|ENSDART00000115193	map3k12	GT_Dr_ENSDARG00000042565_9:297492-297836_17	0.561	protein tyrosine kinase activity; magnesium ion binding; MAP kinase kinase kinase activity; nucleotide binding; protein kinase binding; protein homodimerization activity;	cytosol; axon part; membrane fraction; growth cone; plasma membrane;	peptidyl-serine phosphorylation; JNK cascade; histone phosphorylation; peptidyl-threonine phosphorylation; protein amino acid autophosphorylation;												GT_Dr_ENSDARG00000002131_4:23758369-23758733_15	3.09954	3.8249	4	chr4:23758495-23758554	AACATCTTAATGGCGTCCGGATCAGGCTGGTCTGAATGCTCCAGAGCGCCGTTCATCTTC	ENSDARG00000002131	cugbp2	CUG-BP- and ETR-3-like factor 2 (CELF-2)(Bruno-like protein 3)(RNA-binding protein BRUNOL-3)(CUG triplet repeat RNA-binding protein 2)(CUG-BP2)(ELAV-type RNA-binding protein 3)(ETR-3) [Source:UniProtKB/Swiss-Prot;Acc:Q6P0B1]	CUG BP AND ETR 3 FACTOR 2 CELF 2 BRUNO 3 RNA BINDING BRUNOL 3 CUG TRIPLET REPEAT RNA BINDING 2 CUG BP2 ELAV TYPE RNA BINDING 3 ETR 3	-1	Dr.77531
ENSDARG00000081824	5S_rRNA	GT_Dr_ENSDARG00000081824_22:17554529-17554749_8	0.0705333	0.0704262	0.94356	0.942127	1.00152				ENSDARG00000042582|ENSDART00000013762	LOC100149001	GT_Dr_ENSDARG00000042582_1:57325501-57325604_2	0.509	receptor binding;		signal transduction;												GT_Dr_ENSDARG00000002131_4:23758369-23758733_16	3.38616	3.86188	4	chr4:23758504-23758563	ATGGCGTCCGGATCAGGCTGGTCTGAATGCTCCAGAGCGCCGTTCATCTTCCCAGCTGTA	ENSDARG00000002131	cugbp2	CUG-BP- and ETR-3-like factor 2 (CELF-2)(Bruno-like protein 3)(RNA-binding protein BRUNOL-3)(CUG triplet repeat RNA-binding protein 2)(CUG-BP2)(ELAV-type RNA-binding protein 3)(ETR-3) [Source:UniProtKB/Swiss-Prot;Acc:Q6P0B1]	CUG BP AND ETR 3 FACTOR 2 CELF 2 BRUNO 3 RNA BINDING BRUNOL 3 CUG TRIPLET REPEAT RNA BINDING 2 CUG BP2 ELAV TYPE RNA BINDING 3 ETR 3	-1	Dr.77531
ENSDARG00000082901	5S_rRNA	GT_Dr_ENSDARG00000082901_22:32920662-32920924_1	0.067358	0.0917613	0.814	1.10891	0.734057			UDP-Gal:betaGlcNAc beta 1,3-galactosyltransferase, polypeptide 2	ENSDARG00000042628|ENSDART00000062534	b3galt2	GT_Dr_ENSDARG00000042628_22:24960800-24961137_10	0.212	UDP-galactose:beta-N-acetylglucosamine beta-1,3-galactosyltransferase activity;	Golgi apparatus; integral to membrane;	oligosaccharide biosynthetic process; protein amino acid glycosylation;												GT_Dr_ENSDARG00000002131_4:23758369-23758733_18	3.41374	4.05406	4	chr4:23758522-23758581	TGGTCTGAATGCTCCAGAGCGCCGTTCATCTTCCCAGCTGTACCGTTACTGCAAAGACAG	ENSDARG00000002131	cugbp2	CUG-BP- and ETR-3-like factor 2 (CELF-2)(Bruno-like protein 3)(RNA-binding protein BRUNOL-3)(CUG triplet repeat RNA-binding protein 2)(CUG-BP2)(ELAV-type RNA-binding protein 3)(ETR-3) [Source:UniProtKB/Swiss-Prot;Acc:Q6P0B1]	CUG BP AND ETR 3 FACTOR 2 CELF 2 BRUNO 3 RNA BINDING BRUNOL 3 CUG TRIPLET REPEAT RNA BINDING 2 CUG BP2 ELAV TYPE RNA BINDING 3 ETR 3	-1	Dr.77531
ENSDARG00000081824	5S_rRNA	GT_Dr_ENSDARG00000081824_22:17554529-17554749_5	0.0536554	0.0538707	0.836772	0.84013	0.996002			UDP-Gal:betaGlcNAc beta 1,3-galactosyltransferase, polypeptide 2 [Source:RefSeq peptide;Acc:NP_996984]	ENSDARG00000042628|ENSDART00000062534	b3galt2	GT_Dr_ENSDARG00000042628_22:24960800-24961137_11	0.588	UDP-galactose:beta-N-acetylglucosamine beta-1,3-galactosyltransferase activity;	Golgi apparatus; integral to membrane;	oligosaccharide biosynthetic process; protein amino acid glycosylation;												GT_Dr_ENSDARG00000002131_4:23758369-23758733_2	2.02284	2.18111	4	chr4:23758378-23758437	CTCTGTGGTGGGTTCTGGCTGCGGTCTCGCAGTATGTTGATCTGGTAAACGGCTCCGTAC	ENSDARG00000002131	cugbp2	CUG-BP- and ETR-3-like factor 2 (CELF-2)(Bruno-like protein 3)(RNA-binding protein BRUNOL-3)(CUG triplet repeat RNA-binding protein 2)(CUG-BP2)(ELAV-type RNA-binding protein 3)(ETR-3) [Source:UniProtKB/Swiss-Prot;Acc:Q6P0B1]	CUG BP AND ETR 3 FACTOR 2 CELF 2 BRUNO 3 RNA BINDING BRUNOL 3 CUG TRIPLET REPEAT RNA BINDING 2 CUG BP2 ELAV TYPE RNA BINDING 3 ETR 3	-1	Dr.77531
ENSDARG00000082901	5S_rRNA	GT_Dr_ENSDARG00000082901_22:32920257-32920569_5	0.0108757	0.0105761	0.749813	0.729156	1.02833			UDP-Gal:betaGlcNAc beta 1,3-galactosyltransferase, polypeptide 2 [Source:RefSeq peptide;Acc:NP_996984]	ENSDARG00000042628|ENSDART00000062534	b3galt2	GT_Dr_ENSDARG00000042628_22:24960800-24961137_12	0.621	UDP-galactose:beta-N-acetylglucosamine beta-1,3-galactosyltransferase activity;	Golgi apparatus; integral to membrane;	oligosaccharide biosynthetic process; protein amino acid glycosylation;												GT_Dr_ENSDARG00000002131_4:23758369-23758733_3	2.00646	2.38358	4	chr4:23758387-23758446	GGGTTCTGGCTGCGGTCTCGCAGTATGTTGATCTGGTAAACGGCTCCGTACGGCTCAAAC	ENSDARG00000002131	cugbp2	CUG-BP- and ETR-3-like factor 2 (CELF-2)(Bruno-like protein 3)(RNA-binding protein BRUNOL-3)(CUG triplet repeat RNA-binding protein 2)(CUG-BP2)(ELAV-type RNA-binding protein 3)(ETR-3) [Source:UniProtKB/Swiss-Prot;Acc:Q6P0B1]	CUG BP AND ETR 3 FACTOR 2 CELF 2 BRUNO 3 RNA BINDING BRUNOL 3 CUG TRIPLET REPEAT RNA BINDING 2 CUG BP2 ELAV TYPE RNA BINDING 3 ETR 3	-1	Dr.77531
ENSDARG00000081839	5S_rRNA	GT_Dr_ENSDARG00000081839_25:24575075-24575191_2	0.0352172	0.0359166	0.731345	0.74587	0.980526			UDP-Gal:betaGlcNAc beta 1,3-galactosyltransferase, polypeptide 2 [Source:RefSeq peptide;Acc:NP_996984]	ENSDARG00000042628|ENSDART00000062534	b3galt2	GT_Dr_ENSDARG00000042628_22:24960800-24961137_13	0.521	UDP-galactose:beta-N-acetylglucosamine beta-1,3-galactosyltransferase activity;	Golgi apparatus; integral to membrane;	oligosaccharide biosynthetic process; protein amino acid glycosylation;												GT_Dr_ENSDARG00000002131_4:23758369-23758733_4	2.27154	2.71731	4	chr4:23758396-23758455	CTGCGGTCTCGCAGTATGTTGATCTGGTAAACGGCTCCGTACGGCTCAAACAGCTCCTTT	ENSDARG00000002131	cugbp2	CUG-BP- and ETR-3-like factor 2 (CELF-2)(Bruno-like protein 3)(RNA-binding protein BRUNOL-3)(CUG triplet repeat RNA-binding protein 2)(CUG-BP2)(ELAV-type RNA-binding protein 3)(ETR-3) [Source:UniProtKB/Swiss-Prot;Acc:Q6P0B1]	CUG BP AND ETR 3 FACTOR 2 CELF 2 BRUNO 3 RNA BINDING BRUNOL 3 CUG TRIPLET REPEAT RNA BINDING 2 CUG BP2 ELAV TYPE RNA BINDING 3 ETR 3	-1	Dr.77531
ENSDARG00000081824	5S_rRNA	GT_Dr_ENSDARG00000081824_22:17554529-17554749_4	0.0419531	0.0429248	0.788167	0.806422	0.977363			UDP-Gal:betaGlcNAc beta 1,3-galactosyltransferase, polypeptide 2 [Source:RefSeq peptide;Acc:NP_996984]	ENSDARG00000042628|ENSDART00000062534	b3galt2	GT_Dr_ENSDARG00000042628_22:24960800-24961137_16	0.423	UDP-galactose:beta-N-acetylglucosamine beta-1,3-galactosyltransferase activity;	Golgi apparatus; integral to membrane;	oligosaccharide biosynthetic process; protein amino acid glycosylation;												GT_Dr_ENSDARG00000002184_5:35448900-35449070_5	0.538095	0.49198	5	chr5:35448936-35448995	ACTGTTTGTGTCTTCAGCAGCCGCCATTTCTCAAAGCGTATTTAAGATCCAACTCGGCCT	ENSDARG00000002184	zgc:55347	immunoglobulin binding protein 1 [Source:RefSeq peptide;Acc:NP_998687]	IMMUNOGLOBULIN BINDING 1 CD79A BINDING 1 SIGNAL TRANSDUCTION MOLECULE ALPHA 4	-1	Dr.75484
ENSDARG00000082901	5S_rRNA	GT_Dr_ENSDARG00000082901_22:32920257-32920569_13	0.0155087	0.0148503	0.582606	0.557871	1.04434			UDP-Gal:betaGlcNAc beta 1,3-galactosyltransferase, polypeptide 2 [Source:RefSeq peptide;Acc:NP_996984]	ENSDARG00000042628|ENSDART00000062534	b3galt2	GT_Dr_ENSDARG00000042628_22:24960800-24961137_17	0.541	UDP-galactose:beta-N-acetylglucosamine beta-1,3-galactosyltransferase activity;	Golgi apparatus; integral to membrane;	oligosaccharide biosynthetic process; protein amino acid glycosylation;												GT_Dr_ENSDARG00000002184_5:35448900-35449070_6	0.566289	0.423992	5	chr5:35448945-35449004	GTCTTCAGCAGCCGCCATTTCTCAAAGCGTATTTAAGATCCAACTCGGCCTCCGTCTGTT	ENSDARG00000002184	zgc:55347	immunoglobulin binding protein 1 [Source:RefSeq peptide;Acc:NP_998687]	IMMUNOGLOBULIN BINDING 1 CD79A BINDING 1 SIGNAL TRANSDUCTION MOLECULE ALPHA 4	-1	Dr.75484
ENSDARG00000081824	5S_rRNA	GT_Dr_ENSDARG00000081824_22:17554529-17554749_2	0.061189	0.0629355	0.700863	0.720866	0.97225			UDP-Gal:betaGlcNAc beta 1,3-galactosyltransferase, polypeptide 2	ENSDARG00000042628|ENSDART00000062534	b3galt2	GT_Dr_ENSDARG00000042628_22:24960800-24961137_18	0.28	UDP-galactose:beta-N-acetylglucosamine beta-1,3-galactosyltransferase activity;	Golgi apparatus; integral to membrane;	oligosaccharide biosynthetic process; protein amino acid glycosylation;												GT_Dr_ENSDARG00000002190_1:33964231-33964741_1	1.34735	1.08479	1	chr1:33964231-33964290	AACCTGACTCATTGTCTGCAAGCAAGTCTGAGCTGTGGAGAAACATGCCCACCGCCGCCA	ENSDARG00000002190	chmp2bl	Charged multivesicular body protein 2b (Chromatin-modifying protein 2b)(CHMP2b) [Source:UniProtKB/Swiss-Prot;Acc:Q6NXD2]	CHARGED MULTIVESICULAR BODY 2B CHROMATIN MODIFYING 2B CHMP2B	1	Dr.143624
ENSDARG00000080844	5S_rRNA	GT_Dr_ENSDARG00000080844_4:50757819-50757965_10	0.0163252	0.0157994	0.710742	0.687852	1.03328			UDP-Gal:betaGlcNAc beta 1,3-galactosyltransferase, polypeptide 2	ENSDARG00000042628|ENSDART00000062534	b3galt2	GT_Dr_ENSDARG00000042628_22:24960800-24961137_3	0.307	UDP-galactose:beta-N-acetylglucosamine beta-1,3-galactosyltransferase activity;	Golgi apparatus; integral to membrane;	oligosaccharide biosynthetic process; protein amino acid glycosylation;												GT_Dr_ENSDARG00000002190_1:33964231-33964741_14	0.285172	0.360576	1	chr1:33964348-33964407	GTATTATCTCTTTCCCCCACGAATGCGTCTCTTCTTACCCGACACAGACTCGCCTCGTCA	ENSDARG00000002190	chmp2bl	Charged multivesicular body protein 2b (Chromatin-modifying protein 2b)(CHMP2b) [Source:UniProtKB/Swiss-Prot;Acc:Q6NXD2]	CHARGED MULTIVESICULAR BODY 2B CHROMATIN MODIFYING 2B CHMP2B	1	Dr.143624
ENSDARG00000082901	5S_rRNA	GT_Dr_ENSDARG00000082901_22:32920257-32920569_4	0.0290067	0.0283788	0.749166	0.732952	1.02212			UDP-Gal:betaGlcNAc beta 1,3-galactosyltransferase, polypeptide 2 [Source:RefSeq peptide;Acc:NP_996984]	ENSDARG00000042628|ENSDART00000062534	b3galt2	GT_Dr_ENSDARG00000042628_22:24960800-24961137_4	0.419	UDP-galactose:beta-N-acetylglucosamine beta-1,3-galactosyltransferase activity;	Golgi apparatus; integral to membrane;	oligosaccharide biosynthetic process; protein amino acid glycosylation;												GT_Dr_ENSDARG00000002190_1:33964231-33964741_16	0.715978	0.606664	1	chr1:33964366-33964425	ACGAATGCGTCTCTTCTTACCCGACACAGACTCGCCTCGTCACTCCCAGGCCTCCGGAGC	ENSDARG00000002190	chmp2bl	Charged multivesicular body protein 2b (Chromatin-modifying protein 2b)(CHMP2b) [Source:UniProtKB/Swiss-Prot;Acc:Q6NXD2]	CHARGED MULTIVESICULAR BODY 2B CHROMATIN MODIFYING 2B CHMP2B	1	Dr.143624
ENSDARG00000080983	5S_rRNA	GT_Dr_ENSDARG00000080983_8:3613063-3613204_4	0.0526158	0.0470942	0.676812	0.605786	1.11725			UDP-Gal:betaGlcNAc beta 1,3-galactosyltransferase, polypeptide 2	ENSDARG00000042628|ENSDART00000062534	b3galt2	GT_Dr_ENSDARG00000042628_22:24960800-24961137_5	0.329	UDP-galactose:beta-N-acetylglucosamine beta-1,3-galactosyltransferase activity;	Golgi apparatus; integral to membrane;	oligosaccharide biosynthetic process; protein amino acid glycosylation;												GT_Dr_ENSDARG00000002190_1:33964231-33964741_18	1.20339	1.20783	1	chr1:33964384-33964443	ACCCGACACAGACTCGCCTCGTCACTCCCAGGCCTCCGGAGCTCCACTTTTATTTAGTCC	ENSDARG00000002190	chmp2bl	Charged multivesicular body protein 2b (Chromatin-modifying protein 2b)(CHMP2b) [Source:UniProtKB/Swiss-Prot;Acc:Q6NXD2]	CHARGED MULTIVESICULAR BODY 2B CHROMATIN MODIFYING 2B CHMP2B	1	Dr.143624
ENSDARG00000082901	5S_rRNA	GT_Dr_ENSDARG00000082901_22:32920257-32920569_14	0.0272981	0.02759	0.517033	0.522561	0.989423			UDP-Gal:betaGlcNAc beta 1,3-galactosyltransferase, polypeptide 2	ENSDARG00000042628|ENSDART00000062534	b3galt2	GT_Dr_ENSDARG00000042628_22:24960800-24961137_6	0.305	UDP-galactose:beta-N-acetylglucosamine beta-1,3-galactosyltransferase activity;	Golgi apparatus; integral to membrane;	oligosaccharide biosynthetic process; protein amino acid glycosylation;												GT_Dr_ENSDARG00000002190_1:33964231-33964741_21	0.610005	0.659415	1	chr1:33964411-33964470	CCAGGCCTCCGGAGCTCCACTTTTATTTAGTCCGACACGTAAGAGACCGCGTCAGGCTAC	ENSDARG00000002190	chmp2bl	Charged multivesicular body protein 2b (Chromatin-modifying protein 2b)(CHMP2b) [Source:UniProtKB/Swiss-Prot;Acc:Q6NXD2]	CHARGED MULTIVESICULAR BODY 2B CHROMATIN MODIFYING 2B CHMP2B	1	Dr.143624
ENSDARG00000082215	5S_rRNA	GT_Dr_ENSDARG00000082215_23:35995220-35995361_3	0.0591471	0.0597227	1.24797	1.26011	0.990361			cytochrome P450, family 51, subfamily A, polypeptide 1 [Source:RefSeq peptide;Acc:NP_001001730]	ENSDARG00000042641|ENSDART00000062551	cyp51	GT_Dr_ENSDARG00000042641_19:486736-487115_35	0.616	sterol 14-demethylase activity; electron carrier activity; heme binding; methyltransferase activity;	endoplasmic reticulum membrane; microsome; integral to membrane;	oxidation reduction; cholesterol biosynthetic process;												GT_Dr_ENSDARG00000002190_1:33964231-33964741_4	1.78989	1.65987	1	chr1:33964258-33964317	CTGAGCTGTGGAGAAACATGCCCACCGCCGCCATGATCTCTTTGTTACAGACGGATCGAG	ENSDARG00000002190	chmp2bl	Charged multivesicular body protein 2b (Chromatin-modifying protein 2b)(CHMP2b) [Source:UniProtKB/Swiss-Prot;Acc:Q6NXD2]	CHARGED MULTIVESICULAR BODY 2B CHROMATIN MODIFYING 2B CHMP2B	1	Dr.143624
ENSDARG00000083507	5S_rRNA	GT_Dr_ENSDARG00000083507_23:31529818-31530039_10	0.100575	0.106418	0.893257	0.945152	0.945093			AP-3 complex subunit sigma-1 (Adapter-related protein complex 3 sigma-1 subunit)(AP-3 complex sigma-3A subunit)(Sigma-adaptin 3a)(Sigma-3A-adaptin)(Sigma3A-adaptin)(Clathrin-associated/assembly/adapter protein, small 3) [Source:UniProtKB/Swiss-Prot;Acc:Q92	ENSDARG00000043033|ENSDART00000063174	AP3S1	GT_Dr_ENSDARG00000043033_8:546847-547020_3	0.506	protein binding; protein transporter activity;	cytoplasmic vesicle membrane; AP-type membrane coat adaptor complex; transport vesicle; trans-Golgi network;	vesicle-mediated transport; intracellular protein transport; insulin receptor signaling pathway;												GT_Dr_ENSDARG00000002190_1:33964231-33964741_6	1.75419	1.65757	1	chr1:33964276-33964335	TGCCCACCGCCGCCATGATCTCTTTGTTACAGACGGATCGAGCATTGCGACATGTCCACT	ENSDARG00000002190	chmp2bl	Charged multivesicular body protein 2b (Chromatin-modifying protein 2b)(CHMP2b) [Source:UniProtKB/Swiss-Prot;Acc:Q6NXD2]	CHARGED MULTIVESICULAR BODY 2B CHROMATIN MODIFYING 2B CHMP2B	1	Dr.143624
ENSDARG00000082215	5S_rRNA	GT_Dr_ENSDARG00000082215_23:35995220-35995361_6	0.0534078	0.0534358	1.29887	1.29955	0.999476			latexin [Source:RefSeq peptide;Acc:NP_001008596]	ENSDARG00000043102|ENSDART00000063285	zgc:103612	GT_Dr_ENSDARG00000043102_15:1278015-1278250_15	0.443	protein binding; metalloendopeptidase inhibitor activity;		detection of temperature stimulus involved in sensory perception of pain;												GT_Dr_ENSDARG00000002193_8:55021777-55021956_13	15.4399	14.8145	8	chr8:55021885-55021944	GACCATGCGGGTGACCTCGCGCTCGGCCCGCTGTGTGGTCTCGGACTCCTGCTGCTGCGC	ENSDARG00000002193	rho	Rhodopsin [Source:UniProtKB/Swiss-Prot;Acc:P35359]	OPSIN	-1	Dr.141698
ENSDARG00000083507	5S_rRNA	GT_Dr_ENSDARG00000083507_23:31529818-31530039_8	0.0601693	0.0642534	0.837795	0.894662	0.936438				ENSDARG00000043148|ENSDART00000063347	LOC556181	GT_Dr_ENSDARG00000043148_10:35134226-35134350_6	0.629	protein binding; high-affinity glutamate transmembrane transporter activity; glutamate binding; sodium:dicarboxylate symporter activity;	fibril; dendritic spine; membrane fraction; basolateral plasma membrane; cell soma; mitochondrial inner membrane; integral to membrane; cell surface; synapse;	response to wounding; sensory perception of sound; response to antibiotic; dicarboxylic acid transport; gamma-aminobutyric acid biosynthetic process; auditory behavior; glutamate biosynthetic process; malate-aspartate shuttle; cell morphogenesis involved in neuron differentiation; cranial nerve development; response to drug; neurotransmitter uptake; response to light stimulus; response to inorgan…												GT_Dr_ENSDARG00000002193_8:55021777-55021956_14	13.7287	13.7699	8	chr8:55021894-55021953	GGTGACCTCGCGCTCGGCCCGCTGTGTGGTCTCGGACTCCTGCTGCTGCGCTGCCGCCTC	ENSDARG00000002193	rho	Rhodopsin [Source:UniProtKB/Swiss-Prot;Acc:P35359]	OPSIN	-1	Dr.141698
ENSDARG00000083507	5S_rRNA	GT_Dr_ENSDARG00000083507_23:31529818-31530039_14	0.192216	0.199236	0.799087	0.828271	0.964765			aquaporin-like [Source:RefSeq peptide;Acc:NP_001039327]	ENSDARG00000043279|ENSDART00000063533	zgc:92747	GT_Dr_ENSDARG00000043279_22:3251603-3251980_13	0.524	transporter activity;	cytoplasm; integral to membrane;	transport;												GT_Dr_ENSDARG00000002193_8:55021777-55021956_6	13.1116	13.1224	8	chr8:55021822-55021881	GATGTACCAGGCCACGCCGGCGTAGGGCAACCAGCAGATGAGGAAGGCGATGACCATGAT	ENSDARG00000002193	rho	Rhodopsin [Source:UniProtKB/Swiss-Prot;Acc:P35359]	OPSIN	-1	Dr.141698
ENSDARG00000083428	5S_rRNA	GT_Dr_ENSDARG00000083428_2:6918816-6918993_6	0.0662354	0.0664014	0.610153	0.611682	0.9975			aquaporin-like [Source:RefSeq peptide;Acc:NP_001039327]	ENSDARG00000043279|ENSDART00000063533	zgc:92747	GT_Dr_ENSDARG00000043279_22:3251603-3251980_24	0.571	transporter activity;	cytoplasm; integral to membrane;	transport;												GT_Dr_ENSDARG00000002193_8:55021978-55022127_6	8.48975	10.3435	8	chr8:55022023-55022082	GAACATGTAGATGACGAAGGACTCGTTGTTGACACCGGGAGTGCGGGTGTAGTAGTCGAC	ENSDARG00000002193	rho	Rhodopsin [Source:UniProtKB/Swiss-Prot;Acc:P35359]	OPSIN	-1	Dr.141698
ENSDARG00000081732	5S_rRNA	GT_Dr_ENSDARG00000081732_4:55054509-55054766_1	0.0339002	0.0328101	0.57658	0.55804	1.03322			aquaporin-like [Source:RefSeq peptide;Acc:NP_001039327]	ENSDARG00000043279|ENSDART00000063533	zgc:92747	GT_Dr_ENSDARG00000043279_22:3251603-3251980_25	0.598	transporter activity;	cytoplasm; integral to membrane;	transport;												GT_Dr_ENSDARG00000002193_8:55021978-55022127_8	10.7513	11.2417	8	chr8:55022041-55022100	GGACTCGTTGTTGACACCGGGAGTGCGGGTGTAGTAGTCGACGCCGCAGGAGCACTGCAT	ENSDARG00000002193	rho	Rhodopsin [Source:UniProtKB/Swiss-Prot;Acc:P35359]	OPSIN	-1	Dr.141698
ENSDARG00000082215	5S_rRNA	GT_Dr_ENSDARG00000082215_23:35995220-35995361_4	0.0563525	0.0576909	1.28105	1.31147	0.976801			aquaporin-like [Source:RefSeq peptide;Acc:NP_001039327]	ENSDARG00000043279|ENSDART00000063533	zgc:92747	GT_Dr_ENSDARG00000043279_22:3251603-3251980_26	0.64	transporter activity;	cytoplasm; integral to membrane;	transport;												GT_Dr_ENSDARG00000002193_8:55022323-55022783_1	12.8692	14.4229	8	chr8:55022323-55022382	CAGGCGGCCGAACACGAAGTAGCCGTGCAAGGAGGTGTACATGGTGGTGGTGAAGCCGCC	ENSDARG00000002193	rho	Rhodopsin [Source:UniProtKB/Swiss-Prot;Acc:P35359]	OPSIN	-1	Dr.141698
ENSDARG00000082215	5S_rRNA	GT_Dr_ENSDARG00000082215_23:35995220-35995361_5	0.0492045	0.0485034	1.29026	1.27187	1.01445			GS homeobox 2 [Source:RefSeq peptide;Acc:NP_001020683]	ENSDARG00000043322|ENSDART00000063601	gsx2	GT_Dr_ENSDARG00000043322_20:21735226-21735447_6	0.617	sequence-specific DNA binding; protein binding; transcription factor activity;	nucleus;	olfactory bulb interneuron differentiation; neuron fate specification; regulation of transcription, DNA-dependent; spinal cord association neuron differentiation; forebrain dorsal/ventral pattern formation; subpallium neuron fate commitment;												GT_Dr_ENSDARG00000002193_8:55022323-55022783_13	14.3257	16.0491	8	chr8:55022431-55022490	GAGGGGTGTGCGCAGCTTCTTGTGCTCGATGGTGACGTACAGCGTGAGGAAGTTGACGGG	ENSDARG00000002193	rho	Rhodopsin [Source:UniProtKB/Swiss-Prot;Acc:P35359]	OPSIN	-1	Dr.141698
ENSDARG00000083507	5S_rRNA	GT_Dr_ENSDARG00000083507_23:31529818-31530039_12	0.220684	0.22471	0.905362	0.921877	0.982085			c-Jun protein [Source:RefSeq peptide;Acc:NP_956281]	ENSDARG00000043531|ENSDART00000063912	jun	GT_Dr_ENSDARG00000043531_20:14274343-14274635_12	0.649	beta-catenin binding; sequence-specific DNA binding; protein dimerization activity; transcription factor activity;	transcription factor complex;	Wnt receptor signaling pathway through beta-catenin; regulation of transcription, DNA-dependent; response to cadmium ion; response to methylmercury;												GT_Dr_ENSDARG00000002193_8:55022323-55022783_2	10.8385	12.61	8	chr8:55022332-55022391	GAACACGAAGTAGCCGTGCAAGGAGGTGTACATGGTGGTGGTGAAGCCGCCGAACACCAT	ENSDARG00000002193	rho	Rhodopsin [Source:UniProtKB/Swiss-Prot;Acc:P35359]	OPSIN	-1	Dr.141698
ENSDARG00000083507	5S_rRNA	GT_Dr_ENSDARG00000083507_23:31529818-31530039_16	0.0849581	0.0955497	0.72182	0.811809	0.889151			hypothetical protein LOC550398 [Source:RefSeq peptide;Acc:NP_001017703]	ENSDARG00000043587|ENSDART00000064007	zgc:112208	GT_Dr_ENSDARG00000043587_1:51039284-51039385_1	0.54	sterol 5-alpha reductase activity; 3-oxo-5-alpha-steroid 4-dehydrogenase activity;	integral to membrane; endoplasmic reticulum;	steroid catabolic process; response to steroid hormone stimulus; cell-cell signaling; male gonad development; response to peptide hormone stimulus; male genitalia development; response to drug; androgen biosynthetic process; response to organic substance;												GT_Dr_ENSDARG00000002193_8:55022323-55022783_21	13.1954	15.5825	8	chr8:55022503-55022562	GATGAGGAAGAACATGTAGGCCGCCAGCAAGCCATATGCCCAGGGCGCCACCAGGTAGTA	ENSDARG00000002193	rho	Rhodopsin [Source:UniProtKB/Swiss-Prot;Acc:P35359]	OPSIN	-1	Dr.141698
ENSDARG00000083507	5S_rRNA	GT_Dr_ENSDARG00000083507_23:31529818-31530039_18	0.084164	0.0895682	0.853445	0.908245	0.939663			hypothetical protein LOC550398 [Source:RefSeq peptide;Acc:NP_001017703]	ENSDARG00000043587|ENSDART00000064007	zgc:112208	GT_Dr_ENSDARG00000043587_1:51039284-51039385_4	0.543	sterol 5-alpha reductase activity; 3-oxo-5-alpha-steroid 4-dehydrogenase activity;	integral to membrane; endoplasmic reticulum;	steroid catabolic process; response to steroid hormone stimulus; cell-cell signaling; male gonad development; response to peptide hormone stimulus; male genitalia development; response to drug; androgen biosynthetic process; response to organic substance;												GT_Dr_ENSDARG00000002193_8:55022323-55022783_22	11.7558	12.7397	8	chr8:55022512-55022571	GAACATGTAGGCCGCCAGCAAGCCATATGCCCAGGGCGCCACCAGGTAGTACTGTGGGTA	ENSDARG00000002193	rho	Rhodopsin [Source:UniProtKB/Swiss-Prot;Acc:P35359]	OPSIN	-1	Dr.141698
ENSDARG00000083507	5S_rRNA	GT_Dr_ENSDARG00000083507_23:31529818-31530039_4	0.0933834	0.0867141	1.02187	0.948892	1.07691			COP9 signalosome complex subunit 4 (Signalosome subunit 4) [Source:UniProtKB/Swiss-Prot;Acc:Q6P0H6]	ENSDARG00000043732|ENSDART00000064215	cops4	GT_Dr_ENSDARG00000043732_10:13122607-13122791_6	0.614	protein binding;	cytoplasm; signalosome;													GT_Dr_ENSDARG00000002193_8:55022323-55022783_23	13.076	13.8031	8	chr8:55022521-55022580	GGCCGCCAGCAAGCCATATGCCCAGGGCGCCACCAGGTAGTACTGTGGGTATTCGTATGG	ENSDARG00000002193	rho	Rhodopsin [Source:UniProtKB/Swiss-Prot;Acc:P35359]	OPSIN	-1	Dr.141698
ENSDARG00000083507	5S_rRNA	GT_Dr_ENSDARG00000083507_23:31529818-31530039_6	0.126379	0.133311	0.733174	0.773392	0.947998			Novel protein similar to human A kinase (PRKA) anchor protein 7 (AKAP7) [Source:UniProtKB/TrEMBL;Acc:Q5RIX0]	ENSDARG00000043843|ENSDART00000064369	si:ch211-272f15.3	GT_Dr_ENSDARG00000043843_20:2548268-2548368_3	0.635															GT_Dr_ENSDARG00000002193_8:55022323-55022783_24	13.911	15.511	8	chr8:55022530-55022589	CAAGCCATATGCCCAGGGCGCCACCAGGTAGTACTGTGGGTATTCGTATGGGCTCCGGAC	ENSDARG00000002193	rho	Rhodopsin [Source:UniProtKB/Swiss-Prot;Acc:P35359]	OPSIN	-1	Dr.141698
ENSDARG00000083048	5S_rRNA	GT_Dr_ENSDARG00000083048_24:194821-194968_2	0.120367	0.11902	0.990197	0.979113	1.01132			Novel protein similar to human A kinase (PRKA) anchor protein 7 (AKAP7) [Source:UniProtKB/TrEMBL;Acc:Q5RIX0]	ENSDARG00000043843|ENSDART00000064369	si:ch211-272f15.3	GT_Dr_ENSDARG00000043843_20:2548268-2548368_4	0.632															GT_Dr_ENSDARG00000002193_8:55022323-55022783_25	13.616	14.9912	8	chr8:55022539-55022598	TGCCCAGGGCGCCACCAGGTAGTACTGTGGGTATTCGTATGGGCTCCGGACTACCCCGGT	ENSDARG00000002193	rho	Rhodopsin [Source:UniProtKB/Swiss-Prot;Acc:P35359]	OPSIN	-1	Dr.141698
ENSDARG00000081138	5S_rRNA	GT_Dr_ENSDARG00000081138_4:50757819-50757965_10	0.0142996	0.0134372	0.719829	0.676418	1.06418			neural retina leucine zipper [Source:RefSeq peptide;Acc:NP_001035421]	ENSDARG00000044013|ENSDART00000064616	nrl	GT_Dr_ENSDARG00000044013_20:679481-679725_1	0.612	double-stranded DNA binding; sequence-specific DNA binding; transcription activator activity; transcription factor activity; protein heterodimerization activity; protein homodimerization activity; RNA polymerase II transcription factor activity;	integral to membrane; chromatin; cytoplasm; nucleus;	cytolysis; positive regulation of transcription from RNA polymerase II promoter; regulation of chondrocyte differentiation; cell development; negative regulation of cell cycle; lens fiber cell differentiation; cytokine production;												GT_Dr_ENSDARG00000002193_8:55022323-55022783_28	11.0943	12.0822	8	chr8:55022566-55022625	TGGGTATTCGTATGGGCTCCGGACTACCCCGGTGGCATTGGACATAGGCACGTAGAATGC	ENSDARG00000002193	rho	Rhodopsin [Source:UniProtKB/Swiss-Prot;Acc:P35359]	OPSIN	-1	Dr.141698
ENSDARG00000082329	5S_rRNA	GT_Dr_ENSDARG00000082329_24:6344515-6344619_4	0.222206	0.240209	0.781525	0.844842	0.925054			angiopoietin-like 3 [Source:RefSeq peptide;Acc:NP_571893]	ENSDARG00000044365|ENSDART00000108615	angptl3	GT_Dr_ENSDARG00000044365_6:34165085-34165237_10	0.466	integrin binding; cell surface binding; phospholipase inhibitor activity; growth factor activity;	extracellular space;	fatty acid metabolic process; artery morphogenesis; phospholipid homeostasis; phospholipid catabolic process; glycerol metabolic process; positive regulation of angiogenesis; integrin-mediated signaling pathway; triglyceride metabolic process; cell-matrix adhesion; acylglycerol homeostasis; lipid storage; negative regulation of lipoprotein lipase activity; positive regulation of cell migration; c…												GT_Dr_ENSDARG00000002193_8:55022323-55022783_29	11.5799	12.9739	8	chr8:55022575-55022634	GTATGGGCTCCGGACTACCCCGGTGGCATTGGACATAGGCACGTAGAATGCCGGTCCCTC	ENSDARG00000002193	rho	Rhodopsin [Source:UniProtKB/Swiss-Prot;Acc:P35359]	OPSIN	-1	Dr.141698
ENSDARG00000083230	5S_rRNA	GT_Dr_ENSDARG00000083230_25:37887380-37887633_13	0.0876522	0.0840757	1.24804	1.19712	1.04254			angiopoietin-like 3 [Source:RefSeq peptide;Acc:NP_571893]	ENSDARG00000044365|ENSDART00000108615	angptl3	GT_Dr_ENSDARG00000044365_6:34165085-34165237_3	0.48	integrin binding; cell surface binding; phospholipase inhibitor activity; growth factor activity;	extracellular space;	fatty acid metabolic process; artery morphogenesis; phospholipid homeostasis; phospholipid catabolic process; glycerol metabolic process; positive regulation of angiogenesis; integrin-mediated signaling pathway; triglyceride metabolic process; cell-matrix adhesion; acylglycerol homeostasis; lipid storage; negative regulation of lipoprotein lipase activity; positive regulation of cell migration; c…												GT_Dr_ENSDARG00000002193_8:55022323-55022783_30	12.2481	13.0737	8	chr8:55022584-55022643	CCGGACTACCCCGGTGGCATTGGACATAGGCACGTAGAATGCCGGTCCCTCTGTACCGTT	ENSDARG00000002193	rho	Rhodopsin [Source:UniProtKB/Swiss-Prot;Acc:P35359]	OPSIN	-1	Dr.141698
ENSDARG00000081859	5S_rRNA	GT_Dr_ENSDARG00000081859_6:39971299-39971498_3	0.149837	0.153523	0.9676	0.991406	0.975987			angiopoietin-like 3 [Source:RefSeq peptide;Acc:NP_571893]	ENSDARG00000044365|ENSDART00000108615	angptl3	GT_Dr_ENSDARG00000044365_6:34165085-34165237_4	0.526	integrin binding; cell surface binding; phospholipase inhibitor activity; growth factor activity;	extracellular space;	fatty acid metabolic process; artery morphogenesis; phospholipid homeostasis; phospholipid catabolic process; glycerol metabolic process; positive regulation of angiogenesis; integrin-mediated signaling pathway; triglyceride metabolic process; cell-matrix adhesion; acylglycerol homeostasis; lipid storage; negative regulation of lipoprotein lipase activity; positive regulation of cell migration; c…												GT_Dr_ENSDARG00000002193_8:55022323-55022783_31	12.6718	14.4701	8	chr8:55022593-55022652	CCCGGTGGCATTGGACATAGGCACGTAGAATGCCGGTCCCTCTGTACCGTTCATGGCTGC	ENSDARG00000002193	rho	Rhodopsin [Source:UniProtKB/Swiss-Prot;Acc:P35359]	OPSIN	-1	Dr.141698
ENSDARG00000083230	5S_rRNA	GT_Dr_ENSDARG00000083230_25:37887380-37887633_12	0.104885	0.101979	1.04356	1.01465	1.02849			angiopoietin-like 3 [Source:RefSeq peptide;Acc:NP_571893]	ENSDARG00000044365|ENSDART00000108615	angptl3	GT_Dr_ENSDARG00000044365_6:34165085-34165237_5	0.499	integrin binding; cell surface binding; phospholipase inhibitor activity; growth factor activity;	extracellular space;	fatty acid metabolic process; artery morphogenesis; phospholipid homeostasis; phospholipid catabolic process; glycerol metabolic process; positive regulation of angiogenesis; integrin-mediated signaling pathway; triglyceride metabolic process; cell-matrix adhesion; acylglycerol homeostasis; lipid storage; negative regulation of lipoprotein lipase activity; positive regulation of cell migration; c…												GT_Dr_ENSDARG00000002193_8:55022323-55022783_32	11.9881	13.7723	8	chr8:55022602-55022661	ATTGGACATAGGCACGTAGAATGCCGGTCCCTCTGTACCGTTCATGGCTGCGGTTGGATG	ENSDARG00000002193	rho	Rhodopsin [Source:UniProtKB/Swiss-Prot;Acc:P35359]	OPSIN	-1	Dr.141698
ENSDARG00000083230	5S_rRNA	GT_Dr_ENSDARG00000083230_25:37887380-37887633_14	0.0980795	0.085825	1.50735	1.31902	1.14278			angiopoietin-like 3 [Source:RefSeq peptide;Acc:NP_571893]	ENSDARG00000044365|ENSDART00000108615	angptl3	GT_Dr_ENSDARG00000044365_6:34165085-34165237_9	0.474	integrin binding; cell surface binding; phospholipase inhibitor activity; growth factor activity;	extracellular space;	fatty acid metabolic process; artery morphogenesis; phospholipid homeostasis; phospholipid catabolic process; glycerol metabolic process; positive regulation of angiogenesis; integrin-mediated signaling pathway; triglyceride metabolic process; cell-matrix adhesion; acylglycerol homeostasis; lipid storage; negative regulation of lipoprotein lipase activity; positive regulation of cell migration; c…												GT_Dr_ENSDARG00000002193_8:55022323-55022783_43	9.24029	10.3909	8	chr8:55022701-55022760	GGCAGGACTGTGAAGAAACGAGGCAGGACCGTGCTACGACTGGATGGGGCGATCGGACAC	ENSDARG00000002193	rho	Rhodopsin [Source:UniProtKB/Swiss-Prot;Acc:P35359]	OPSIN	-1	Dr.141698
ENSDARG00000082003	5S_rRNA	GT_Dr_ENSDARG00000082003_25:38146436-38146584_6	0.0908506	0.0882142	1.26354	1.22687	1.02989			Calmodulin (CaM) [Source:UniProtKB/Swiss-Prot;Acc:Q6PI52]	ENSDARG00000044537|ENSDART00000101533	calm2a	GT_Dr_ENSDARG00000044537_15:13141587-13141691_3	0.639	calmodulin binding; zinc ion binding; calcium channel regulator activity; calcium ion binding; kinase activity; protein domain specific binding; myosin binding; phosphoprotein phosphatase activity; titin binding; iron ion binding; N-terminal myristoylation domain binding;	cytosol; spindle pole; spindle microtubule; centrosome; nucleus; plasma membrane;	positive regulation of DNA binding; cell cycle; G-protein coupled receptor protein signaling pathway; regulation of cytokinesis; response to calcium ion;												GT_Dr_ENSDARG00000002193_8:55022323-55022783_44	9.39518	10.7264	8	chr8:55022710-55022769	GTGAAGAAACGAGGCAGGACCGTGCTACGACTGGATGGGGCGATCGGACACCCCGCTTTA	ENSDARG00000002193	rho	Rhodopsin [Source:UniProtKB/Swiss-Prot;Acc:P35359]	OPSIN	-1	Dr.141698
ENSDARG00000082767	5S_rRNA	GT_Dr_ENSDARG00000082767_4:64025192-64025484_13	0.0180193	0.0176036	0.66321	0.64791	1.02361			Nr0b2a protein Fragment [Source:UniProtKB/TrEMBL;Acc:Q6PEG7]	ENSDARG00000044685|ENSDART00000065660	nr0b2a	GT_Dr_ENSDARG00000044685_16:51379257-51379531_1	0.515	DNA binding; transcription corepressor activity; protein domain specific binding; steroid hormone receptor activity; protein homodimerization activity;	protein complex; nucleus;	negative regulation of transcription from RNA polymerase II promoter; cholesterol metabolic process;												GT_Dr_ENSDARG00000002193_8:55022323-55022783_45	8.56926	9.30993	8	chr8:55022719-55022778	CGAGGCAGGACCGTGCTACGACTGGATGGGGCGATCGGACACCCCGCTTTATAGAGACTC	ENSDARG00000002193	rho	Rhodopsin [Source:UniProtKB/Swiss-Prot;Acc:P35359]	OPSIN	-1	Dr.141698
ENSDARG00000080546	5S_rRNA	GT_Dr_ENSDARG00000080546_10:7542986-7543358_26	0.062017	0.0619041	0.701324	0.700048	1.00182			Nr0b2a protein Fragment [Source:UniProtKB/TrEMBL;Acc:Q6PEG7]	ENSDARG00000044685|ENSDART00000065660	nr0b2a	GT_Dr_ENSDARG00000044685_16:51379257-51379531_10	0.624	DNA binding; transcription corepressor activity; protein domain specific binding; steroid hormone receptor activity; protein homodimerization activity;	protein complex; nucleus;	negative regulation of transcription from RNA polymerase II promoter; cholesterol metabolic process;												GT_Dr_ENSDARG00000002194_13:44898789-44898916_4	0.546955	0.546547	13	chr13:44898816-44898875	CCTGATTTGTCCACAAAGACAGCGATTGGTCGCGCGAAGAAAACCTGTCAACCGCCCCGT	ENSDARG00000002194	rh30	Rh30-like protein [Source:RefSeq peptide;Acc:NP_001019990]	AMMONIUM TRANSPORTER RH TYPE B RHESUS BLOOD GROUP FAMILY TYPE B GLYCOPROTEIN RH FAMILY TYPE B GLYCOPROTEIN RH TYPE B GLYCOPROTEIN	-1	Dr.141544
ENSDARG00000082004	5S_rRNA	GT_Dr_ENSDARG00000082004_18:9723185-9723369_1	0.201373	0.195959	0.734073	0.714335	1.02763			slit homolog 1a [Source:RefSeq peptide;Acc:NP_001030140]	ENSDARG00000044954|ENSDART00000066080	slit1a	GT_Dr_ENSDARG00000044954_13:717518-717682_11	0.583	calcium ion binding; receptor binding;	intracellular membrane-bounded organelle; extracellular space; cytoplasm;	establishment of nucleus localization; brain development; retinal ganglion cell axon guidance; positive regulation of axon extension;												GT_Dr_ENSDARG00000002194_13:44898789-44898916_6	0.82072	0.693799	13	chr13:44898834-44898893	ACAGCGATTGGTCGCGCGAAGAAAACCTGTCAACCGCCCCGTTTCCCTTTCTTTGGTACC	ENSDARG00000002194	rh30	Rh30-like protein [Source:RefSeq peptide;Acc:NP_001019990]	AMMONIUM TRANSPORTER RH TYPE B RHESUS BLOOD GROUP FAMILY TYPE B GLYCOPROTEIN RH FAMILY TYPE B GLYCOPROTEIN RH TYPE B GLYCOPROTEIN	-1	Dr.141544
ENSDARG00000082003	5S_rRNA	GT_Dr_ENSDARG00000082003_25:38148259-38148787_34	0.0314526	0.0354409	1.72007	1.93818	0.887465			slit homolog 1a [Source:RefSeq peptide;Acc:NP_001030140]	ENSDARG00000044954|ENSDART00000066080	slit1a	GT_Dr_ENSDARG00000044954_13:717958-718193_11	0.321	calcium ion binding; receptor binding;	intracellular membrane-bounded organelle; extracellular space; cytoplasm;	establishment of nucleus localization; brain development; retinal ganglion cell axon guidance; positive regulation of axon extension;												GT_Dr_ENSDARG00000002194_13:44898789-44898916_8	0.845895	0.87149	13	chr13:44898852-44898911	AAGAAAACCTGTCAACCGCCCCGTTTCCCTTTCTTTGGTACCGCGACTAAACAGCCCTCT	ENSDARG00000002194	rh30	Rh30-like protein [Source:RefSeq peptide;Acc:NP_001019990]	AMMONIUM TRANSPORTER RH TYPE B RHESUS BLOOD GROUP FAMILY TYPE B GLYCOPROTEIN RH FAMILY TYPE B GLYCOPROTEIN RH TYPE B GLYCOPROTEIN	-1	Dr.141544
ENSDARG00000080309	5S_rRNA	GT_Dr_ENSDARG00000080309_25:14526897-14526996_4	0.169232	0.169916	0.80115	0.804387	0.995976			slit homolog 1a [Source:RefSeq peptide;Acc:NP_001030140]	ENSDARG00000044954|ENSDART00000066080	slit1a	GT_Dr_ENSDARG00000044954_13:717958-718193_16	0.514	calcium ion binding; receptor binding;	intracellular membrane-bounded organelle; extracellular space; cytoplasm;	establishment of nucleus localization; brain development; retinal ganglion cell axon guidance; positive regulation of axon extension;												GT_Dr_ENSDARG00000002194_13:44898968-44899071_1	1.04064	0.946301	13	chr13:44898968-44899027	TTGGCTGAGCGACCTGTCAGTCACACCTGTCTAGGCCCGTGTCTGTGCGTCTGCGCCGAC	ENSDARG00000002194	rh30	Rh30-like protein [Source:RefSeq peptide;Acc:NP_001019990]	AMMONIUM TRANSPORTER RH TYPE B RHESUS BLOOD GROUP FAMILY TYPE B GLYCOPROTEIN RH FAMILY TYPE B GLYCOPROTEIN RH TYPE B GLYCOPROTEIN	-1	Dr.141544
ENSDARG00000082003	5S_rRNA	GT_Dr_ENSDARG00000082003_25:38146436-38146584_5	0.0769962	0.0760205	1.29802	1.28157	1.01284			slit homolog 1a [Source:RefSeq peptide;Acc:NP_001030140]	ENSDARG00000044954|ENSDART00000066080	slit1a	GT_Dr_ENSDARG00000044954_13:717958-718193_17	0.473	calcium ion binding; receptor binding;	intracellular membrane-bounded organelle; extracellular space; cytoplasm;	establishment of nucleus localization; brain development; retinal ganglion cell axon guidance; positive regulation of axon extension;												GT_Dr_ENSDARG00000002194_13:44898968-44899071_2	0.996341	1.10986	13	chr13:44898977-44899036	CGACCTGTCAGTCACACCTGTCTAGGCCCGTGTCTGTGCGTCTGCGCCGACAGAAGGAGG	ENSDARG00000002194	rh30	Rh30-like protein [Source:RefSeq peptide;Acc:NP_001019990]	AMMONIUM TRANSPORTER RH TYPE B RHESUS BLOOD GROUP FAMILY TYPE B GLYCOPROTEIN RH FAMILY TYPE B GLYCOPROTEIN RH TYPE B GLYCOPROTEIN	-1	Dr.141544
ENSDARG00000083285	5S_rRNA	GT_Dr_ENSDARG00000083285_21:30795414-30795537_3	0.666785	0.661225	0.697464	0.691648	1.00841			slit homolog 1a [Source:RefSeq peptide;Acc:NP_001030140]	ENSDARG00000044954|ENSDART00000066080	slit1a	GT_Dr_ENSDARG00000044954_13:717958-718193_18	0.478	calcium ion binding; receptor binding;	intracellular membrane-bounded organelle; extracellular space; cytoplasm;	establishment of nucleus localization; brain development; retinal ganglion cell axon guidance; positive regulation of axon extension;												GT_Dr_ENSDARG00000002194_13:44898968-44899071_3	0.872568	0.940595	13	chr13:44898986-44899045	AGTCACACCTGTCTAGGCCCGTGTCTGTGCGTCTGCGCCGACAGAAGGAGGAGGGTCTTT	ENSDARG00000002194	rh30	Rh30-like protein [Source:RefSeq peptide;Acc:NP_001019990]	AMMONIUM TRANSPORTER RH TYPE B RHESUS BLOOD GROUP FAMILY TYPE B GLYCOPROTEIN RH FAMILY TYPE B GLYCOPROTEIN RH TYPE B GLYCOPROTEIN	-1	Dr.141544
ENSDARG00000081270	7SK	GT_Dr_ENSDARG00000081270_13:905392-905731_1	0.588837	0.612389	1.02715	1.06824	0.961541			slit homolog 1a [Source:RefSeq peptide;Acc:NP_001030140]	ENSDARG00000044954|ENSDART00000066080	slit1a	GT_Dr_ENSDARG00000044954_13:717958-718193_19	0.328	calcium ion binding; receptor binding;	intracellular membrane-bounded organelle; extracellular space; cytoplasm;	establishment of nucleus localization; brain development; retinal ganglion cell axon guidance; positive regulation of axon extension;												GT_Dr_ENSDARG00000002194_13:44898968-44899071_4	0.802168	0.897609	13	chr13:44898995-44899054	TGTCTAGGCCCGTGTCTGTGCGTCTGCGCCGACAGAAGGAGGAGGGTCTTTCACTCAGTC	ENSDARG00000002194	rh30	Rh30-like protein [Source:RefSeq peptide;Acc:NP_001019990]	AMMONIUM TRANSPORTER RH TYPE B RHESUS BLOOD GROUP FAMILY TYPE B GLYCOPROTEIN RH FAMILY TYPE B GLYCOPROTEIN RH TYPE B GLYCOPROTEIN	-1	Dr.141544
ENSDARG00000081270	7SK	GT_Dr_ENSDARG00000081270_13:905392-905731_4	0.386855	0.415007	1.10835	1.189	0.932166			slit homolog 1a [Source:RefSeq peptide;Acc:NP_001030140]	ENSDARG00000044954|ENSDART00000066080	slit1a	GT_Dr_ENSDARG00000044954_13:717958-718193_20	0.414	calcium ion binding; receptor binding;	intracellular membrane-bounded organelle; extracellular space; cytoplasm;	establishment of nucleus localization; brain development; retinal ganglion cell axon guidance; positive regulation of axon extension;												GT_Dr_ENSDARG00000002196_10:20781402-20781579_1	0.435166	0.563364	10	chr10:20781402-20781461	ACGGACAAAATGCTTGCTCATCCTTTATCAGCAAAACCCAATGAGTCAGCAGAGAGCGCG	ENSDARG00000002196	bach1	BTB and CNC homology 1 transcription factor [Source:RefSeq peptide;Acc:NP_001018499]	BTB AND CNC HOMOLOGY 1 BASIC LEUCINE ZIPPER TRANSCRIPTION FACTOR 1	1	Dr.91614
ENSDARG00000053091	A0JMB4_DANRE	GT_Dr_ENSDARG00000053091_5:42864282-42864543_4	0.282299	0.288644	1.05426	1.07795	0.978017			slit homolog 1a [Source:RefSeq peptide;Acc:NP_001030140]	ENSDARG00000044954|ENSDART00000066080	slit1a	GT_Dr_ENSDARG00000044954_13:717958-718193_7	0.501	calcium ion binding; receptor binding;	intracellular membrane-bounded organelle; extracellular space; cytoplasm;	establishment of nucleus localization; brain development; retinal ganglion cell axon guidance; positive regulation of axon extension;												GT_Dr_ENSDARG00000002196_10:20781402-20781579_4	1.20388	1.16248	10	chr10:20781429-20781488	TCAGCAAAACCCAATGAGTCAGCAGAGAGCGCGCACTGTCTTGCGCCACACACACGCACA	ENSDARG00000002196	bach1	BTB and CNC homology 1 transcription factor [Source:RefSeq peptide;Acc:NP_001018499]	BTB AND CNC HOMOLOGY 1 BASIC LEUCINE ZIPPER TRANSCRIPTION FACTOR 1	1	Dr.91614
ENSDARG00000053091	A0JMB4_DANRE	GT_Dr_ENSDARG00000053091_5:42864282-42864543_2	0.248284	0.271803	1.12279	1.22915	0.913472			slit homolog 1a [Source:RefSeq peptide;Acc:NP_001030140]	ENSDARG00000044954|ENSDART00000066080	slit1a	GT_Dr_ENSDARG00000044954_13:717958-718193_8	0.4	calcium ion binding; receptor binding;	intracellular membrane-bounded organelle; extracellular space; cytoplasm;	establishment of nucleus localization; brain development; retinal ganglion cell axon guidance; positive regulation of axon extension;												GT_Dr_ENSDARG00000002196_10:20781402-20781579_6	2.67982	3.1549	10	chr10:20781447-20781506	TCAGCAGAGAGCGCGCACTGTCTTGCGCCACACACACGCACACACACAAGAGCGCGCGCG	ENSDARG00000002196	bach1	BTB and CNC homology 1 transcription factor [Source:RefSeq peptide;Acc:NP_001018499]	BTB AND CNC HOMOLOGY 1 BASIC LEUCINE ZIPPER TRANSCRIPTION FACTOR 1	1	Dr.91614
ENSDARG00000053091	A0JMB4_DANRE	GT_Dr_ENSDARG00000053091_5:42864282-42864543_1	0.17573	0.162622	1.53854	1.42378	1.0806			slit homolog 1a [Source:RefSeq peptide;Acc:NP_001030140]	ENSDARG00000044954|ENSDART00000066080	slit1a	GT_Dr_ENSDARG00000044954_13:717958-718193_9	0.459	calcium ion binding; receptor binding;	intracellular membrane-bounded organelle; extracellular space; cytoplasm;	establishment of nucleus localization; brain development; retinal ganglion cell axon guidance; positive regulation of axon extension;												GT_Dr_ENSDARG00000002197_13:37198595-37198851_1	0.390399	0.400458	13	chr13:37198595-37198654	GCCCCTTTGTGTGTCTGCCGCTGTTCAGGATGGCGACTCCTCTCACAGACCAGGAGAAGC	ENSDARG00000002197	pygl	liver glycogen phosphorylase [Source:RefSeq peptide;Acc:NP_001008538]	GLYCOGEN PHOSPHORYLASE FORM EC_2.4.1.1	1
ENSDARG00000004594	A0JMG7_DANRE	GT_Dr_ENSDARG00000004594_25:28131011-28131808_6	0.32823	0.320706	1.9336	1.88928	1.02346			keratin 15 (krt15), mRNA [Source:RefSeq DNA;Acc:NM_213523]	ENSDARG00000044974|ENSDART00000025016	krt15	GT_Dr_ENSDARG00000044974_11:11767763-11767989_10	0.352	structural molecule activity;	intermediate filament;	cell migration involved in gastrulation;												GT_Dr_ENSDARG00000002197_13:37198595-37198851_10	0.268873	0.288956	13	chr13:37198676-37198735	GGATCGTCGGTGTGGAGAATGTGGCCGAGCTGAAGAAAGGTTTCAACCGGCACCTGCACT	ENSDARG00000002197	pygl	liver glycogen phosphorylase [Source:RefSeq peptide;Acc:NP_001008538]	GLYCOGEN PHOSPHORYLASE FORM EC_2.4.1.1	1
ENSDARG00000021405	A0PJQ7_DANRE	GT_Dr_ENSDARG00000021405_7:20466801-20466953_11	0.508202	0.501103	1.73859	1.7143	1.01417			vessel-specific 1 [Source:RefSeq peptide;Acc:NP_001025415]	ENSDARG00000045003|ENSDART00000066164	vsg1	GT_Dr_ENSDARG00000045003_11:5738374-5738702_16	0.614															GT_Dr_ENSDARG00000002197_13:37198595-37198851_12	0.460141	0.399878	13	chr13:37198694-37198753	ATGTGGCCGAGCTGAAGAAAGGTTTCAACCGGCACCTGCACTTCACGCTCGTCAAGGACC	ENSDARG00000002197	pygl	liver glycogen phosphorylase [Source:RefSeq peptide;Acc:NP_001008538]	GLYCOGEN PHOSPHORYLASE FORM EC_2.4.1.1	1
ENSDARG00000021405	A0PJQ7_DANRE	GT_Dr_ENSDARG00000021405_7:20466801-20466953_6	0.328306	0.342492	0.897303	0.936076	0.958579			vessel-specific 1 [Source:RefSeq peptide;Acc:NP_001025415]	ENSDARG00000045003|ENSDART00000066164	vsg1	GT_Dr_ENSDARG00000045003_11:5738374-5738702_24	0.622															GT_Dr_ENSDARG00000002197_13:37198595-37198851_14	0.461657	0.555334	13	chr13:37198712-37198771	AAGGTTTCAACCGGCACCTGCACTTCACGCTCGTCAAGGACCGGAACGTCGCGACGCCGC	ENSDARG00000002197	pygl	liver glycogen phosphorylase [Source:RefSeq peptide;Acc:NP_001008538]	GLYCOGEN PHOSPHORYLASE FORM EC_2.4.1.1	1
ENSDARG00000062000	A0PJR1_DANRE	GT_Dr_ENSDARG00000062000_25:25646753-25647353_2	0.483865	0.480844	10.6702	10.6035	1.00628			LOC563976 protein Fragment [Source:UniProtKB/TrEMBL;Acc:A8WGA1]	ENSDARG00000045298|ENSDART00000081544	A8WGA1_DANRE	GT_Dr_ENSDARG00000045298_11:11338028-11338331_22	0.524															GT_Dr_ENSDARG00000002197_13:37198595-37198851_4	0.671066	0.67102	13	chr13:37198622-37198681	GGATGGCGACTCCTCTCACAGACCAGGAGAAGCGCAAGCAGATCAGCATCAGGGGGATCG	ENSDARG00000002197	pygl	liver glycogen phosphorylase [Source:RefSeq peptide;Acc:NP_001008538]	GLYCOGEN PHOSPHORYLASE FORM EC_2.4.1.1	1
ENSDARG00000062000	A0PJR1_DANRE	GT_Dr_ENSDARG00000062000_25:25646753-25647353_6	0.314233	0.320944	4.39508	4.48894	0.97909			LOC563976 protein Fragment [Source:UniProtKB/TrEMBL;Acc:A8WGA1]	ENSDARG00000045298|ENSDART00000081544	A8WGA1_DANRE	GT_Dr_ENSDARG00000045298_11:11338028-11338331_5	0.656															GT_Dr_ENSDARG00000002197_13:37198595-37198851_6	0.586046	0.578629	13	chr13:37198640-37198699	CAGACCAGGAGAAGCGCAAGCAGATCAGCATCAGGGGGATCGTCGGTGTGGAGAATGTGG	ENSDARG00000002197	pygl	liver glycogen phosphorylase [Source:RefSeq peptide;Acc:NP_001008538]	GLYCOGEN PHOSPHORYLASE FORM EC_2.4.1.1	1
ENSDARG00000062000	A0PJR1_DANRE	GT_Dr_ENSDARG00000062000_25:25646753-25647353_4	0.236274	0.244574	11.7022	12.1132	0.966066			LOC563976 protein Fragment [Source:UniProtKB/TrEMBL;Acc:A8WGA1]	ENSDARG00000045298|ENSDART00000081544	A8WGA1_DANRE	GT_Dr_ENSDARG00000045298_11:11338028-11338331_7	0.665															GT_Dr_ENSDARG00000002197_13:37198595-37198851_8	0.563552	0.66248	13	chr13:37198658-37198717	AGCAGATCAGCATCAGGGGGATCGTCGGTGTGGAGAATGTGGCCGAGCTGAAGAAAGGTT	ENSDARG00000002197	pygl	liver glycogen phosphorylase [Source:RefSeq peptide;Acc:NP_001008538]	GLYCOGEN PHOSPHORYLASE FORM EC_2.4.1.1	1
ENSDARG00000071709	A0PJR2_DANRE	GT_Dr_ENSDARG00000071709_12:10071909-10072890_10	0.398708	0.425033	5.02749	5.35943	0.938064			frizzled homolog 8a [Source:RefSeq peptide;Acc:NP_570993]	ENSDARG00000045444|ENSDART00000066835	fzd8a	GT_Dr_ENSDARG00000045444_24:4406301-4406741_4	0.577	G-protein coupled receptor activity; non-G-protein coupled 7TM receptor activity;	integral to membrane;	forebrain neuron differentiation; Wnt receptor signaling pathway; radial glial cell differentiation in the spinal cord; G-protein coupled receptor protein signaling pathway; spinal cord oligodendrocyte cell differentiation;												GT_Dr_ENSDARG00000002204_21:21671073-21671183_3	0.823345	1.1545	21	chr21:21671091-21671150	TGGAGTTCATGGAGCGCCTGCATCAGAGGATTTTCGACGAGATTGACCACGTTTCACCCA	ENSDARG00000002204	hspb11	Heat shock protein beta-11 [Source:UniProtKB/Swiss-Prot;Acc:A5JV83]	HEAT SHOCK	1
ENSDARG00000071709	A0PJR2_DANRE	GT_Dr_ENSDARG00000071709_12:10071909-10072890_8	0.557906	0.598681	8.66729	9.30074	0.931892			PRKC, apoptosis, WT1, regulator like [Source:RefSeq peptide;Acc:NP_001006015]	ENSDARG00000045486|ENSDART00000066897	pawrl	GT_Dr_ENSDARG00000045486_4:21259352-21260089_16	0.619															GT_Dr_ENSDARG00000002204_21:21671073-21671183_4	0.818421	1.2592	21	chr21:21671100-21671159	TGGAGCGCCTGCATCAGAGGATTTTCGACGAGATTGACCACGTTTCACCCATGACGACTT	ENSDARG00000002204	hspb11	Heat shock protein beta-11 [Source:UniProtKB/Swiss-Prot;Acc:A5JV83]	HEAT SHOCK	1
ENSDARG00000071709	A0PJR2_DANRE	GT_Dr_ENSDARG00000071709_12:10071909-10072890_7	0.584983	0.631652	7.40144	7.99192	0.926115			forkhead box B1.2 [Source:RefSeq peptide;Acc:NP_571360]	ENSDARG00000045569|ENSDART00000067006	foxb1.2	GT_Dr_ENSDARG00000045569_25:35394497-35394678_1	0.626	sequence-specific DNA binding; transcription factor activity;	nucleus;	ectoderm development; neurogenesis; regulation of transcription, DNA-dependent;												GT_Dr_ENSDARG00000002204_21:21671073-21671183_5	0.892232	1.17489	21	chr21:21671109-21671168	TGCATCAGAGGATTTTCGACGAGATTGACCACGTTTCACCCATGACGACTTTCAAGCCCA	ENSDARG00000002204	hspb11	Heat shock protein beta-11 [Source:UniProtKB/Swiss-Prot;Acc:A5JV83]	HEAT SHOCK	1
ENSDARG00000071709	A0PJR2_DANRE	GT_Dr_ENSDARG00000071709_12:10071909-10072890_12	0.486235	0.543658	15.2619	17.0642	0.894376			forkhead box B1.2 [Source:RefSeq peptide;Acc:NP_571360]	ENSDARG00000045569|ENSDART00000067006	foxb1.2	GT_Dr_ENSDARG00000045569_25:35394497-35394678_8	0.629	sequence-specific DNA binding; transcription factor activity;	nucleus;	ectoderm development; neurogenesis; regulation of transcription, DNA-dependent;												GT_Dr_ENSDARG00000002204_21:21671073-21671183_6	0.906011	1.15711	21	chr21:21671118-21671177	GGATTTTCGACGAGATTGACCACGTTTCACCCATGACGACTTTCAAGCCCATTTCATTCC	ENSDARG00000002204	hspb11	Heat shock protein beta-11 [Source:UniProtKB/Swiss-Prot;Acc:A5JV83]	HEAT SHOCK	1
ENSDARG00000071709	A0PJR2_DANRE	GT_Dr_ENSDARG00000071709_12:10071909-10072890_1	1.28284	2.33882	16.023	29.2125	0.5485			Novel protein similar to vertebrate arginine vasopressin receptor 1A (AVPR1A) Fragment [Source:UniProtKB/TrEMBL;Acc:Q5RIG7]	ENSDARG00000045788|ENSDART00000067309	si:ch211-125a15.3	GT_Dr_ENSDARG00000045788_4:8775193-8775622_27	0.648	vasopressin receptor activity;	integral to membrane; plasma membrane;	G-protein coupled receptor protein signaling pathway;												GT_Dr_ENSDARG00000002216_5:74089847-74091271_10	0.549998	0.655562	5	chr5:74089928-74089987	CGCGTGCGTCCGTGTCCTGTTGCGTTTCTCAGGTAGAGGAGCGCGATATTTGATCTGCAG	ENSDARG00000002216	tbx3b	T-box 3b [Source:RefSeq peptide;Acc:NP_001095140]	T BOX TRANSCRIPTION FACTOR T BOX	1	Dr.79735
ENSDARG00000044670	A1A5I3_DANRE	GT_Dr_ENSDARG00000044670_8:43295756-43296021_23	0.111274	0.107769	1.6428	1.59106	1.03252			Hrc protein Fragment [Source:UniProtKB/TrEMBL;Acc:Q5EAR0]	ENSDARG00000045947|ENSDART00000067534	Q5EAR0_DANRE	GT_Dr_ENSDARG00000045947_12:4705962-4706077_7	0.608	calcium ion binding;	sarcoplasmic reticulum membrane; nucleus;	muscle contraction; regulation of heart contraction;												GT_Dr_ENSDARG00000002216_5:74089847-74091271_101	0.222231	0.204398	5	chr5:74090747-74090806	GGAACACCGCACATCTGCAATCTGGACTTCCCGATGAGAGATCCAGTTATTCAGGGATCC	ENSDARG00000002216	tbx3b	T-box 3b [Source:RefSeq peptide;Acc:NP_001095140]	T BOX TRANSCRIPTION FACTOR T BOX	1	Dr.79735
ENSDARG00000020056	A1A5T0_DANRE	GT_Dr_ENSDARG00000020056_10:15057391-15057533_1	0.39414	0.370915	0.90249	0.849311	1.06261			Hrc protein Fragment [Source:UniProtKB/TrEMBL;Acc:Q5EAR0]	ENSDARG00000045947|ENSDART00000067534	Q5EAR0_DANRE	GT_Dr_ENSDARG00000045947_12:4706086-4706209_8	0.617	calcium ion binding;	sarcoplasmic reticulum membrane; nucleus;	muscle contraction; regulation of heart contraction;												GT_Dr_ENSDARG00000002216_5:74089847-74091271_106	0.491791	0.452351	5	chr5:74090792-74090851	GTTATTCAGGGATCCAGTATGGCATATCACCCGTTTTTACCTCACCGGGGTCCGGAGTTT	ENSDARG00000002216	tbx3b	T-box 3b [Source:RefSeq peptide;Acc:NP_001095140]	T BOX TRANSCRIPTION FACTOR T BOX	1	Dr.79735
ENSDARG00000020056	A1A5T0_DANRE	GT_Dr_ENSDARG00000020056_10:15057391-15057533_6	0.228249	0.243854	0.652141	0.696727	0.936007			transmembrane and coiled-coil domain family 2 [Source:RefSeq peptide;Acc:NP_001038384]	ENSDARG00000046007|ENSDART00000086434	B7ZV20_DANRE	GT_Dr_ENSDARG00000046007_22:368164-368324_1	0.629		integral to membrane;													GT_Dr_ENSDARG00000002216_5:74089847-74091271_107	0.302104	0.288159	5	chr5:74090801-74090860	GGATCCAGTATGGCATATCACCCGTTTTTACCTCACCGGGGTCCGGAGTTTGCCATGAGC	ENSDARG00000002216	tbx3b	T-box 3b [Source:RefSeq peptide;Acc:NP_001095140]	T BOX TRANSCRIPTION FACTOR T BOX	1	Dr.79735
ENSDARG00000020056	A1A5T0_DANRE	GT_Dr_ENSDARG00000020056_10:15057391-15057533_2	0.30216	0.333613	0.616029	0.680152	0.905722			transmembrane and coiled-coil domain family 2 [Source:RefSeq peptide;Acc:NP_001038384]	ENSDARG00000046007|ENSDART00000086434	B7ZV20_DANRE	GT_Dr_ENSDARG00000046007_22:368164-368324_10	0.32		integral to membrane;													GT_Dr_ENSDARG00000002216_5:74089847-74091271_108	0.157591	0.101847	5	chr5:74090810-74090869	ATGGCATATCACCCGTTTTTACCTCACCGGGGTCCGGAGTTTGCCATGAGCGCAATGCTG	ENSDARG00000002216	tbx3b	T-box 3b [Source:RefSeq peptide;Acc:NP_001095140]	T BOX TRANSCRIPTION FACTOR T BOX	1	Dr.79735
ENSDARG00000020056	A1A5T0_DANRE	GT_Dr_ENSDARG00000020056_10:15057391-15057533_4	0.334826	0.336811	0.787201	0.791867	0.994107			transmembrane and coiled-coil domain family 2 [Source:RefSeq peptide;Acc:NP_001038384]	ENSDARG00000046007|ENSDART00000086434	B7ZV20_DANRE	GT_Dr_ENSDARG00000046007_22:368164-368324_2	0.612		integral to membrane;													GT_Dr_ENSDARG00000002216_5:74089847-74091271_109	0.12158	0.16674	5	chr5:74090819-74090878	CACCCGTTTTTACCTCACCGGGGTCCGGAGTTTGCCATGAGCGCAATGCTGGGTCACCAG	ENSDARG00000002216	tbx3b	T-box 3b [Source:RefSeq peptide;Acc:NP_001095140]	T BOX TRANSCRIPTION FACTOR T BOX	1	Dr.79735
ENSDARG00000020056	A1A5T0_DANRE	GT_Dr_ENSDARG00000020056_10:15057391-15057533_5	0.300157	0.313891	0.620846	0.649253	0.956246			transmembrane and coiled-coil domain family 2 [Source:RefSeq peptide;Acc:NP_001038384]	ENSDARG00000046007|ENSDART00000086434	B7ZV20_DANRE	GT_Dr_ENSDARG00000046007_22:368164-368324_3	0.635		integral to membrane;													GT_Dr_ENSDARG00000002216_5:74089847-74091271_110	0.430526	0.420084	5	chr5:74090828-74090887	TTACCTCACCGGGGTCCGGAGTTTGCCATGAGCGCAATGCTGGGTCACCAGCCGCCTTTC	ENSDARG00000002216	tbx3b	T-box 3b [Source:RefSeq peptide;Acc:NP_001095140]	T BOX TRANSCRIPTION FACTOR T BOX	1	Dr.79735
ENSDARG00000075786	A1L142_DANRE	GT_Dr_ENSDARG00000075786_9:4941145-4941549_16	0.310375	0.317995	1.10483	1.13195	0.976038			transmembrane and coiled-coil domain family 2 [Source:RefSeq peptide;Acc:NP_001038384]	ENSDARG00000046007|ENSDART00000086434	B7ZV20_DANRE	GT_Dr_ENSDARG00000046007_22:368164-368324_9	0.383		integral to membrane;													GT_Dr_ENSDARG00000002216_5:74089847-74091271_111	0.48283	0.451816	5	chr5:74090837-74090896	CGGGGTCCGGAGTTTGCCATGAGCGCAATGCTGGGTCACCAGCCGCCTTTCTTCCCGGCA	ENSDARG00000002216	tbx3b	T-box 3b [Source:RefSeq peptide;Acc:NP_001095140]	T BOX TRANSCRIPTION FACTOR T BOX	1	Dr.79735
ENSDARG00000075786	A1L142_DANRE	GT_Dr_ENSDARG00000075786_9:4941145-4941549_13	0.267193	0.278391	1.24208	1.29413	0.959777			ras-related GTP-binding protein RAB10 [Source:RefSeq peptide;Acc:NP_001002566]	ENSDARG00000046106|ENSDART00000067776	zgc:92757	GT_Dr_ENSDARG00000046106_20:46440731-46441606_25	0.628	ATP binding; transcription factor binding; GTP binding;	Golgi apparatus; plasma membrane;	small GTPase mediated signal transduction; regulation of transcription, DNA-dependent; intracellular protein transport;												GT_Dr_ENSDARG00000002216_5:74089847-74091271_112	0.482966	0.542179	5	chr5:74090846-74090905	GAGTTTGCCATGAGCGCAATGCTGGGTCACCAGCCGCCTTTCTTCCCGGCACTGGCACTG	ENSDARG00000002216	tbx3b	T-box 3b [Source:RefSeq peptide;Acc:NP_001095140]	T BOX TRANSCRIPTION FACTOR T BOX	1	Dr.79735
ENSDARG00000075786	A1L142_DANRE	GT_Dr_ENSDARG00000075786_9:4941145-4941549_26	0.270441	0.308104	1.05475	1.20164	0.877759				ENSDARG00000046157|ENSDART00000067866	RPS17	GT_Dr_ENSDARG00000046157_25:385379-386120_2	0.621															GT_Dr_ENSDARG00000002216_5:74089847-74091271_113	0.263772	0.265292	5	chr5:74090855-74090914	ATGAGCGCAATGCTGGGTCACCAGCCGCCTTTCTTCCCGGCACTGGCACTGCCACCCAAC	ENSDARG00000002216	tbx3b	T-box 3b [Source:RefSeq peptide;Acc:NP_001095140]	T BOX TRANSCRIPTION FACTOR T BOX	1	Dr.79735
ENSDARG00000075786	A1L142_DANRE	GT_Dr_ENSDARG00000075786_9:4941145-4941549_23	0.181675	0.193659	0.852642	0.908881	0.938123			zgc:173652 [Source:RefSeq peptide;Acc:NP_001096634]	ENSDARG00000051770|ENSDART00000108936	zgc:110434	GT_Dr_ENSDARG00000051770_25:35618304-35618854_23	0.589	signal transducer activity; DNA binding;	nucleosome; heterotrimeric G-protein complex; nucleus;	defense response to bacterium; G-protein coupled receptor protein signaling pathway; xenobiotic metabolic process; nucleosome assembly; defense response to fungus;												GT_Dr_ENSDARG00000002216_5:74089847-74091271_114	0.89623	0.947345	5	chr5:74090864-74090923	ATGCTGGGTCACCAGCCGCCTTTCTTCCCGGCACTGGCACTGCCACCCAACGGCTCGCTG	ENSDARG00000002216	tbx3b	T-box 3b [Source:RefSeq peptide;Acc:NP_001095140]	T BOX TRANSCRIPTION FACTOR T BOX	1	Dr.79735
ENSDARG00000075786	A1L142_DANRE	GT_Dr_ENSDARG00000075786_9:4941145-4941549_17	0.304993	0.32505	0.92829	0.989337	0.938296			Histone H3.2 [Source:UniProtKB/Swiss-Prot;Acc:Q4QRF4]	ENSDARG00000051776|ENSDART00000111408	zgc:158629	GT_Dr_ENSDARG00000051776_25:35562080-35562509_12	0.494	DNA binding;	nucleosome; nucleus;	nucleosome assembly;												GT_Dr_ENSDARG00000002216_5:74089847-74091271_115	0.603496	0.493689	5	chr5:74090873-74090932	CACCAGCCGCCTTTCTTCCCGGCACTGGCACTGCCACCCAACGGCTCGCTGTCGCTGCCC	ENSDARG00000002216	tbx3b	T-box 3b [Source:RefSeq peptide;Acc:NP_001095140]	T BOX TRANSCRIPTION FACTOR T BOX	1	Dr.79735
ENSDARG00000075786	A1L142_DANRE	GT_Dr_ENSDARG00000075786_9:4941145-4941549_20	0.36442	0.405913	0.849254	0.945951	0.897778			DEAH (Asp-Glu-Ala-His) box polypeptide 33 [Source:RefSeq peptide;Acc:NP_001093527]	ENSDARG00000051785|ENSDART00000013063	NM_001100057.2	GT_Dr_ENSDARG00000051785_5:1611545-1611819_10	0.608	nucleic acid binding; ATP binding; ATP-dependent helicase activity;	nucleus;													GT_Dr_ENSDARG00000002216_5:74089847-74091271_12	0.342359	0.343241	5	chr5:74089946-74090005	GTTGCGTTTCTCAGGTAGAGGAGCGCGATATTTGATCTGCAGTGCGCGAAAAGAGGCCAA	ENSDARG00000002216	tbx3b	T-box 3b [Source:RefSeq peptide;Acc:NP_001095140]	T BOX TRANSCRIPTION FACTOR T BOX	1	Dr.79735
ENSDARG00000075786	A1L142_DANRE	GT_Dr_ENSDARG00000075786_9:4941145-4941549_24	0.217311	0.231905	0.91831	0.979982	0.937068			hypothetical protein LOC565419 [Source:RefSeq peptide;Acc:NP_001122197]	ENSDARG00000051852|ENSDART00000099934	NP_001122197.1	GT_Dr_ENSDARG00000051852_7:33356922-33357743_17	0.446	voltage-gated potassium channel activity; protein binding; potassium ion binding;	voltage-gated potassium channel complex;	potassium ion transport;												GT_Dr_ENSDARG00000002216_5:74089847-74091271_123	0.602917	0.627131	5	chr5:74090945-74091004	AAACCCATCATGGAACAGCTGATGGGCGCCGCGGAGACCGGCCTGCACTTCTCCTCGCTG	ENSDARG00000002216	tbx3b	T-box 3b [Source:RefSeq peptide;Acc:NP_001095140]	T BOX TRANSCRIPTION FACTOR T BOX	1	Dr.79735
ENSDARG00000075786	A1L142_DANRE	GT_Dr_ENSDARG00000075786_9:4941145-4941549_14	0.213146	0.213121	1.31781	1.31766	1.00012			Sulfonylurea receptor subunit 1 Fragment [Source:UniProtKB/TrEMBL;Acc:Q2HX27]	ENSDARG00000051879|ENSDART00000073586	abcc8	GT_Dr_ENSDARG00000051879_25:23760750-23761158_4	0.654	sulfonylurea receptor activity; ATPase activity, coupled to transmembrane movement of substances; potassium ion transmembrane transporter activity; ATP binding; syntaxin binding;	synaptic vesicle membrane; sarcolemma; ATP-sensitive potassium channel complex;	response to lipopolysaccharide; response to insulin stimulus; positive regulation of potassium ion transport; response to pH; negative regulation of insulin secretion; carbohydrate metabolic process; response to zinc ion; response to drug;												GT_Dr_ENSDARG00000002216_5:74089847-74091271_124	0.400067	0.400149	5	chr5:74090954-74091013	ATGGAACAGCTGATGGGCGCCGCGGAGACCGGCCTGCACTTCTCCTCGCTGGGACACCAA	ENSDARG00000002216	tbx3b	T-box 3b [Source:RefSeq peptide;Acc:NP_001095140]	T BOX TRANSCRIPTION FACTOR T BOX	1	Dr.79735
ENSDARG00000075786	A1L142_DANRE	GT_Dr_ENSDARG00000075786_9:4941145-4941549_18	0.314949	0.328923	1.20893	1.26257	0.957515			recombination signal binding protein for immunoglobulin kappa J region b [Source:RefSeq peptide;Acc:NP_001077020]	ENSDARG00000052091|ENSDART00000092580	rbpjb	GT_Dr_ENSDARG00000052091_7:64612764-64613008_5	0.625	protein N-terminus binding; recombinase activity; sequence-specific DNA binding; transcription factor activity; chromatin binding; transcription factor binding;	nucleolus; transcription factor complex;	sebaceous gland development; epidermal cell fate specification; Notch signaling pathway; regulation of transcription from RNA polymerase II promoter; epithelial to mesenchymal transition; heart development; DNA recombination; somite specification; B cell differentiation; pituitary gland development; sprouting angiogenesis; defense response to bacterium; negative regulation of transcription, DNA-d…												GT_Dr_ENSDARG00000002216_5:74089847-74091271_125	0.405565	0.314686	5	chr5:74090963-74091022	CTGATGGGCGCCGCGGAGACCGGCCTGCACTTCTCCTCGCTGGGACACCAAGCCGCGCAT	ENSDARG00000002216	tbx3b	T-box 3b [Source:RefSeq peptide;Acc:NP_001095140]	T BOX TRANSCRIPTION FACTOR T BOX	1	Dr.79735
ENSDARG00000075786	A1L142_DANRE	GT_Dr_ENSDARG00000075786_9:4941145-4941549_22	0.284882	0.275833	0.956298	0.925921	1.03281			ADAMTS-like protein 5 Precursor (ADAMTSL-5)(Thrombospondin type-1 domain-containing protein 6) [Source:UniProtKB/Swiss-Prot;Acc:Q6ZMM2]	ENSDARG00000052118|ENSDART00000073910	Unknown	GT_Dr_ENSDARG00000052118_7:51154512-51154660_3	0.659	peptidase activity;	extracellular region;													GT_Dr_ENSDARG00000002216_5:74089847-74091271_126	0.328488	0.458043	5	chr5:74090972-74091031	GCCGCGGAGACCGGCCTGCACTTCTCCTCGCTGGGACACCAAGCCGCGCATCTCCGGCCT	ENSDARG00000002216	tbx3b	T-box 3b [Source:RefSeq peptide;Acc:NP_001095140]	T BOX TRANSCRIPTION FACTOR T BOX	1	Dr.79735
ENSDARG00000075786	A1L142_DANRE	GT_Dr_ENSDARG00000075786_9:4941145-4941549_21	0.284371	0.304523	0.806318	0.863457	0.933825			Insulin-like growth factor-binding protein 2-A Precursor (IGF-binding protein 2-A)(IGFBP-2-A)(IGFBP-2a) [Source:UniProtKB/Swiss-Prot;Acc:Q9PTH3]	ENSDARG00000052470|ENSDART00000074327	igfbp2b	GT_Dr_ENSDARG00000052470_6:22745784-22746301_8	0.463	calcium ion binding; insulin-like growth factor I binding; insulin-like growth factor II binding;	extracellular space; cytoplasmic vesicle; apical plasma membrane;	angiogenesis; regulation of cell growth; female pregnancy; heart development; response to glucocorticoid stimulus; cellular response to hormone stimulus; aging; response to retinoic acid; signal transduction; response to estradiol stimulus; response to drug; response to lithium ion; negative regulation of multicellular organism growth; response to stress; response to mechanical stimulus;												GT_Dr_ENSDARG00000002216_5:74089847-74091271_127	1.30138	1.19612	5	chr5:74090981-74091040	ACCGGCCTGCACTTCTCCTCGCTGGGACACCAAGCCGCGCATCTCCGGCCTCTAAAGACA	ENSDARG00000002216	tbx3b	T-box 3b [Source:RefSeq peptide;Acc:NP_001095140]	T BOX TRANSCRIPTION FACTOR T BOX	1	Dr.79735
ENSDARG00000075786	A1L142_DANRE	GT_Dr_ENSDARG00000075786_9:4941145-4941549_25	0.238472	0.257841	0.847963	0.916839	0.924878				ENSDARG00000052511|ENSDART00000113412	LOC797900	GT_Dr_ENSDARG00000052511_20:46525851-46526008_1	0.591	DNA binding; zinc ion binding;	intracellular part;	regulation of transcription, DNA-dependent;												GT_Dr_ENSDARG00000002216_5:74089847-74091271_13	0.276405	0.314868	5	chr5:74089955-74090014	CTCAGGTAGAGGAGCGCGATATTTGATCTGCAGTGCGCGAAAAGAGGCCAACAGTGACGC	ENSDARG00000002216	tbx3b	T-box 3b [Source:RefSeq peptide;Acc:NP_001095140]	T BOX TRANSCRIPTION FACTOR T BOX	1	Dr.79735
ENSDARG00000075786	A1L142_DANRE	GT_Dr_ENSDARG00000075786_9:4941145-4941549_19	0.42	0.423092	0.9975	1.00484	0.992691				ENSDARG00000052511|ENSDART00000113412	LOC797900	GT_Dr_ENSDARG00000052511_20:46525851-46526008_4	0.536	DNA binding; zinc ion binding;	intracellular part;	regulation of transcription, DNA-dependent;												GT_Dr_ENSDARG00000002216_5:74089847-74091271_17	0.278882	0.245516	5	chr5:74089991-74090050	GCGAAAAGAGGCCAACAGTGACGCTGTGCGCACGAGACCGGGAAGTTCAGCTTCTCTGGG	ENSDARG00000002216	tbx3b	T-box 3b [Source:RefSeq peptide;Acc:NP_001095140]	T BOX TRANSCRIPTION FACTOR T BOX	1	Dr.79735
ENSDARG00000075786	A1L142_DANRE	GT_Dr_ENSDARG00000075786_9:4941145-4941549_15	0.256695	0.261079	0.890637	0.90585	0.983207				ENSDARG00000052511|ENSDART00000113412	LOC797900	GT_Dr_ENSDARG00000052511_20:46525851-46526008_6	0.492	DNA binding; zinc ion binding;	intracellular part;	regulation of transcription, DNA-dependent;												GT_Dr_ENSDARG00000002216_5:74089847-74091271_18	0.264393	0.294583	5	chr5:74090000-74090059	GGCCAACAGTGACGCTGTGCGCACGAGACCGGGAAGTTCAGCTTCTCTGGGTCCCGCAGA	ENSDARG00000002216	tbx3b	T-box 3b [Source:RefSeq peptide;Acc:NP_001095140]	T BOX TRANSCRIPTION FACTOR T BOX	1	Dr.79735
ENSDARG00000075786	A1L142_DANRE	GT_Dr_ENSDARG00000075786_9:4941145-4941549_39	0.326254	0.354605	2.23317	2.42723	0.920049				ENSDARG00000052511|ENSDART00000113412	LOC797900	GT_Dr_ENSDARG00000052511_20:46525851-46526008_8	0.485	DNA binding; zinc ion binding;	intracellular part;	regulation of transcription, DNA-dependent;												GT_Dr_ENSDARG00000002216_5:74089847-74091271_19	0.359978	0.318646	5	chr5:74090009-74090068	TGACGCTGTGCGCACGAGACCGGGAAGTTCAGCTTCTCTGGGTCCCGCAGACCGACAGAT	ENSDARG00000002216	tbx3b	T-box 3b [Source:RefSeq peptide;Acc:NP_001095140]	T BOX TRANSCRIPTION FACTOR T BOX	1	Dr.79735
ENSDARG00000075786	A1L142_DANRE	GT_Dr_ENSDARG00000075786_9:4941145-4941549_12	0.229002	0.238996	0.870068	0.908042	0.958181			ADP-ribosylation factor 6-like [Source:RefSeq peptide;Acc:NP_956287]	ENSDARG00000052928|ENSDART00000074873	zgc:172028	GT_Dr_ENSDARG00000052928_17:43769533-43769916_8	0.521	protein binding; GTP binding; GTPase activity;	membrane fraction; Golgi apparatus; ruffle; endosome; plasma membrane; cell cortex;	dendrite development; ruffle organization; cell adhesion; protein transport; apoptosis; negative regulation of receptor-mediated endocytosis; regulation of Rac protein signal transduction; cell motion; positive regulation of actin filament polymerization; liver development; cortical actin cytoskeleton organization;												GT_Dr_ENSDARG00000002216_5:74089847-74091271_20	0.481919	0.486412	5	chr5:74090018-74090077	GCGCACGAGACCGGGAAGTTCAGCTTCTCTGGGTCCCGCAGACCGACAGATGCGTGTCCT	ENSDARG00000002216	tbx3b	T-box 3b [Source:RefSeq peptide;Acc:NP_001095140]	T BOX TRANSCRIPTION FACTOR T BOX	1	Dr.79735
ENSDARG00000063698	A1L144_DANRE	GT_Dr_ENSDARG00000063698_12:977642-978201_22	0.259113	0.229095	12.7713	11.2918	1.13103			DIS3-like exonuclease 1 (EC 3.1.13.-) [Source:UniProtKB/Swiss-Prot;Acc:A2RV18]	ENSDARG00000053200|ENSDART00000075176	dis3l	GT_Dr_ENSDARG00000053200_7:34597039-34597150_4	0.648	ribonuclease activity; exonuclease activity; RNA binding;														GT_Dr_ENSDARG00000002216_5:74089847-74091271_21	0.217952	0.232234	5	chr5:74090027-74090086	ACCGGGAAGTTCAGCTTCTCTGGGTCCCGCAGACCGACAGATGCGTGTCCTAATGATGTT	ENSDARG00000002216	tbx3b	T-box 3b [Source:RefSeq peptide;Acc:NP_001095140]	T BOX TRANSCRIPTION FACTOR T BOX	1	Dr.79735
ENSDARG00000063698	A1L144_DANRE	GT_Dr_ENSDARG00000063698_12:977642-978201_6	0.358581	0.361062	9.71735	9.78456	0.993131			Apelin [Source:UniProtKB/TrEMBL;Acc:Q4TTN8]	ENSDARG00000053279|ENSDART00000075312	apln	GT_Dr_ENSDARG00000053279_14:35070786-35070964_14	0.553															GT_Dr_ENSDARG00000002216_5:74089847-74091271_22	0.664061	0.652105	5	chr5:74090036-74090095	TTCAGCTTCTCTGGGTCCCGCAGACCGACAGATGCGTGTCCTAATGATGTTGACATATTC	ENSDARG00000002216	tbx3b	T-box 3b [Source:RefSeq peptide;Acc:NP_001095140]	T BOX TRANSCRIPTION FACTOR T BOX	1	Dr.79735
ENSDARG00000063698	A1L144_DANRE	GT_Dr_ENSDARG00000063698_12:977642-978201_24	0.290968	0.313781	7.1849	7.74822	0.927296				ENSDARG00000053389|ENSDART00000075432	LOC569359	GT_Dr_ENSDARG00000053389_21:46002305-46002417_2	0.627	metal ion binding;														GT_Dr_ENSDARG00000002216_5:74089847-74091271_28	0.123896	0.331321	5	chr5:74090090-74090149	ATATTCACACAACAGAGAGCGAAGCAGCGCTGTTTCGCGGCAGCAATAGAGTTCTCAAAC	ENSDARG00000002216	tbx3b	T-box 3b [Source:RefSeq peptide;Acc:NP_001095140]	T BOX TRANSCRIPTION FACTOR T BOX	1	Dr.79735
ENSDARG00000063698	A1L144_DANRE	GT_Dr_ENSDARG00000063698_12:977642-978201_18	0.736243	0.65966	6.24765	5.59778	1.11609			RAB11 family interacting protein 4 (class II) a [Source:RefSeq peptide;Acc:NP_001002533]	ENSDARG00000053855|ENSDART00000075960	rab11fip4a	GT_Dr_ENSDARG00000053855_25:13379853-13379958_4	0.336	calcium ion binding; sequence-specific DNA binding;	recycling endosome membrane;	regulation of cell cycle; regulation of transcription, DNA-dependent; eye morphogenesis; protein transport;												GT_Dr_ENSDARG00000002216_5:74089847-74091271_37	1.15889	0.953834	5	chr5:74090171-74090230	CTTTTCCCTCCACCCGACCTGTTAAAACCACGCCTACGGAGCCACACAATTGGTCCGAAA	ENSDARG00000002216	tbx3b	T-box 3b [Source:RefSeq peptide;Acc:NP_001095140]	T BOX TRANSCRIPTION FACTOR T BOX	1	Dr.79735
ENSDARG00000063698	A1L144_DANRE	GT_Dr_ENSDARG00000063698_12:977642-978201_8	0.275471	0.27037	4.72459	4.63712	1.01886			RAB11 family interacting protein 4 (class II) a [Source:RefSeq peptide;Acc:NP_001002533]	ENSDARG00000053855|ENSDART00000075960	rab11fip4a	GT_Dr_ENSDARG00000053855_25:13379853-13379958_5	0.319	calcium ion binding; sequence-specific DNA binding;	recycling endosome membrane;	regulation of cell cycle; regulation of transcription, DNA-dependent; eye morphogenesis; protein transport;												GT_Dr_ENSDARG00000002216_5:74089847-74091271_38	1.07203	0.966899	5	chr5:74090180-74090239	CCACCCGACCTGTTAAAACCACGCCTACGGAGCCACACAATTGGTCCGAAAGCGTCAAAG	ENSDARG00000002216	tbx3b	T-box 3b [Source:RefSeq peptide;Acc:NP_001095140]	T BOX TRANSCRIPTION FACTOR T BOX	1	Dr.79735
ENSDARG00000063698	A1L144_DANRE	GT_Dr_ENSDARG00000063698_12:977642-978201_1	0.348685	0.415755	19.6078	23.3794	0.838679			RAB11 family interacting protein 4 (class II) a [Source:RefSeq peptide;Acc:NP_001002533]	ENSDARG00000053855|ENSDART00000075960	rab11fip4a	GT_Dr_ENSDARG00000053855_25:13379853-13379958_6	0.336	calcium ion binding; sequence-specific DNA binding;	recycling endosome membrane;	regulation of cell cycle; regulation of transcription, DNA-dependent; eye morphogenesis; protein transport;												GT_Dr_ENSDARG00000002216_5:74089847-74091271_39	0.491606	0.493852	5	chr5:74090189-74090248	CTGTTAAAACCACGCCTACGGAGCCACACAATTGGTCCGAAAGCGTCAAAGGGCCAATCA	ENSDARG00000002216	tbx3b	T-box 3b [Source:RefSeq peptide;Acc:NP_001095140]	T BOX TRANSCRIPTION FACTOR T BOX	1	Dr.79735
ENSDARG00000063698	A1L144_DANRE	GT_Dr_ENSDARG00000063698_12:977642-978201_4	0.303946	0.932063	22.6791	69.5462	0.326101			RAB11 family interacting protein 4 (class II) a [Source:RefSeq peptide;Acc:NP_001002533]	ENSDARG00000053855|ENSDART00000075960	rab11fip4a	GT_Dr_ENSDARG00000053855_25:13380260-13380369_3	0.44	calcium ion binding; sequence-specific DNA binding;	recycling endosome membrane;	regulation of cell cycle; regulation of transcription, DNA-dependent; eye morphogenesis; protein transport;												GT_Dr_ENSDARG00000002216_5:74089847-74091271_40	0.344452	0.376655	5	chr5:74090198-74090257	CCACGCCTACGGAGCCACACAATTGGTCCGAAAGCGTCAAAGGGCCAATCAACAGAGAGC	ENSDARG00000002216	tbx3b	T-box 3b [Source:RefSeq peptide;Acc:NP_001095140]	T BOX TRANSCRIPTION FACTOR T BOX	1	Dr.79735
ENSDARG00000063698	A1L144_DANRE	GT_Dr_ENSDARG00000063698_12:977642-978201_14	0.409412	0.484732	11.9791	14.1828	0.844616			RAB11 family interacting protein 4 (class II) a [Source:RefSeq peptide;Acc:NP_001002533]	ENSDARG00000053855|ENSDART00000075960	rab11fip4a	GT_Dr_ENSDARG00000053855_25:13380260-13380369_4	0.379	calcium ion binding; sequence-specific DNA binding;	recycling endosome membrane;	regulation of cell cycle; regulation of transcription, DNA-dependent; eye morphogenesis; protein transport;												GT_Dr_ENSDARG00000002216_5:74089847-74091271_41	0.19657	0.201501	5	chr5:74090207-74090266	CGGAGCCACACAATTGGTCCGAAAGCGTCAAAGGGCCAATCAACAGAGAGCTGCGGCTCG	ENSDARG00000002216	tbx3b	T-box 3b [Source:RefSeq peptide;Acc:NP_001095140]	T BOX TRANSCRIPTION FACTOR T BOX	1	Dr.79735
ENSDARG00000067841	A1L268_DANRE	GT_Dr_ENSDARG00000067841_4:71434021-71434269_14	0.0266061	0.0272356	1.20283	1.23129	0.976885			RAB11 family interacting protein 4 (class II) a [Source:RefSeq peptide;Acc:NP_001002533]	ENSDARG00000053855|ENSDART00000075960	rab11fip4a	GT_Dr_ENSDARG00000053855_25:13380260-13380369_5	0.487	calcium ion binding; sequence-specific DNA binding;	recycling endosome membrane;	regulation of cell cycle; regulation of transcription, DNA-dependent; eye morphogenesis; protein transport;												GT_Dr_ENSDARG00000002216_5:74089847-74091271_42	0.147258	0.187632	5	chr5:74090216-74090275	ACAATTGGTCCGAAAGCGTCAAAGGGCCAATCAACAGAGAGCTGCGGCTCGAAACACGCA	ENSDARG00000002216	tbx3b	T-box 3b [Source:RefSeq peptide;Acc:NP_001095140]	T BOX TRANSCRIPTION FACTOR T BOX	1	Dr.79735
ENSDARG00000067841	A1L268_DANRE	GT_Dr_ENSDARG00000067841_4:71434021-71434269_8	0.0754019	0.0735276	1.2595	1.22819	1.02549			RAB11 family interacting protein 4 (class II) a [Source:RefSeq peptide;Acc:NP_001002533]	ENSDARG00000053855|ENSDART00000075960	rab11fip4a	GT_Dr_ENSDARG00000053855_25:13380260-13380369_6	0.475	calcium ion binding; sequence-specific DNA binding;	recycling endosome membrane;	regulation of cell cycle; regulation of transcription, DNA-dependent; eye morphogenesis; protein transport;												GT_Dr_ENSDARG00000002216_5:74089847-74091271_49	0.721421	0.759628	5	chr5:74090279-74090338	CATCCACACCGCCGAAGCCCATGGAGTGCAGAAGCGCTGGGAATATCTGTGTGCTGGACG	ENSDARG00000002216	tbx3b	T-box 3b [Source:RefSeq peptide;Acc:NP_001095140]	T BOX TRANSCRIPTION FACTOR T BOX	1	Dr.79735
ENSDARG00000067841	A1L268_DANRE	GT_Dr_ENSDARG00000067841_4:71434021-71434269_19	0.0555679	0.0551766	1.50849	1.49787	1.00709			Fetuin-B Precursor (Gugu)(IRL685)(16G2) [Source:UniProtKB/Swiss-Prot;Acc:Q9UGM5]	ENSDARG00000053973|ENSDART00000076082	FETUB (2 of 2)	GT_Dr_ENSDARG00000053973_22:40898849-40898992_1	0.595															GT_Dr_ENSDARG00000002216_5:74089847-74091271_50	0.348413	0.370219	5	chr5:74090288-74090347	CGCCGAAGCCCATGGAGTGCAGAAGCGCTGGGAATATCTGTGTGCTGGACGCGCTTCTGC	ENSDARG00000002216	tbx3b	T-box 3b [Source:RefSeq peptide;Acc:NP_001095140]	T BOX TRANSCRIPTION FACTOR T BOX	1	Dr.79735
ENSDARG00000067841	A1L268_DANRE	GT_Dr_ENSDARG00000067841_4:71434021-71434269_13	0.051398	0.0508589	1.33942	1.32538	1.0106			Fetuin-B Precursor (Gugu)(IRL685)(16G2) [Source:UniProtKB/Swiss-Prot;Acc:Q9UGM5]	ENSDARG00000053973|ENSDART00000076082	FETUB (2 of 2)	GT_Dr_ENSDARG00000053973_22:40898849-40898992_10	0.615															GT_Dr_ENSDARG00000002216_5:74089847-74091271_51	0.395453	0.407945	5	chr5:74090297-74090356	CCATGGAGTGCAGAAGCGCTGGGAATATCTGTGTGCTGGACGCGCTTCTGCTCTGCTGAA	ENSDARG00000002216	tbx3b	T-box 3b [Source:RefSeq peptide;Acc:NP_001095140]	T BOX TRANSCRIPTION FACTOR T BOX	1	Dr.79735
ENSDARG00000076927	A1L295_DANRE	GT_Dr_ENSDARG00000076927_1:44991-45216_6	0.0706007	0.07186	1.99943	2.03509	0.982476			Fetuin-B Precursor (Gugu)(IRL685)(16G2) [Source:UniProtKB/Swiss-Prot;Acc:Q9UGM5]	ENSDARG00000053973|ENSDART00000076082	FETUB (2 of 2)	GT_Dr_ENSDARG00000053973_22:40898849-40898992_2	0.645															GT_Dr_ENSDARG00000002216_5:74089847-74091271_6	0.394879	0.511052	5	chr5:74089892-74089951	GATCCTCCGGTTAGTAATTTGCGTCGCTAATTTCGACGCGTGCGTCCGTGTCCTGTTGCG	ENSDARG00000002216	tbx3b	T-box 3b [Source:RefSeq peptide;Acc:NP_001095140]	T BOX TRANSCRIPTION FACTOR T BOX	1	Dr.79735
ENSDARG00000076927	A1L295_DANRE	GT_Dr_ENSDARG00000076927_1:44494-44606_2	0.0620301	0.0632256	1.41418	1.44143	0.981092			Fetuin-B Precursor (Gugu)(IRL685)(16G2) [Source:UniProtKB/Swiss-Prot;Acc:Q9UGM5]	ENSDARG00000053973|ENSDART00000076082	FETUB (2 of 2)	GT_Dr_ENSDARG00000053973_22:40898849-40898992_7	0.615															GT_Dr_ENSDARG00000002216_5:74089847-74091271_76	0.455486	0.44345	5	chr5:74090522-74090581	CTATTTTACTGACAGCCGAAGGAAGCGTAAATACGCCGCGAGTTGACGTACAGCGTCCTT	ENSDARG00000002216	tbx3b	T-box 3b [Source:RefSeq peptide;Acc:NP_001095140]	T BOX TRANSCRIPTION FACTOR T BOX	1	Dr.79735
ENSDARG00000076927	A1L295_DANRE	GT_Dr_ENSDARG00000076927_1:44991-45216_4	0.0421279	0.0427576	2.14797	2.18007	0.985274			protocadherin 10a [Source:RefSeq peptide;Acc:NP_997736]	ENSDARG00000054274|ENSDART00000076443	pcdh10a	GT_Dr_ENSDARG00000054274_1:12354076-12354427_1	0.493	protein binding; calcium ion binding;	integral to plasma membrane;	homophilic cell adhesion; paraxial mesoderm development; somitogenesis;												GT_Dr_ENSDARG00000002216_5:74089847-74091271_77	0.280344	0.312148	5	chr5:74090531-74090590	TGACAGCCGAAGGAAGCGTAAATACGCCGCGAGTTGACGTACAGCGTCCTTCATTTTAGT	ENSDARG00000002216	tbx3b	T-box 3b [Source:RefSeq peptide;Acc:NP_001095140]	T BOX TRANSCRIPTION FACTOR T BOX	1	Dr.79735
ENSDARG00000076927	A1L295_DANRE	GT_Dr_ENSDARG00000076927_1:44494-44606_4	0.0809031	0.0753661	1.48331	1.38179	1.07347			protocadherin 10a [Source:RefSeq peptide;Acc:NP_997736]	ENSDARG00000054274|ENSDART00000076443	pcdh10a	GT_Dr_ENSDARG00000054274_1:12354076-12354427_10	0.606	protein binding; calcium ion binding;	integral to plasma membrane;	homophilic cell adhesion; paraxial mesoderm development; somitogenesis;												GT_Dr_ENSDARG00000002216_5:74089847-74091271_9	0.121767	0.12116	5	chr5:74089919-74089978	TAATTTCGACGCGTGCGTCCGTGTCCTGTTGCGTTTCTCAGGTAGAGGAGCGCGATATTT	ENSDARG00000002216	tbx3b	T-box 3b [Source:RefSeq peptide;Acc:NP_001095140]	T BOX TRANSCRIPTION FACTOR T BOX	1	Dr.79735
ENSDARG00000076927	A1L295_DANRE	GT_Dr_ENSDARG00000076927_1:44494-44606_1	0.0651341	0.0632507	1.52892	1.48471	1.02978			protocadherin 10a [Source:RefSeq peptide;Acc:NP_997736]	ENSDARG00000054274|ENSDART00000076443	pcdh10a	GT_Dr_ENSDARG00000054274_1:12354076-12354427_14	0.587	protein binding; calcium ion binding;	integral to plasma membrane;	homophilic cell adhesion; paraxial mesoderm development; somitogenesis;												GT_Dr_ENSDARG00000002216_5:74089847-74091271_94	0.33682	0.342419	5	chr5:74090684-74090743	TGGAACTCAGAGTTAGGGGAACCGCAGATTTTAAGCGACTCTACATCCAGGCGATCGATT	ENSDARG00000002216	tbx3b	T-box 3b [Source:RefSeq peptide;Acc:NP_001095140]	T BOX TRANSCRIPTION FACTOR T BOX	1	Dr.79735
ENSDARG00000076927	A1L295_DANRE	GT_Dr_ENSDARG00000076927_1:44991-45216_12	0.152045	0.148763	2.56316	2.50782	1.02207			protocadherin 10a [Source:RefSeq peptide;Acc:NP_997736]	ENSDARG00000054274|ENSDART00000076443	pcdh10a	GT_Dr_ENSDARG00000054274_1:12354076-12354427_16	0.58	protein binding; calcium ion binding;	integral to plasma membrane;	homophilic cell adhesion; paraxial mesoderm development; somitogenesis;												GT_Dr_ENSDARG00000002216_5:74089847-74091271_97	0.910041	0.829053	5	chr5:74090711-74090770	ATTTTAAGCGACTCTACATCCAGGCGATCGATTTAAGGAACACCGCACATCTGCAATCTG	ENSDARG00000002216	tbx3b	T-box 3b [Source:RefSeq peptide;Acc:NP_001095140]	T BOX TRANSCRIPTION FACTOR T BOX	1	Dr.79735
ENSDARG00000076927	A1L295_DANRE	GT_Dr_ENSDARG00000076927_1:44991-45216_10	0.105165	0.112108	2.16679	2.30984	0.938067			protocadherin 10a [Source:RefSeq peptide;Acc:NP_997736]	ENSDARG00000054274|ENSDART00000076443	pcdh10a	GT_Dr_ENSDARG00000054274_1:12354076-12354427_21	0.622	protein binding; calcium ion binding;	integral to plasma membrane;	homophilic cell adhesion; paraxial mesoderm development; somitogenesis;												GT_Dr_ENSDARG00000002216_5:74089847-74091271_99	0.188519	0.180773	5	chr5:74090729-74090788	TCCAGGCGATCGATTTAAGGAACACCGCACATCTGCAATCTGGACTTCCCGATGAGAGAT	ENSDARG00000002216	tbx3b	T-box 3b [Source:RefSeq peptide;Acc:NP_001095140]	T BOX TRANSCRIPTION FACTOR T BOX	1	Dr.79735
ENSDARG00000076927	A1L295_DANRE	GT_Dr_ENSDARG00000076927_1:44991-45216_14	0.139149	0.139835	2.00007	2.00993	0.995099			protocadherin 10a [Source:RefSeq peptide;Acc:NP_997736]	ENSDARG00000054274|ENSDART00000076443	pcdh10a	GT_Dr_ENSDARG00000054274_1:12354076-12354427_24	0.629	protein binding; calcium ion binding;	integral to plasma membrane;	homophilic cell adhesion; paraxial mesoderm development; somitogenesis;												GT_Dr_ENSDARG00000002219_13:23997379-23997480_1	0.715035	0.666229	13	chr13:23997379-23997438	TCTGGCTAAGGTGACTTTGAGAATAGACTCTCCATGGCCGGTACAGGAGACTGCGCCGCT	ENSDARG00000002219	B8JHT9_DANRE	Novel asparaginase protein Fragment [Source:UniProtKB/TrEMBL;Acc:B8JHT9]	L ASPARAGINASE EC_3.5.1.1 L ASPARAGINE AMIDOHYDROLASE ASPARAGINASE 1	-1
ENSDARG00000076927	A1L295_DANRE	GT_Dr_ENSDARG00000076927_1:44991-45216_8	0.0561397	0.0573486	2.25408	2.30262	0.97892			protocadherin 10a [Source:RefSeq peptide;Acc:NP_997736]	ENSDARG00000054274|ENSDART00000076443	pcdh10a	GT_Dr_ENSDARG00000054274_1:12354076-12354427_26	0.582	protein binding; calcium ion binding;	integral to plasma membrane;	homophilic cell adhesion; paraxial mesoderm development; somitogenesis;												GT_Dr_ENSDARG00000002219_13:23997379-23997480_4	0.938056	0.890515	13	chr13:23997406-23997465	CTCTCCATGGCCGGTACAGGAGACTGCGCCGCTTCTATTGTCTGCATATCCACCAGATCC	ENSDARG00000002219	B8JHT9_DANRE	Novel asparaginase protein Fragment [Source:UniProtKB/TrEMBL;Acc:B8JHT9]	L ASPARAGINASE EC_3.5.1.1 L ASPARAGINE AMIDOHYDROLASE ASPARAGINASE 1	-1
ENSDARG00000076927	A1L295_DANRE	GT_Dr_ENSDARG00000076927_1:44991-45216_16	0.112424	0.112281	2.10277	2.10008	1.00128			protocadherin 10a [Source:RefSeq peptide;Acc:NP_997736]	ENSDARG00000054274|ENSDART00000076443	pcdh10a	GT_Dr_ENSDARG00000054274_1:12354076-12354427_32	0.655	protein binding; calcium ion binding;	integral to plasma membrane;	homophilic cell adhesion; paraxial mesoderm development; somitogenesis;												GT_Dr_ENSDARG00000002219_13:23997677-23997783_4	2.78006	2.85217	13	chr13:23997704-23997763	TGTTTCGAATTCCTCCGGTGGATGTAGCGCACGCCACATTACCCGAAGAGTCCAGAGCCA	ENSDARG00000002219	B8JHT9_DANRE	Novel asparaginase protein Fragment [Source:UniProtKB/TrEMBL;Acc:B8JHT9]	L ASPARAGINASE EC_3.5.1.1 L ASPARAGINE AMIDOHYDROLASE ASPARAGINASE 1	-1
ENSDARG00000076927	A1L295_DANRE	GT_Dr_ENSDARG00000076927_1:43872-43973_4	0.151249	0.158653	2.09784	2.20052	0.953336			protocadherin 10a [Source:RefSeq peptide;Acc:NP_997736]	ENSDARG00000054274|ENSDART00000076443	pcdh10a	GT_Dr_ENSDARG00000054274_1:12354076-12354427_8	0.525	protein binding; calcium ion binding;	integral to plasma membrane;	homophilic cell adhesion; paraxial mesoderm development; somitogenesis;												GT_Dr_ENSDARG00000002219_13:23997677-23997783_6	2.98	2.84022	13	chr13:23997722-23997781	TGGATGTAGCGCACGCCACATTACCCGAAGAGTCCAGAGCCACCGCTCCAACAGTATCAT	ENSDARG00000002219	B8JHT9_DANRE	Novel asparaginase protein Fragment [Source:UniProtKB/TrEMBL;Acc:B8JHT9]	L ASPARAGINASE EC_3.5.1.1 L ASPARAGINE AMIDOHYDROLASE ASPARAGINASE 1	-1
ENSDARG00000076927	A1L295_DANRE	GT_Dr_ENSDARG00000076927_1:44991-45216_18	0.132929	0.132262	1.73448	1.72578	1.00504			hypothetical protein LOC368892 [Source:RefSeq peptide;Acc:NP_001007178]	ENSDARG00000054292|ENSDART00000076474	si:ch211-14a17.11	GT_Dr_ENSDARG00000054292_2:36399177-36399605_4	0.639		mitochondrion;													GT_Dr_ENSDARG00000002226_20:3834077-3835148_1	0.705522	0.711654	20	chr20:3834077-3834136	ATGCTGCTCATGATTACCTTGTGCTGTTTCCACATGGCGGCCAGCGGCTTCACGTCGTGT	ENSDARG00000002226	LOC567971		TRIPARTITE MOTIF CONTAINING	-1
ENSDARG00000076927	A1L295_DANRE	GT_Dr_ENSDARG00000076927_1:44991-45216_1	0.0662062	0.0649912	2.26083	2.21935	1.01869			PI-3-kinase-related kinase SMG-1 [Source:RefSeq peptide;Acc:NP_001073513]	ENSDARG00000054570|ENSDART00000076764	smg1	GT_Dr_ENSDARG00000054570_3:28544549-28544676_5	0.625	protein serine/threonine kinase activity; manganese ion binding; protein binding; inositol or phosphatidylinositol kinase activity;	cytoplasm; nucleus;	peptidyl-serine phosphorylation; DNA repair; phosphoinositide phosphorylation; mRNA export from nucleus; protein amino acid autophosphorylation; nuclear-transcribed mRNA catabolic process, nonsense-mediated decay;												GT_Dr_ENSDARG00000002226_20:3834077-3835148_4	0.738206	0.768967	20	chr20:3834104-3834163	TTCCACATGGCGGCCAGCGGCTTCACGTCGTGTTTCCCGTGTTTGCCCTCCTCCAGACAC	ENSDARG00000002226	LOC567971		TRIPARTITE MOTIF CONTAINING	-1
ENSDARG00000076927	A1L295_DANRE	GT_Dr_ENSDARG00000076927_1:43872-43973_1	0.152228	0.150279	0.955524	0.943286	1.01297			PI-3-kinase-related kinase SMG-1 [Source:RefSeq peptide;Acc:NP_001073513]	ENSDARG00000054570|ENSDART00000076764	smg1	GT_Dr_ENSDARG00000054570_3:28544549-28544676_7	0.579	protein serine/threonine kinase activity; manganese ion binding; protein binding; inositol or phosphatidylinositol kinase activity;	cytoplasm; nucleus;	peptidyl-serine phosphorylation; DNA repair; phosphoinositide phosphorylation; mRNA export from nucleus; protein amino acid autophosphorylation; nuclear-transcribed mRNA catabolic process, nonsense-mediated decay;												GT_Dr_ENSDARG00000002226_20:3834077-3835148_6	0.780702	0.754333	20	chr20:3834122-3834181	GGCTTCACGTCGTGTTTCCCGTGTTTGCCCTCCTCCAGACACTGGTAGCACACGGGGGTC	ENSDARG00000002226	LOC567971		TRIPARTITE MOTIF CONTAINING	-1
ENSDARG00000070583	A1L2A0_DANRE	GT_Dr_ENSDARG00000070583_17:39160022-39160467_8	0.257672	0.266437	1.41622	1.46439	0.967105			Novel protein similar to vertebrate mitochondrial ribosomal protein L1 (MRPL1) (Zgc:91951 ) Fragment [Source:UniProtKB/TrEMBL;Acc:A2BHJ3]	ENSDARG00000054606|ENSDART00000076835	A2BHJ3_DANRE	GT_Dr_ENSDARG00000054606_5:37528583-37528706_5	0.569	structural constituent of ribosome; RNA binding;	mitochondrial large ribosomal subunit;	translation; RNA processing;												GT_Dr_ENSDARG00000002230_8:50580562-50580814_1	1.42359	1.35439	8	chr8:50580562-50580621	GATTGAAAGCCCTACCTGGTTGGCAACATCCATCTCGACCGCCCTGCCGCTGATAAGAGG	ENSDARG00000002230	sypb	synaptophysin b isoform 1 [Source:RefSeq peptide;Acc:NP_001025413]	SYNAPTOPHYSIN MAJOR SYNAPTIC VESICLE P38	-1	Dr.126555
ENSDARG00000061137	A1L2B2_DANRE	GT_Dr_ENSDARG00000061137_10:35089316-35090171_68	0.412541	0.421989	1.34777	1.37864	0.97761			Heparan-sulfate 6-O-sulfotransferase 1-A (HS 6-OST-1A)(HS6ST-1)(EC 2.8.2.-) [Source:UniProtKB/Swiss-Prot;Acc:Q56UJ5]	ENSDARG00000054754|ENSDART00000077010	hs6st1a	GT_Dr_ENSDARG00000054754_2:39765974-39766487_6	0.623	heparan sulfate 6-O-sulfotransferase activity;	integral to plasma membrane;	angiogenesis; placenta development; alveolus development; heparan sulfate proteoglycan biosynthetic process, enzymatic modification;												GT_Dr_ENSDARG00000002230_8:50580562-50580814_4	0.717086	0.723718	8	chr8:50580589-50580648	ATCCATCTCGACCGCCCTGCCGCTGATAAGAGGATCAGACGAGTGGAGGTAAAGCGCCGC	ENSDARG00000002230	sypb	synaptophysin b isoform 1 [Source:RefSeq peptide;Acc:NP_001025413]	SYNAPTOPHYSIN MAJOR SYNAPTIC VESICLE P38	-1	Dr.126555
ENSDARG00000061137	A1L2B2_DANRE	GT_Dr_ENSDARG00000061137_10:35089316-35090171_66	0.464288	0.486736	5.17791	5.42826	0.953881			Zgc:112171 [Source:UniProtKB/TrEMBL;Acc:Q567B8]	ENSDARG00000054766|ENSDART00000077021	zgc:112171	GT_Dr_ENSDARG00000054766_13:43768384-43768671_1	0.544	heparin binding; calcium ion binding;	interstitial matrix; basement membrane;	positive regulation of cell-substrate adhesion; signal transduction; extracellular matrix organization;												GT_Dr_ENSDARG00000002230_8:50580562-50580814_5	0.610952	0.581012	8	chr8:50580598-50580657	GACCGCCCTGCCGCTGATAAGAGGATCAGACGAGTGGAGGTAAAGCGCCGCTACATCCGG	ENSDARG00000002230	sypb	synaptophysin b isoform 1 [Source:RefSeq peptide;Acc:NP_001025413]	SYNAPTOPHYSIN MAJOR SYNAPTIC VESICLE P38	-1	Dr.126555
ENSDARG00000061137	A1L2B2_DANRE	GT_Dr_ENSDARG00000061137_10:35089316-35090171_62	0.472714	0.491474	6.6407	6.90424	0.961829			inhibitor of DNA binding 3 [Source:RefSeq peptide;Acc:NP_694499]	ENSDARG00000054823|ENSDART00000077087	id3	GT_Dr_ENSDARG00000054823_17:25169939-25170122_4	0.568	transcription regulator activity;		regulation of transcription;												GT_Dr_ENSDARG00000002235_7:24206083-24206204_4	0.139336	0.0890255	7	chr7:24206110-24206169	TGTCCTCCGTTGATCTCCACAGGCGGTTTTCGGTGTCAGATTGGAGACGTGGTTGTTTCT	ENSDARG00000002235	mmp14a	matrix metalloproteinase 14 (membrane-inserted) alpha [Source:RefSeq peptide;Acc:NP_919397]	MATRIX METALLOPROTEINASE PRECURSOR MMP MEMBRANE TYPE MATRIX METALLOPROTEINASE MT MMP MEMBRANE TYPE MATRIX METALLOPROTEINASE MMP	-1	Dr.123202
ENSDARG00000061137	A1L2B2_DANRE	GT_Dr_ENSDARG00000061137_10:35089316-35090171_48	0.200355	0.206129	1.30216	1.33968	0.971991			SET and MYND domain containing 2a [Source:RefSeq peptide;Acc:NP_001013568]	ENSDARG00000055151|ENSDART00000077459	smyd2a	GT_Dr_ENSDARG00000055151_17:30914058-30914850_8	0.572	zinc ion binding; protein binding;														GT_Dr_ENSDARG00000002235_7:24206083-24206204_8	0.420229	0.310902	7	chr7:24206146-24206205	CAGATTGGAGACGTGGTTGTTTCTTTCGTCCCCTGTGGAAATGCGCCTGCTCTACAGAG	ENSDARG00000002235	mmp14a	matrix metalloproteinase 14 (membrane-inserted) alpha [Source:RefSeq peptide;Acc:NP_919397]	MATRIX METALLOPROTEINASE PRECURSOR MMP MEMBRANE TYPE MATRIX METALLOPROTEINASE MT MMP MEMBRANE TYPE MATRIX METALLOPROTEINASE MMP	-1	Dr.123202
ENSDARG00000061137	A1L2B2_DANRE	GT_Dr_ENSDARG00000061137_10:35089316-35090171_46	0.273406	0.293072	0.898872	0.963529	0.932896			Glutamate receptor delta-2 subunit Precursor (GluR delta-2) [Source:UniProtKB/Swiss-Prot;Acc:Q68Y21]	ENSDARG00000055302|ENSDART00000077647	grid2	GT_Dr_ENSDARG00000055302_8:29622031-29622674_30	0.589	extracellular-glutamate-gated ion channel activity; ionotropic glutamate receptor activity; protein binding;	cell junction; synaptosome; postsynaptic membrane; postsynaptic density; integral to plasma membrane;	synaptic transmission, glutamatergic; ion transport; ionotropic glutamate receptor signaling pathway; regulation of excitatory postsynaptic membrane potential; prepulse inhibition; regulation of neuron apoptosis;												GT_Dr_ENSDARG00000002241_6:52932338-52932486_1	3.14166	3.15011	6	chr6:52932338-52932397	CCTCAGACGAGGCGGCGGCACACCCTGGTCTTCCTCAGGACTATGACCCTGGAACCGAGC	ENSDARG00000002241	zgc:174907	potassium voltage-gated channel, shaker-related subfamily, member 2 [Source:RefSeq peptide;Acc:NP_001104640]	POTASSIUM VOLTAGE GATED CHANNEL SUBFAMILY A MEMBER VOLTAGE GATED POTASSIUM CHANNEL SUBUNIT KV1	1	Dr.123422
ENSDARG00000061137	A1L2B2_DANRE	GT_Dr_ENSDARG00000061137_10:35089316-35090171_42	0.532518	0.591616	3.97013	4.41072	0.900109			Solute carrier family 22 member 6 (Organic anion transporter 1)(Renal organic anion transporter 1)(ROAT1) [Source:UniProtKB/Swiss-Prot;Acc:Q6NYN7]		oat	GT_Dr_ENSDARG00000055523_21:30781707-30781815_6	0.524															GT_Dr_ENSDARG00000002255_24:39951783-39951979_10	2.69212	2.97407	24	chr24:39951864-39951923	CTCTCCGGGGCGGATCTTGATGTAGAAGTTATTGCGTTTGTAGGAGATCTTCAGCACTTT	ENSDARG00000002255	zgc:92004	erythrocyte membrane protein band 4.1-like 3 [Source:RefSeq peptide;Acc:NP_001003987]	UNKNOWN	-1
ENSDARG00000061137	A1L2B2_DANRE	GT_Dr_ENSDARG00000061137_10:35089316-35090171_64	0.406215	0.371277	13.8507	12.6594	1.0941			Novel protein similar to human autism-related protein 1 (AUTS2) Fragment	ENSDARG00000056427|ENSDART00000078920	auts2	GT_Dr_ENSDARG00000056427_10:22671138-22671307_1	0.25		nucleus; cytoplasm;													GT_Dr_ENSDARG00000002255_24:39951783-39951979_9	2.96017	3.14964	24	chr24:39951855-39951914	CGCTCTCACCTCTCCGGGGCGGATCTTGATGTAGAAGTTATTGCGTTTGTAGGAGATCTT	ENSDARG00000002255	zgc:92004	erythrocyte membrane protein band 4.1-like 3 [Source:RefSeq peptide;Acc:NP_001003987]	UNKNOWN	-1
ENSDARG00000061137	A1L2B2_DANRE	GT_Dr_ENSDARG00000061137_10:35089316-35090171_6	0.302742	0.293583	2.09924	2.03573	1.0312			Novel protein similar to human autism-related protein 1 (AUTS2) Fragment [Source:UniProtKB/TrEMBL;Acc:Q7ZZ40]	ENSDARG00000056427|ENSDART00000078920	auts2	GT_Dr_ENSDARG00000056427_10:22671138-22671307_10	0.482		nucleus; cytoplasm;													GT_Dr_ENSDARG00000002259_12:4664965-4665078_5	0.558131	0.688285	12	chr12:4665001-4665060	CTGTAACTTAGGCTGCAGGCGATGTGAACGCGGCTCTCCGGTGTTGAAAGCCTGAGCGCA	ENSDARG00000002259	ca15c	carbonic anhydrase XV c [Source:RefSeq peptide;Acc:NP_001070801]	CARBONIC ANHYDRASE	-1	Dr.76668
ENSDARG00000061137	A1L2B2_DANRE	GT_Dr_ENSDARG00000061137_10:35089316-35090171_74	0.308571	0.345625	2.3679	2.65225	0.89279			Novel protein similar to human autism-related protein 1 (AUTS2) Fragment [Source:UniProtKB/TrEMBL;Acc:Q7ZZ40]	ENSDARG00000056427|ENSDART00000078920	auts2	GT_Dr_ENSDARG00000056427_10:22671138-22671307_12	0.604		nucleus; cytoplasm;													GT_Dr_ENSDARG00000002355_5:41135315-41135830_10	0.453997	0.459712	5	chr5:41135396-41135455	GCGGTGGCCCCGGACAGCGCGGACACCGAGGTGCGGCAGTAGTCGAGCACCGCCCCGTTC	ENSDARG00000002355	B0R184_DANRE	Novel protein similar to vertebrate carbohydrate kinase-like (CARKL) [Source:UniProtKB/TrEMBL;Acc:B0R184]	SEDOHEPTULOKINASE SHK EC_2.7.1.14 CARBOHYDRATE KINASE	1
ENSDARG00000061137	A1L2B2_DANRE	GT_Dr_ENSDARG00000061137_10:35089316-35090171_26	0.893983	0.885866	3.42595	3.39484	1.00916			Novel protein similar to human autism-related protein 1 (AUTS2) Fragment [Source:UniProtKB/TrEMBL;Acc:Q7ZZ40]	ENSDARG00000056427|ENSDART00000078920	auts2	GT_Dr_ENSDARG00000056427_10:22671138-22671307_7	0.588		nucleus; cytoplasm;													GT_Dr_ENSDARG00000002355_5:41135315-41135830_11	0.393162	0.381563	5	chr5:41135405-41135464	CCGGACAGCGCGGACACCGAGGTGCGGCAGTAGTCGAGCACCGCCCCGTTCCCCCGCACC	ENSDARG00000002355	B0R184_DANRE	Novel protein similar to vertebrate carbohydrate kinase-like (CARKL) [Source:UniProtKB/TrEMBL;Acc:B0R184]	SEDOHEPTULOKINASE SHK EC_2.7.1.14 CARBOHYDRATE KINASE	1
ENSDARG00000061137	A1L2B2_DANRE	GT_Dr_ENSDARG00000061137_10:35089316-35090171_72	0.391509	0.438547	2.79557	3.13145	0.892741			Novel protein similar to human autism-related protein 1 (AUTS2) Fragment [Source:UniProtKB/TrEMBL;Acc:Q7ZZ40]	ENSDARG00000056427|ENSDART00000078920	auts2	GT_Dr_ENSDARG00000056427_10:22671138-22671307_8	0.65		nucleus; cytoplasm;													GT_Dr_ENSDARG00000002355_5:41135315-41135830_12	0.933527	0.985875	5	chr5:41135414-41135473	GCGGACACCGAGGTGCGGCAGTAGTCGAGCACCGCCCCGTTCCCCCGCACCGACACCTCG	ENSDARG00000002355	B0R184_DANRE	Novel protein similar to vertebrate carbohydrate kinase-like (CARKL) [Source:UniProtKB/TrEMBL;Acc:B0R184]	SEDOHEPTULOKINASE SHK EC_2.7.1.14 CARBOHYDRATE KINASE	1
ENSDARG00000061137	A1L2B2_DANRE	GT_Dr_ENSDARG00000061137_10:35089316-35090171_76	0.355314	0.363785	1.98967	2.03711	0.976714			nuclear receptor subfamily 0, group B, member 1 [Source:RefSeq peptide;Acc:NP_001076416]	ENSDARG00000056541|ENSDART00000079060	nr0b1	GT_Dr_ENSDARG00000056541_11:29580714-29581295_6	0.554	protein binding; zinc ion binding; steroid hormone receptor activity; steroid binding; transcription factor activity; transcription repressor activity;	cytoplasm; nucleus;	male gonad development; negative regulation of transcription, DNA-dependent; water homeostasis; cell differentiation;												GT_Dr_ENSDARG00000002355_5:41135315-41135830_13	0.926195	0.851998	5	chr5:41135423-41135482	GAGGTGCGGCAGTAGTCGAGCACCGCCCCGTTCCCCCGCACCGACACCTCGCTAATGAAC	ENSDARG00000002355	B0R184_DANRE	Novel protein similar to vertebrate carbohydrate kinase-like (CARKL) [Source:UniProtKB/TrEMBL;Acc:B0R184]	SEDOHEPTULOKINASE SHK EC_2.7.1.14 CARBOHYDRATE KINASE	1
ENSDARG00000061137	A1L2B2_DANRE	GT_Dr_ENSDARG00000061137_10:35089316-35090171_58	0.200554	0.203162	1.83975	1.86368	0.987163				ENSDARG00000056949|ENSDART00000079534	LOC562111	GT_Dr_ENSDARG00000056949_17:21199232-21199339_2	0.589	neurotransmitter receptor activity; serotonin receptor activity;	integral to plasma membrane;	activation of adenylate cyclase activity by serotonin receptor signaling pathway; circadian rhythm; synaptic transmission; blood circulation;												GT_Dr_ENSDARG00000002355_5:41135315-41135830_14	1.27087	1.22743	5	chr5:41135432-41135491	CAGTAGTCGAGCACCGCCCCGTTCCCCCGCACCGACACCTCGCTAATGAACTGCGGACCC	ENSDARG00000002355	B0R184_DANRE	Novel protein similar to vertebrate carbohydrate kinase-like (CARKL) [Source:UniProtKB/TrEMBL;Acc:B0R184]	SEDOHEPTULOKINASE SHK EC_2.7.1.14 CARBOHYDRATE KINASE	1
ENSDARG00000061137	A1L2B2_DANRE	GT_Dr_ENSDARG00000061137_10:35089316-35090171_70	0.491227	0.487648	4.99932	4.9629	1.00734			RAR-related orphan receptor C a [Source:RefSeq peptide;Acc:NP_001076288]	ENSDARG00000057231|ENSDART00000100484	rorca	GT_Dr_ENSDARG00000057231_8:19211113-19211370_4	0.252	zinc ion binding; sequence-specific DNA binding; protein binding; transcription factor activity; steroid hormone receptor activity;	nucleus;	eye photoreceptor cell development; positive regulation of gene-specific transcription;												GT_Dr_ENSDARG00000002355_5:41135315-41135830_2	0.198037	0.272824	5	chr5:41135324-41135383	AGCAGCGACAGCAGGAAAGAAGCGAGGAAGTAAAAGACGAAGCCGTAGAGTCCCGTCAGG	ENSDARG00000002355	B0R184_DANRE	Novel protein similar to vertebrate carbohydrate kinase-like (CARKL) [Source:UniProtKB/TrEMBL;Acc:B0R184]	SEDOHEPTULOKINASE SHK EC_2.7.1.14 CARBOHYDRATE KINASE	1
ENSDARG00000061137	A1L2B2_DANRE	GT_Dr_ENSDARG00000061137_10:35089316-35090171_44	0.445653	0.455938	3.85141	3.9403	0.977442			Choline transporter-like protein 5-B Fragment (Solute carrier family 44 member 5-B) [Source:UniProtKB/Swiss-Prot;Acc:B0S5A7]	ENSDARG00000057419|ENSDART00000080079	CTL5B_DANRE	GT_Dr_ENSDARG00000057419_8:18207168-18207344_12	0.611		integral to membrane;	transport;												GT_Dr_ENSDARG00000002355_5:41135315-41135830_3	0.623372	0.704032	5	chr5:41135333-41135392	AGCAGGAAAGAAGCGAGGAAGTAAAAGACGAAGCCGTAGAGTCCCGTCAGGCCGAGGATG	ENSDARG00000002355	B0R184_DANRE	Novel protein similar to vertebrate carbohydrate kinase-like (CARKL) [Source:UniProtKB/TrEMBL;Acc:B0R184]	SEDOHEPTULOKINASE SHK EC_2.7.1.14 CARBOHYDRATE KINASE	1
ENSDARG00000061137	A1L2B2_DANRE	GT_Dr_ENSDARG00000061137_10:35089316-35090171_24	0.419003	0.367259	5.29861	4.64427	1.14089			Neurofilament light polypeptide (NF-L)(Neurofilament triplet L protein)(68 kDa neurofilament protein) [Source:UniProtKB/Swiss-Prot;Acc:P07196]	ENSDARG00000057568|ENSDART00000080263	NEFL (1 of 2)	GT_Dr_ENSDARG00000057568_21:20033372-20033582_12	0.617	protein C-terminus binding; phospholipase binding; protein domain specific binding; identical protein binding; structural constituent of cytoskeleton;	TSC1-TSC2 complex; axon; neurofilament;	retrograde axon cargo transport; microtubule cytoskeleton organization; response to organic nitrogen; response to corticosterone stimulus; anterograde axon cargo transport; locomotion; positive regulation of axonogenesis; negative regulation of neuron apoptosis; response to peptide hormone stimulus; protein polymerization; regulation of axon diameter; neurofilament bundle assembly; neuromuscular …												GT_Dr_ENSDARG00000002355_5:41135315-41135830_35	1.98787	1.66282	5	chr5:41135621-41135680	TTAGAGAGAAAACACTGAAGAACACGAGCGTCTGCCTCCGCGACTCAAACAAACATCGTT	ENSDARG00000002355	B0R184_DANRE	Novel protein similar to vertebrate carbohydrate kinase-like (CARKL) [Source:UniProtKB/TrEMBL;Acc:B0R184]	SEDOHEPTULOKINASE SHK EC_2.7.1.14 CARBOHYDRATE KINASE	1
ENSDARG00000061137	A1L2B2_DANRE	GT_Dr_ENSDARG00000061137_10:35089316-35090171_36	0.331056	0.357797	3.53248	3.81782	0.925261			solute carrier family 43, member 3 [Source:RefSeq peptide;Acc:NP_001035011]	ENSDARG00000057949|ENSDART00000080712	zgc:136890	GT_Dr_ENSDARG00000057949_14:18783438-18783599_12	0.539		membrane;	G-protein coupled receptor protein signaling pathway;												GT_Dr_ENSDARG00000002355_5:41135315-41135830_36	2.05595	1.80509	5	chr5:41135630-41135689	AAACACTGAAGAACACGAGCGTCTGCCTCCGCGACTCAAACAAACATCGTTTACATCAAA	ENSDARG00000002355	B0R184_DANRE	Novel protein similar to vertebrate carbohydrate kinase-like (CARKL) [Source:UniProtKB/TrEMBL;Acc:B0R184]	SEDOHEPTULOKINASE SHK EC_2.7.1.14 CARBOHYDRATE KINASE	1
ENSDARG00000061137	A1L2B2_DANRE	GT_Dr_ENSDARG00000061137_10:35089316-35090171_40	0.59426	0.614615	6.32647	6.54317	0.966882			solute carrier family 43, member 3 [Source:RefSeq peptide;Acc:NP_001035011]	ENSDARG00000057949|ENSDART00000080712	zgc:136890	GT_Dr_ENSDARG00000057949_14:18783438-18783599_4	0.633		membrane;	G-protein coupled receptor protein signaling pathway;												GT_Dr_ENSDARG00000002355_5:41135315-41135830_37	1.5146	1.47226	5	chr5:41135639-41135698	AGAACACGAGCGTCTGCCTCCGCGACTCAAACAAACATCGTTTACATCAAACACTCGTGC	ENSDARG00000002355	B0R184_DANRE	Novel protein similar to vertebrate carbohydrate kinase-like (CARKL) [Source:UniProtKB/TrEMBL;Acc:B0R184]	SEDOHEPTULOKINASE SHK EC_2.7.1.14 CARBOHYDRATE KINASE	1
ENSDARG00000061137	A1L2B2_DANRE	GT_Dr_ENSDARG00000061137_10:35089316-35090171_8	0.315943	0.343354	1.4558	1.58211	0.920168			solute carrier family 43, member 3 [Source:RefSeq peptide;Acc:NP_001035011]	ENSDARG00000057949|ENSDART00000080712	zgc:136890	GT_Dr_ENSDARG00000057949_14:18783438-18783599_6	0.599		membrane;	G-protein coupled receptor protein signaling pathway;												GT_Dr_ENSDARG00000002355_5:41135315-41135830_4	0.510834	0.424608	5	chr5:41135342-41135401	GAAGCGAGGAAGTAAAAGACGAAGCCGTAGAGTCCCGTCAGGCCGAGGATGCCCGCGGTG	ENSDARG00000002355	B0R184_DANRE	Novel protein similar to vertebrate carbohydrate kinase-like (CARKL) [Source:UniProtKB/TrEMBL;Acc:B0R184]	SEDOHEPTULOKINASE SHK EC_2.7.1.14 CARBOHYDRATE KINASE	1
ENSDARG00000061137	A1L2B2_DANRE	GT_Dr_ENSDARG00000061137_10:35089316-35090171_38	0.416533	0.390247	10.075	9.43918	1.06736			hypothetical protein LOC751683 [Source:RefSeq peptide;Acc:NP_001038862]	ENSDARG00000058032|ENSDART00000080832	si:dkey-6n6.2	GT_Dr_ENSDARG00000058032_8:14321252-14321557_10	0.581															GT_Dr_ENSDARG00000002355_5:41135315-41135830_6	0.310545	0.384025	5	chr5:41135360-41135419	ACGAAGCCGTAGAGTCCCGTCAGGCCGAGGATGCCCGCGGTGGCCCCGGACAGCGCGGAC	ENSDARG00000002355	B0R184_DANRE	Novel protein similar to vertebrate carbohydrate kinase-like (CARKL) [Source:UniProtKB/TrEMBL;Acc:B0R184]	SEDOHEPTULOKINASE SHK EC_2.7.1.14 CARBOHYDRATE KINASE	1
ENSDARG00000061137	A1L2B2_DANRE	GT_Dr_ENSDARG00000061137_10:35089316-35090171_28	0.302789	0.325065	6.62308	7.11033	0.931473			hypothetical protein LOC325231 [Source:RefSeq peptide;Acc:NP_001073417]	ENSDARG00000058122|ENSDART00000080939	si:dkey-260j18.2	GT_Dr_ENSDARG00000058122_15:13502469-13502823_16	0.62	aspartic-type endopeptidase activity;		proteolysis;												GT_Dr_ENSDARG00000002355_5:41135315-41135830_7	0.21058	0.271126	5	chr5:41135369-41135428	TAGAGTCCCGTCAGGCCGAGGATGCCCGCGGTGGCCCCGGACAGCGCGGACACCGAGGTG	ENSDARG00000002355	B0R184_DANRE	Novel protein similar to vertebrate carbohydrate kinase-like (CARKL) [Source:UniProtKB/TrEMBL;Acc:B0R184]	SEDOHEPTULOKINASE SHK EC_2.7.1.14 CARBOHYDRATE KINASE	1
ENSDARG00000061137	A1L2B2_DANRE	GT_Dr_ENSDARG00000061137_10:35089316-35090171_60	0.296951	0.31135	2.52956	2.65222	0.953752			dolichyl-phosphate mannosyltransferase polypeptide 3 [Source:RefSeq peptide;Acc:NP_957103]	ENSDARG00000058650|ENSDART00000081554	dpm3	GT_Dr_ENSDARG00000058650_19:8222724-8222906_12	0.648	dolichyl-phosphate beta-D-mannosyltransferase activity; protein binding;	integral to endoplasmic reticulum membrane; dolichol-phosphate-mannose synthase complex;	GPI anchor biosynthetic process; protein amino acid O-linked mannosylation; protein amino acid C-linked glycosylation via 2'-alpha-mannosyl-L-tryptophan;												GT_Dr_ENSDARG00000002355_5:41135315-41135830_8	0.209415	0.22502	5	chr5:41135378-41135437	GTCAGGCCGAGGATGCCCGCGGTGGCCCCGGACAGCGCGGACACCGAGGTGCGGCAGTAG	ENSDARG00000002355	B0R184_DANRE	Novel protein similar to vertebrate carbohydrate kinase-like (CARKL) [Source:UniProtKB/TrEMBL;Acc:B0R184]	SEDOHEPTULOKINASE SHK EC_2.7.1.14 CARBOHYDRATE KINASE	1
ENSDARG00000061137	A1L2B2_DANRE	GT_Dr_ENSDARG00000061137_10:35089316-35090171_54	1.26081	1.2785	15.9965	16.221	0.986161				ENSDARG00000059083|ENSDART00000082101	LOC100005981	GT_Dr_ENSDARG00000059083_17:503307-503439_1	0.523	protein phosphatase type 2A regulator activity; protein binding;	cytoplasm; protein phosphatase type 2A complex; nucleus;	proteasomal ubiquitin-dependent protein catabolic process; signal transduction;												GT_Dr_ENSDARG00000002355_5:41135315-41135830_9	0.346331	0.327001	5	chr5:41135387-41135446	AGGATGCCCGCGGTGGCCCCGGACAGCGCGGACACCGAGGTGCGGCAGTAGTCGAGCACC	ENSDARG00000002355	B0R184_DANRE	Novel protein similar to vertebrate carbohydrate kinase-like (CARKL) [Source:UniProtKB/TrEMBL;Acc:B0R184]	SEDOHEPTULOKINASE SHK EC_2.7.1.14 CARBOHYDRATE KINASE	1
ENSDARG00000061137	A1L2B2_DANRE	GT_Dr_ENSDARG00000061137_10:35089316-35090171_14	0.406429	0.411542	4.83443	4.89524	0.987577				ENSDARG00000059083|ENSDART00000082101	LOC100005981	GT_Dr_ENSDARG00000059083_17:503307-503439_2	0.534	protein phosphatase type 2A regulator activity; protein binding;	cytoplasm; protein phosphatase type 2A complex; nucleus;	proteasomal ubiquitin-dependent protein catabolic process; signal transduction;												GT_Dr_ENSDARG00000002405_5:18752865-18753032_10	0.318431	0.315662	5	chr5:18752946-18753005	GCCGGCGACCCCACGTCTCTCTGGGCTCCGCTGCCTGCTGCTCGACATTTGCCAGCCTCG	ENSDARG00000002405	si:ch211-225b11.1	hypothetical protein LOC561694 [Source:RefSeq peptide;Acc:NP_001103931]	SODIUM AND CHLORIDE DEPENDENT TRANSPORTER SOLUTE CARRIER FAMILY 6 MEMBER	-1	Dr.133163
[truncated: 37,442 more rows]
