# Supplementary material for: Comprehensive profiling of zebrafish hepatic proximal promoter CpG island methylation and its modification during chemical carcinogenesis
Source: BMC Genomics. 2011 Jan 4;12:3. doi: 10.1186/1471-2164-12-3 (PMC3027158; doi:10.1186/1471-2164-12-3)
Supplement: Additional file 7 — Ingenuity Pathway Analysis of significantly altered genes (fold change > 1.5 fold) in zebrafish hepatocellular carcinoma compared to control achieved from MeDIP-tiling array. Table S1: Functional categories enriched among hypermethylated genes with FDR <5%. The categories, functional annotations and molecules identified in each category are also presented. Table S2: Functional categories enriched among hypomethylated genes with FDR <5%. The categories, functional annotations and molecules identified in each category are also presented. [file 1471-2164-12-3-S7.XLS]

## Sheet: Sheet1
Category	Function	Function Annotation	B-H p-value	Molecules		Category	Function	Function Annotation	B-H p-value	Molecules
Antimicrobial Response	immune protection	immune protection of mice	0.0325	C3, PRF1		Gene Expression	transcription	transcription of DNA	0.00212	BARHL2, CNBP, DNMT3A, EBF1, ELF3, FOXN3, GATA1, GRIN1, GSX1, HDAC4, HEY1, HMGA2, HOXA13, HOXB4, HOXB5, HOXB9, HOXC6, ID3, INHBA, JUN, JUND, KLF6, KLF12, MED22, MKL2, MNAT1, MTA2, MYF6, NAB2, NR0B1, NR0B2, NR5A2, NRL, PAWR, POLR2B, PPP3CA, PTF1A, RBPJ, RORA, RORB, RPS6KA5, SCRT1, SOX11, SOX12, SOX21, SOX5 (includes EG:6660), SPEN, TFCP2L1, TWIST1, UBTF, WT1, YY1
Antimicrobial Response	clearance	clearance of Theiler's encephalomyelitis virus	0.0325	PRF1		Gene Expression	transcription	transcription	0.00212	BARHL2, CDKN1A, CNBP, DCN, DNMT3A, DYRK1A, EBF1, ELF3, FOXN3, GATA1, GFI1, GRIN1, GRIP1, GSX1, HDAC4, HEY1, HMGA2, HOXA13, HOXB4, HOXB5, HOXB9, HOXC6, HOXC9, ID3, INHBA, JUN, JUND, KLF6, KLF12, LRP6, MED22, MID1IP1, MKL2, MNAT1, MTA2, MYADML2, MYF6, NAB2, NFKBIB, NR0B1, NR0B2, NR5A2, NRL, PAWR, POLR2B, PPP3CA, PTF1A, RAP2A, RBM25 (includes EG:58517), RBPJ, RORA, RORB, RPS6KA5, SCRT1, SHC1, SOX11,…
Inflammatory Disease	peritonitis	peritonitis	0.0325	C3, C5AR1		Cell-To-Cell Signaling and Interaction	synaptic transmission	synaptic transmission	0.00212	ADORA1, CACNB4, CBLN1, CHRNB1, DRD5, GRIA3, GRID2, GRIN1, GRM1, HTR7, MPZ, NPBWR2, NRXN2, PPP3CA, RIMS1, SLC1A3, SST, SV2A, SYBU, SYT1
Cellular Assembly and Organization	secretion	secretion of granules	0.0325	C3, C5AR1		Nervous System Development and Function	synaptic transmission	synaptic transmission	0.00212	ADORA1, CACNB4, CBLN1, CHRNB1, DRD5, GRIA3, GRID2, GRIN1, GRM1, HTR7, MPZ, NPBWR2, NRXN2, PPP3CA, RIMS1, SLC1A3, SST, SV2A, SYBU, SYT1
Cellular Function and Maintenance	secretion	secretion of granules	0.0325	C3, C5AR1		Nervous System Development and Function	neurogenesis	neurogenesis	0.00495	ADORA1, ARF6, BARHL2, CBLN1, DYRK1A, FEZ2, GRIN1, GRIP1, GSX1, GSX2, HDAC4, HEY1, ID3, IGFBP5, IRX5, NAB2, NAV2 (includes EG:89797), PHOX2B, PTF1A, RBPJ, SCN2A, SLIT1, SOX11, VWC2, WT1, ZIC2
Cellular Function and Maintenance	uptake	uptake of phagocytes	0.0325	C3		Tissue Development	development	development of tissue	0.00495	AMBRA1, BACE1, CNBP, COL11A1, COL19A1, COL4A3, FGF10, FOXB1, GRIP1, GSX1, GSX2, HDAC4, HEY1, HMGA2, HOXA13, HOXB4, IGFBP5, INHBA, IRX5, JUN, LRP6, MKL2, MYF6, NR0B1, PDGFB, PHC2, PHOX2B, RBPJ, SHC1, SLC34A1, SOX5 (includes EG:6660), SST, TEK, TWIST1, WT1, ZIC2
Ophthalmic Disease	choroidal neovascularization	choroidal neovascularization	0.0325	C3, C5AR1		Tissue Development	developmental process	developmental process of tissue	0.0067	AMBRA1, BACE1, CDKN1A, CNBP, COL11A1, COL19A1, COL4A3, FGF10, FOXB1, GRIP1, GSX1, GSX2, HDAC4, HEY1, HMGA2, HOXA13, HOXB4, IGFBP5, INHBA, IRX5, JUN, KL, LRP6, MKL2, MYF6, NR0B1, PDGFB, PHC2, PHOX2B, PPP3CA, RBPJ, SFRP2, SHC1, SLC34A1, SOX5 (includes EG:6660), SST, TEK, TWIST1, WT1, ZIC2
Connective Tissue Development and Function	mass	mass of white adipose tissue	0.0325	C3, PPYR1		Genetic Disorder	amyotrophic lateral sclerosis	amyotrophic lateral sclerosis	0.00818	ADCY2, ADORA1, AKAP7, ATP2B3, COL19A1, CTNND2, DRD5, FRMPD4, GRIA3, GRID2, GRIN1, GRIP1, HDAC4, KL, LRP1B, LUZP2, MKL2, NAV3, NAV2 (includes EG:89797), NEFL, NR0B1, PAWR, PTPRN2, RGS6, RORA, SCN2A, SGPP2, SLC1A3, TMCC2, TMTC1
Organismal Injury and Abnormalities	pathogenesis	pathogenesis	0.0325	CLDN4, PRF1		Neurological Disease	amyotrophic lateral sclerosis	amyotrophic lateral sclerosis	0.00818	ADCY2, ADORA1, AKAP7, ATP2B3, COL19A1, CTNND2, DRD5, FRMPD4, GRIA3, GRID2, GRIN1, GRIP1, HDAC4, KL, LRP1B, LUZP2, MKL2, NAV3, NAV2 (includes EG:89797), NEFL, NR0B1, PAWR, PTPRN2, RGS6, RORA, SCN2A, SGPP2, SLC1A3, TMCC2, TMTC1
Tissue Morphology	mass	mass of white adipose tissue	0.0325	C3, PPYR1		Renal and Urological Disease	diuresis	diuresis of mice	0.014	ADORA1, APLN, SLC22A6
Tissue Morphology	quantity	quantity of lymphocytes	0.0325	C3, C5AR1, NFIL3, PRF1, S1PR3		Cancer	transformation	transformation of eukaryotic cells	0.0147	ADCY2, CDKN1A, EIF4E, ELF3, GRID2, GRM1, HEY1, HMGA2, HOXB4, IGFBP2, JUN, JUND, KLF6, MCF2L, NFKBIB, NRL, PAWR, PDGFB, RHOU, SFRP2, SHC1, UBTF
Tissue Morphology	removal	delay in removal of parenchyma	0.0325	C3		Tissue Development	myogenesis	myogenesis of eukaryotic cells	0.0181	HEY1, HMGA2, JUN, MYF6, PDGFB, RBPJ, SHC1
Cancer	tumorigenesis	delay in tumorigenesis	0.0325	C3, PRF1		Neurological Disease	neurological disorder	neurological disorder	0.0181	ACE, ADCY2, ADORA1, AIG1, AKAP7, AMBRA1, ANK3, ARF6, ARID1B, ATP2B3, ATP8A2, AUTS2 (includes EG:26053), BACE1, BAG5, BBX, BRSK1, C7ORF60, CACNB4, CADPS, CCK, CD274, CELSR1, CHRNB1, CKAP4, CNNM1, COL19A1, COL4A3, CRYBB1, CTNND2, DCN, DNER, DRD5, DYRK1A, EBF1, EIF2B2, ENO2, EPB41L2, FOXN3, FRMPD4, FRY, GFI1, GPR98, GRIA3, GRID2, GRIN1, GRIP1, GRM1, HDAC4, HMBOX1, HOXC6, HOXC9, HS6ST1, HTR7, HTRA1, …
Cancer	hyperplasia	delay in hyperplasia of hepatocytes	0.0325	C3		Cellular Development	myogenesis	myogenesis of eukaryotic cells	0.0181	HEY1, HMGA2, JUN, MYF6, PDGFB, RBPJ, SHC1
Cellular Development	expansion	expansion of T lymphocytes	0.0325	C3, C5AR1, PRF1		Skeletal and Muscular System Development and Function	myogenesis	myogenesis of eukaryotic cells	0.0181	HEY1, HMGA2, JUN, MYF6, PDGFB, RBPJ, SHC1
Cellular Growth and Proliferation	expansion	expansion of T lymphocytes	0.0325	C3, C5AR1, PRF1		Cardiovascular Disease	cardiovascular disorder	cardiovascular disorder	0.0181	ABCC8, ACCN4, ACE, ADD1, ADORA1, AKAP7, ANGPTL3, ANK3, APLN, ATP8A2, AUTS2 (includes EG:26053), AVPR1A, BBX, CACNB4, CADPS, CDKN1A, CHRNB1, CKAP4, COL11A1, COL12A1, COL19A1, CTNND2, DLGAP4, DRD5, ENO2, F7, FOXN3, GFI1, GPR98, GRIA3, GRID2, GRIN1, GRM1, HDAC4, HMBOX1, HMGA2, HTR7, JUN, JUND, KCNC1, KIAA0494, KIRREL, KL, KLF6, KLF12, LGR6, LIN28B, LRP6, LRP1B, LTBP4, LUZP2, MCF2L, MNAT1, MSI2, NAV2…
Hematological System Development and Function	expansion	expansion of T lymphocytes	0.0325	C3, C5AR1, PRF1		Cardiovascular Disease	arteriosclerosis	arteriosclerosis	0.0181	ACE, ADD1, ANGPTL3, ANK3, APLN, ATP8A2, AUTS2 (includes EG:26053), CACNB4, CADPS, CDKN1A, CHRNB1, COL11A1, COL12A1, COL19A1, CTNND2, DLGAP4, FOXN3, GPR98, GRID2, GRIN1, GRM1, HMGA2, JUN, KCNC1, KIAA0494, KL, KLF6, LGR6, LIN28B, LRP6, LRP1B, LUZP2, MCF2L, MNAT1, MSI2, NAV2 (includes EG:89797), PDE4C, PTPRN2, RIMS1, RORA, RORB, RPS6KA5, SNX30, SOX5 (includes EG:6660), SYBU, SYT1, SYT2, TBC1D9, TKT,…
Hematological System Development and Function	quantity	quantity of lymphocytes	0.0325	C3, C5AR1, NFIL3, PRF1, S1PR3		Cell Cycle	G1 phase	arrest in G1 phase of cancer cells	0.0197	CDKN1A, DCN, INHBA
Hematological System Development and Function	infiltration	infiltration by cytotoxic T cells	0.0325	PRF1		Cardiovascular Disease	atherosclerosis	atherosclerosis	0.0259	ACE, ADD1, ANGPTL3, ANK3, APLN, ATP8A2, AUTS2 (includes EG:26053), CACNB4, CADPS, CDKN1A, CHRNB1, COL11A1, COL12A1, COL19A1, CTNND2, DLGAP4, FOXN3, GPR98, GRID2, GRIN1, GRM1, HMGA2, JUN, KCNC1, KIAA0494, KLF6, LGR6, LIN28B, LRP6, LRP1B, LUZP2, MCF2L, MNAT1, MSI2, NAV2 (includes EG:89797), PDE4C, PTPRN2, RIMS1, RORA, RORB, RPS6KA5, SNX30, SOX5 (includes EG:6660), SYBU, SYT1, SYT2, TBC1D9, TKT, TRP…
Hematological System Development and Function	opsonization	opsonization of red blood cells	0.0325	C3		Tissue Development	myogenesis	myogenesis of embryonic cell lines	0.0302	HEY1, HMGA2, MYF6
Hematological System Development and Function	recruitment	initiation of recruitment of neutrophils	0.0325	C5AR1		Tissue Development	myogenesis	myogenesis of fibroblast cell lines	0.0302	HEY1, MYF6, SHC1
Cell-To-Cell Signaling and Interaction	activation	activation of lymphatic system cells	0.0325	C3, C5AR1, PRF1		Cellular Development	myogenesis	myogenesis of embryonic cell lines	0.0302	HEY1, HMGA2, MYF6
Cell-To-Cell Signaling and Interaction	recruitment	initiation of recruitment of neutrophils	0.0325	C5AR1		Cellular Development	myogenesis	myogenesis of fibroblast cell lines	0.0302	HEY1, MYF6, SHC1
Inflammatory Response	inflammation	inflammation of airway	0.0325	C3, C5AR1		Skeletal and Muscular System Development and Function	myogenesis	myogenesis of embryonic cell lines	0.0302	HEY1, HMGA2, MYF6
Inflammatory Response	recruitment	initiation of recruitment of neutrophils	0.0325	C5AR1		Skeletal and Muscular System Development and Function	myogenesis	myogenesis of fibroblast cell lines	0.0302	HEY1, MYF6, SHC1
Carbohydrate Metabolism	activation	activation of glycogen	0.0325	C5AR1		Organismal Development	patterning	patterning of body axis	0.0302	HOXB4, HOXB5, HOXB6, HOXB9, HOXC6, HOXC9, LRP6, SFRP2, YY1
Cardiovascular System Development and Function	area	area of endothelial cell lines	0.0325	C5AR1		Connective Tissue Development and Function	myogenesis	myogenesis of fibroblast cell lines	0.0302	HEY1, MYF6, SHC1
Cell Death	cytolysis	cytolysis of myeloid cells	0.0325	PRF1		Embryonic Development	myogenesis	myogenesis of embryonic cell lines	0.0302	HEY1, HMGA2, MYF6
Cell Death	killing	killing by effector T lymphocytes	0.0325	PRF1		Tissue Development	myogenesis	myogenesis	0.0337	COL19A1, HDAC4, HEY1, HMGA2, JUN, MYF6, PDGFB, RBPJ, SHC1, TWIST1
Cell Death	necrosis	necrosis of brain	0.0325	PRF1		Skeletal and Muscular System Development and Function	myogenesis	myogenesis	0.0337	COL19A1, HDAC4, HEY1, HMGA2, JUN, MYF6, PDGFB, RBPJ, SHC1, TWIST1
Cell Death	opsonization	opsonization of red blood cells	0.0325	C3		Cancer	transformation	transformation of cells	0.0355	ADCY2, CDKN1A, EIF4E, ELF3, GRID2, GRM1, HEY1, HMGA2, HOXB4, IGFBP2, JUN, JUND, KLF6, MCF2L, NFKBIB, NRL, PAWR, PDGFB, RHOU, SFRP2, SHC1, UBTF, YY1
Cell Morphology	alignment	alignment of endothelial cells	0.0325	S1PR3		Cell-To-Cell Signaling and Interaction	plasticity	plasticity of synapse	0.0359	ADORA1, BACE1, CACNB4, CTNND2, DRD5, GRIN1, GRM1, RIMS1
Cell Morphology	area	area of endothelial cell lines	0.0325	C5AR1		Nervous System Development and Function	plasticity	plasticity of synapse	0.0359	ADORA1, BACE1, CACNB4, CTNND2, DRD5, GRIN1, GRM1, RIMS1
Cell-mediated Immune Response	infiltration	infiltration by cytotoxic T cells	0.0325	PRF1		Cell Morphology	plasticity	plasticity of synapse	0.0359	ADORA1, BACE1, CACNB4, CTNND2, DRD5, GRIN1, GRM1, RIMS1
Cellular Compromise	injury	injury of podocytes	0.0325	C3		Gene Expression	transactivation	transactivation	0.0372	DTX4, ELF3, GATA1, GFI1, ID3, IGFBP2, IGFBP5, INHBA, JUN, JUND, KLF6, MAP3K12, MNAT1, NAB2, NFKBIB, NR0B1, NR0B2, NR5A2, NRL, PPP2R5C, PPP3CA, RBPJ, RORA, SPEN, TWIST1, UBTF, WT1, YY1
Cellular Movement	cell movement	cell movement of leiomyoma cells	0.0325	WISP2		Tissue Development	myogenesis	myogenesis of cell lines	0.0372	HEY1, HMGA2, MYF6, RBPJ, SHC1
Cellular Movement	infiltration	infiltration by cytotoxic T cells	0.0325	PRF1		Cellular Development	myogenesis	myogenesis of cell lines	0.0372	HEY1, HMGA2, MYF6, RBPJ, SHC1
Embryonic Development	size	size of blastocyst	0.0325	C3		Skeletal and Muscular System Development and Function	myogenesis	myogenesis of cell lines	0.0372	HEY1, HMGA2, MYF6, RBPJ, SHC1
Endocrine System Development and Function	specification	specification of pancreas	0.0325	HHEX		Behavior	cognition	cognition by rodents	0.0372	ADORA1, BACE1, GRID2, GRIN1, JUN, JUND, KL, RPS6KA5
Hepatic System Disease	hyperplasia	delay in hyperplasia of hepatocytes	0.0325	C3		Nervous System Development and Function	neurological process	neurological process of spiny neurons	0.0375	DRD5, GRIN1, GRM1
Immune Cell Trafficking	infiltration	infiltration by cytotoxic T cells	0.0325	PRF1		Gene Expression	activation	activation of LRH-1 response element	0.0399	NR0B2, NR5A2
Immune Cell Trafficking	recruitment	initiation of recruitment of neutrophils	0.0325	C5AR1		Cell-To-Cell Signaling and Interaction	synaptic transmission	synaptic transmission of normal cells	0.0399	ADORA1, GRIA3, GRIN1, RIMS1, SV2A, SYBU
Immunological Disease	Sjogren's syndrome	Sjogren's syndrome of mice	0.0325	C3		Nervous System Development and Function	synaptic transmission	synaptic transmission of normal cells	0.0399	ADORA1, GRIA3, GRIN1, RIMS1, SV2A, SYBU
Lipid Metabolism	synthesis	synthesis of cardiolipin	0.0325	PGS1		Nervous System Development and Function	neurological process	neurological process of central nervous system cells	0.0399	ADORA1, GRIA3, GRID2, GRIN1, GRM1, RBPJ, RIMS1, VWC2
Organ Morphology	necrosis	necrosis of brain	0.0325	PRF1		Nervous System Development and Function	size	size of colliculus	0.0399	DYRK1A, FOXB1
Organismal Development	size	size of blastocyst	0.0325	C3		Renal and Urological Disease	renal and urological disorder	renal and urological disorder	0.0399	ACE, ADORA1, APLN, CDKN1A, COL4A3, DRD5, DTX4, FZD8, GRHPR, GRIN1, HOXA13, JUN, JUND, KIRREL, MMP11, PDE4C, PPP3CA, SLC1A3, SLC22A6, SLC34A1, SMOC2, SRD5A2, WT1
Small Molecule Biochemistry	synthesis	synthesis of cardiolipin	0.0325	PGS1		Cell Cycle	interphase	interphase of colon carcinoma cells	0.0399	CDKN1A, DCN
Inflammatory Disease	arthritis	arthritis of mammalia	0.0389	C3, C5AR1, MEFV		Cell Morphology	cellularity	cellularity of oligodendroglioma	0.0399	IGFBP2, PDGFB
Cellular Assembly and Organization	perturbation	perturbation of mitochondria	0.0389	PRF1		Cell Morphology	deformation	deformation of nucleus	0.0399	CDKN1A, MAP7
Cellular Assembly and Organization	phagocytosis	phagocytosis of particle	0.0389	C3		Cell Death	necrosis	necrosis of oligodendroglioma	0.0399	IGFBP2, PDGFB
Cellular Function and Maintenance	clearance	clearance by phagocytes	0.0389	C3		Cellular Compromise	deformation	deformation of nucleus	0.0399	CDKN1A, MAP7
Cellular Function and Maintenance	elimination	elimination of T lymphocytes	0.0389	PRF1		Tumor Morphology	necrosis	necrosis of oligodendroglioma	0.0399	IGFBP2, PDGFB
Cellular Function and Maintenance	localization	localization of neutrophils	0.0389	C3		Tumor Morphology	progression	progression of oligodendroglioma	0.0399	IGFBP2, PDGFB
Cellular Function and Maintenance	phagocytosis	phagocytosis of particle	0.0389	C3		Tumor Morphology	proliferation	proliferation of oligodendroglioma	0.0399	IGFBP2, PDGFB
Tissue Morphology	quantity	quantity of natural killer cells	0.0389	NFIL3, PRF1		Nervous System Development and Function	differentiation	differentiation of neurons	0.0453	BARHL2, BRSK1, GFI1, GSX2, ID3, MAP3K12, PHOX2B, PTF1A, RBPJ, RGS6, SFRP2, SHC1, SLC1A3, USH1G, VWC2
Cancer	lymphomagenesis	lymphomagenesis of natural killer cell lymphoma	0.0389	PRF1		Cellular Development	differentiation	differentiation of neurons	0.0453	BARHL2, BRSK1, GFI1, GSX2, ID3, MAP3K12, PHOX2B, PTF1A, RBPJ, RGS6, SFRP2, SHC1, SLC1A3, USH1G, VWC2
Cellular Growth and Proliferation	expansion	expansion of lymph node cells	0.0389	PRF1		Auditory and Vestibular System Development and Function	development	development of inner ear	0.0457	CELSR1, COL11A1, FGF10, GFI1, GPR98, OTOP1, USH1G
Cellular Growth and Proliferation	generation	generation of germinal center B lymphocytes	0.0389	C3		Organ Development	development	development of inner ear	0.0457	CELSR1, COL11A1, FGF10, GFI1, GPR98, OTOP1, USH1G
Hematological System Development and Function	quantity	quantity of natural killer cells	0.0389	NFIL3, PRF1
Hematological System Development and Function	chemoattraction	chemoattraction of leukocytes	0.0389	C3, C5AR1
Hematological System Development and Function	chemoattraction	chemoattraction of mast cells	0.0389	C3
Hematological System Development and Function	elimination	elimination of T lymphocytes	0.0389	PRF1
Hematological System Development and Function	generation	generation of germinal center B lymphocytes	0.0389	C3
Hematological System Development and Function	localization	localization of neutrophils	0.0389	C3
Cell-To-Cell Signaling and Interaction	chemoattraction	chemoattraction of leukocytes	0.0389	C3, C5AR1
Cell-To-Cell Signaling and Interaction	chemoattraction	chemoattraction of mast cells	0.0389	C3
Inflammatory Response	chemoattraction	chemoattraction of leukocytes	0.0389	C3, C5AR1
Inflammatory Response	chemoattraction	chemoattraction of mast cells	0.0389	C3
Inflammatory Response	degranulation	degranulation of leukocyte cell lines	0.0389	C3, C5AR1
Inflammatory Response	localization	localization of neutrophils	0.0389	C3
Inflammatory Response	phagocytosis	phagocytosis of particle	0.0389	C3
Inflammatory Response	proinflammatory response	proinflammatory response of mice	0.0389	C5AR1
Cell Death	lysis	lysis of cell lines	0.0389	CLDN4, PRF1
Cell Death	cytotoxicity	cytotoxicity of endothelial cell lines	0.0389	PRF1
Cell Morphology	permeabilization	permeabilization of plasma membrane	0.0389	PRF1
Cellular Compromise	degranulation	degranulation of leukocyte cell lines	0.0389	C3, C5AR1
Cellular Compromise	lysis	lysis of liposome	0.0389	PRF1
Cellular Compromise	perturbation	perturbation of mitochondria	0.0389	PRF1
Cellular Movement	chemoattraction	chemoattraction of leukocytes	0.0389	C3, C5AR1
Cellular Movement	chemoattraction	chemoattraction of mast cells	0.0389	C3
Cellular Movement	localization	localization of neutrophils	0.0389	C3
Immune Cell Trafficking	chemoattraction	chemoattraction of leukocytes	0.0389	C3, C5AR1
Immune Cell Trafficking	chemoattraction	chemoattraction of mast cells	0.0389	C3
Immune Cell Trafficking	localization	localization of neutrophils	0.0389	C3
Immunological Disease	familial hemophagocytic lymphohistiocytosis type 2	familial hemophagocytic lymphohistiocytosis type 2	0.0389	PRF1
Immunological Disease	lymphomagenesis	lymphomagenesis of natural killer cell lymphoma	0.0389	PRF1
Lipid Metabolism	clearance	clearance of fatty acid	0.0389	C3
Lipid Metabolism	production	production of 1-oleoylglycerol	0.0389	C3
Small Molecule Biochemistry	clearance	clearance of fatty acid	0.0389	C3
Small Molecule Biochemistry	production	production of 1-oleoylglycerol	0.0389	C3
Genetic Disorder	familial hemophagocytic lymphohistiocytosis type 2	familial hemophagocytic lymphohistiocytosis type 2	0.0389	PRF1
Humoral Immune Response	generation	generation of germinal center B lymphocytes	0.0389	C3
Hypersensitivity Response	chemoattraction	chemoattraction of mast cells	0.0389	C3
Lymphoid Tissue Structure and Development	expansion	expansion of lymph node cells	0.0389	PRF1
Lymphoid Tissue Structure and Development	localization	localization of neutrophils	0.0389	C3
Molecular Transport	clearance	clearance of fatty acid	0.0389	C3
Tissue Development	generation	generation of germinal center B lymphocytes	0.0389	C3
Connective Tissue Disorders	arthritis	arthritis of mammalia	0.0389	C3, C5AR1, MEFV
Skeletal and Muscular Disorders	arthritis	arthritis of mammalia	0.0389	C3, C5AR1, MEFV
Antimicrobial Response	elimination	elimination of Murine cytomegalovirus	0.0406	PRF1
Cellular Assembly and Organization	fusion	fusion of insulin secretory granules	0.0406	ERC1
Cellular Function and Maintenance	production	production of natural killer cells	0.0406	NFIL3
Connective Tissue Development and Function	adhesion	adhesion of osteoblasts	0.0406	WISP2
Organismal Injury and Abnormalities	damage	damage of spleen	0.0406	PRF1
Cellular Development	growth	growth of lymphoid cells	0.0406	PRF1
Cellular Development	production	production of natural killer cells	0.0406	NFIL3
Cellular Growth and Proliferation	growth	growth of lymphoid cells	0.0406	PRF1
Cellular Growth and Proliferation	production	production of natural killer cells	0.0406	NFIL3
Hematological System Development and Function	infiltration	infiltration by T lymphocytes	0.0406	C3, PRF1
Hematological System Development and Function	chemotaxis	chemotaxis of marginal-zone B lymphocytes	0.0406	S1PR3
Hematological System Development and Function	production	production of natural killer cells	0.0406	NFIL3
Cell-To-Cell Signaling and Interaction	adhesion	adhesion of osteoblasts	0.0406	WISP2
Cell-To-Cell Signaling and Interaction	sensitization	sensitization of lymphocytes	0.0406	C5AR1
Inflammatory Response	chemotaxis	chemotaxis of marginal-zone B lymphocytes	0.0406	S1PR3
Inflammatory Response	graft-vs-leukemia effect	graft-vs-leukemia effect	0.0406	PRF1
Carbohydrate Metabolism	biosynthesis	biosynthesis of chondroitin sulfate B	0.0406	CHST12
Cardiovascular System Development and Function	retraction	retraction of endothelial cell lines	0.0406	C5AR1
Cell Death	cytolysis	cytolysis of eukaryotic cells	0.0406	CLDN4, PRF1
Cell-mediated Immune Response	infiltration	infiltration by T lymphocytes	0.0406	C3, PRF1
Cell-mediated Immune Response	graft-vs-leukemia effect	graft-vs-leukemia effect	0.0406	PRF1
Cell-mediated Immune Response	production	production of natural killer cells	0.0406	NFIL3
Cellular Compromise	lysis	lysis of plasma membrane	0.0406	PRF1
Cellular Compromise	retraction	retraction of endothelial cell lines	0.0406	C5AR1
Cellular Movement	infiltration	infiltration by T lymphocytes	0.0406	C3, PRF1
Cellular Movement	chemotaxis	chemotaxis of marginal-zone B lymphocytes	0.0406	S1PR3
Cellular Movement	invasion	invasion of vascular smooth muscle cells	0.0406	WISP2
Embryonic Development	development	development of definitive endoderm	0.0406	HHEX
Endocrine System Development and Function	fusion	fusion of insulin secretory granules	0.0406	ERC1
Immune Cell Trafficking	infiltration	infiltration by T lymphocytes	0.0406	C3, PRF1
Immune Cell Trafficking	chemotaxis	chemotaxis of marginal-zone B lymphocytes	0.0406	S1PR3
Immunological Disease	damage	damage of spleen	0.0406	PRF1
Immunological Disease	hypertrophy	hypertrophy of lymph node	0.0406	C3
Organ Morphology	morphology	morphology of seminal vesicle	0.0406	PPYR1
Organismal Development	birth	birth of mice	0.0406	PRF1
Small Molecule Biochemistry	biosynthesis	biosynthesis of chondroitin sulfate B	0.0406	CHST12
Humoral Immune Response	chemotaxis	chemotaxis of marginal-zone B lymphocytes	0.0406	S1PR3
Lymphoid Tissue Structure and Development	growth	growth of lymphoid cells	0.0406	PRF1
Tissue Development	adhesion	adhesion of osteoblasts	0.0406	WISP2
Tissue Development	development	development of definitive endoderm	0.0406	HHEX
Tissue Development	production	production of natural killer cells	0.0406	NFIL3
Neurological Disease	demyelination	demyelination	0.0406	C3, PRF1
Antigen Presentation	chemotaxis	chemotaxis of marginal-zone B lymphocytes	0.0406	S1PR3
Developmental Disorder	hypertrophy	hypertrophy of lymph node	0.0406	C3
Hematopoiesis	production	production of natural killer cells	0.0406	NFIL3
Infection Mechanism	infection	infection by Murine herpesvirus 4	0.0406	C3
Infectious Disease	infection	infection by Murine herpesvirus 4	0.0406	C3
Reproductive System Development and Function	birth	birth of mice	0.0406	PRF1
Reproductive System Development and Function	morphology	morphology of seminal vesicle	0.0406	PPYR1
Skeletal and Muscular System Development and Function	adhesion	adhesion of osteoblasts	0.0406	WISP2
Cellular Movement	cell movement	cell movement of eukaryotic cells	0.0412	C3, C5AR1, CLDN4, PRF1, S1PR3, WISP2
Cellular Function and Maintenance	movement	movement of organelle	0.0448	ERC1, MYO9B
Cancer	lymphomagenesis	lymphomagenesis of B-cell non-hodgkin lymphoma	0.0448	PRF1
Cancer	lymphomagenesis	lymphomagenesis of T-cell non-hodgkin lymphoma	0.0448	PRF1
Cancer	natural killer cell lymphoma	natural killer cell lymphoma	0.0448	PRF1
Cellular Growth and Proliferation	expansion	expansion of parenchymal cells	0.0448	PRF1
Cellular Growth and Proliferation	colony formation	colony formation of stomach cancer cell lines	0.0448	CLDN4
Hematological System Development and Function	activation	activation of neutrophils	0.0448	C3, C5AR1
Cell-To-Cell Signaling and Interaction	activation	activation of neutrophils	0.0448	C3, C5AR1
Inflammatory Response	activation	activation of neutrophils	0.0448	C3, C5AR1
Cell Death	cytolysis	cytolysis of fibroblast cell lines	0.0448	CLDN4
Hepatic System Disease	vascular leak syndrome	vascular leak syndrome of liver	0.0448	PRF1
Immune Cell Trafficking	activation	activation of neutrophils	0.0448	C3, C5AR1
Immunological Disease	lymphomagenesis	lymphomagenesis of B-cell non-hodgkin lymphoma	0.0448	PRF1
Immunological Disease	lymphomagenesis	lymphomagenesis of T-cell non-hodgkin lymphoma	0.0448	PRF1
Immunological Disease	vascular leak syndrome	vascular leak syndrome of spleen	0.0448	PRF1
Lipid Metabolism	synthesis	synthesis of lipid	0.0448	C3, CYP8B1, PGS1, S1PR3
Small Molecule Biochemistry	synthesis	synthesis of lipid	0.0448	C3, CYP8B1, PGS1, S1PR3
Neurological Disease	scrapie	scrapie of mice	0.0448	C3
Antigen Presentation	activation	activation of neutrophils	0.0448	C3, C5AR1
Infectious Disease	scrapie	scrapie of mice	0.0448	C3
Cardiovascular Disease	vascular leak syndrome	vascular leak syndrome of liver	0.0448	PRF1
Cardiovascular Disease	vascular leak syndrome	vascular leak syndrome of spleen	0.0448	PRF1
Gastrointestinal Disease	vascular leak syndrome	vascular leak syndrome of liver	0.0448	PRF1
Respiratory Disease	constriction	constriction of airway	0.0448	C5AR1
Tumor Morphology	induction	induction of sarcoma	0.0448	PRF1
Infection Mechanism	infection	infection by bacteria	0.0452	C3, PRF1
Infectious Disease	infection	infection by bacteria	0.0452	C3, PRF1
Antimicrobial Response	clearance	clearance of adenoviridae	0.0474	PRF1
Inflammatory Disease	airway hyperresponsiveness	airway hyperresponsiveness of organism	0.0474	C3, C5AR1
Ophthalmic Disease	choroidal neovascularization	choroidal neovascularization of mice	0.0474	C5AR1
Cancer	tumorigenesis	delay in tumorigenesis of mammary gland	0.0474	PRF1
Cellular Development	developmental process	developmental process of blood cells	0.0474	C3, C5AR1, HHEX, NFIL3, PRF1, SOCS5
Hematological System Development and Function	cell movement	cell movement of lymphocytes	0.0474	C3, PRF1, S1PR3
Carbohydrate Metabolism	reduction	reduction of D-glucose	0.0474	C3
Cell Death	cytolysis	cytolysis of T lymphocytes	0.0474	PRF1
Cell Death	apoptosis	apoptosis of leukemia cell lines	0.0474	C5AR1, NFIL3, PRF1
Cell Death	apoptosis	apoptosis of B-lymphoblastoid cells	0.0474	PRF1
Cellular Movement	cell movement	cell movement of lymphocytes	0.0474	C3, PRF1, S1PR3
Cellular Movement	cell movement	cell movement of ovarian cancer cell lines	0.0474	CLDN4
Cellular Movement	cell movement	cell movement of normal cells	0.0474	C3, C5AR1, PRF1, S1PR3, WISP2
Cellular Movement	migration	migration of stomach cancer cell lines	0.0474	CLDN4
Immune Cell Trafficking	cell movement	cell movement of lymphocytes	0.0474	C3, PRF1, S1PR3
Small Molecule Biochemistry	reduction	reduction of D-glucose	0.0474	C3
Cardiovascular Disease	vascular leak syndrome	vascular leak syndrome of lung	0.0474	PRF1
Respiratory Disease	airway hyperresponsiveness	airway hyperresponsiveness of organism	0.0474	C3, C5AR1
Respiratory Disease	vascular leak syndrome	vascular leak syndrome of lung	0.0474	PRF1
Organismal Survival	survival	survival of mice	0.0474	C3, C5AR1, PRF1, S1PR3
Reproductive System Disease	tumorigenesis	delay in tumorigenesis of mammary gland	0.0474	PRF1
Antimicrobial Response	removal	removal of lymphocytic choriomeningitis virus	0.0486	PRF1
Cellular Assembly and Organization	disruption	disruption of tight junctions	0.0486	S1PR3
Organismal Injury and Abnormalities	tubulo-interstitial fibrosis	tubulo-interstitial fibrosis of kidney	0.0486	C3
Tissue Morphology	quantity	quantity of effector T lymphocytes	0.0486	C5AR1
Cellular Development	developmental process	developmental process of lymphocytes	0.0486	C3, C5AR1, NFIL3, PRF1, SOCS5
Cellular Development	differentiation	differentiation of hemangioblasts	0.0486	HHEX
Cellular Growth and Proliferation	generation	generation of lymphocytes	0.0486	C3, NFIL3
Cellular Growth and Proliferation	generation	generation of plasma cells	0.0486	C3
Cellular Growth and Proliferation	colony formation	colony formation of pancreatic cancer cell lines	0.0486	CLDN4
Hematological System Development and Function	quantity	quantity of effector T lymphocytes	0.0486	C5AR1
Hematological System Development and Function	generation	generation of lymphocytes	0.0486	C3, NFIL3
Hematological System Development and Function	generation	generation of plasma cells	0.0486	C3
Cell-To-Cell Signaling and Interaction	activation	activation of endocrine cells	0.0486	PRF1
Cell-To-Cell Signaling and Interaction	activation	activation of splenocytes	0.0486	PRF1
Cell-To-Cell Signaling and Interaction	disruption	disruption of tight junctions	0.0486	S1PR3
Cardiovascular System Development and Function	cardiovascular process	cardiovascular process of blood vessel	0.0486	HHEX, MYO9B, S1PR3
Cell Death	killing	killing of splenocytes	0.0486	PRF1
Cell Death	cytotoxicity	cytotoxicity of mononuclear cells	0.0486	PRF1
Cellular Compromise	disruption	disruption of tight junctions	0.0486	S1PR3
Cellular Movement	migration	migration of hepatocytes	0.0486	HHEX
Embryonic Development	differentiation	differentiation of hemangioblasts	0.0486	HHEX
Embryonic Development	hatching	hatching of blastocyst	0.0486	C3
Organ Morphology	morphology	morphology of testis	0.0486	PPYR1
Humoral Immune Response	generation	generation of plasma cells	0.0486	C3
Tissue Development	generation	generation of lymphocytes	0.0486	C3, NFIL3
Tissue Development	generation	generation of plasma cells	0.0486	C3
Reproductive System Development and Function	morphology	morphology of testis	0.0486	PPYR1
Reproductive System Development and Function	hatching	hatching of blastocyst	0.0486	C3
Hepatic System Development and Function	migration	migration of hepatocytes	0.0486	HHEX
Renal and Urological Disease	tubulo-interstitial fibrosis	tubulo-interstitial fibrosis of kidney	0.0486	C3
Genetic Disorder	Huntington's disease	Huntington's disease	0.0494	AP1S1, C3, CORO2B, PCDH7, SOCS5
Skeletal and Muscular Disorders	Huntington's disease	Huntington's disease	0.0494	AP1S1, C3, CORO2B, PCDH7, SOCS5
Neurological Disease	Huntington's disease	Huntington's disease	0.0494	AP1S1, C3, CORO2B, PCDH7, SOCS5
