# Supplementary material for: Comprehensive profiling of zebrafish hepatic proximal promoter CpG island methylation and its modification during chemical carcinogenesis
Source: BMC Genomics. 2011 Jan 4;12:3. doi: 10.1186/1471-2164-12-3 (PMC3027158; doi:10.1186/1471-2164-12-3)
Supplement: Additional file 8 — Table S1. List of genes (194) investigated for comparison of DNA methylation level and gene expression level in zebrafish HCC and healthy zebrafish liver. Genes highlighted in blue (22) have significant changes in both gene expression and DNA methylation. [file 1471-2164-12-3-S8.XLS]

## Sheet: final for the paper
Gene ID	Gene name	Symbol	Gene expression level	No. of CGIs in promoter	No. of probes
ENSDARG00000002235	Matrix metalloproteinase 14 (membrane-inserted) alpha	mmp14a	up	1	2
ENSDARG00000003693	EST similar to Histidyl-tRNA synthetase	hars	up	1	6
ENSDARG00000008119	EST similar to E2F transcription factor 6	E2F6	down	1	3
ENSDARG00000006260	Tubulin, alpha 8 like 4	tuba8l4	up	2	4
ENSDARG00000012468	Acetoacetyl-CoA synthetase	AACS	up	1	11
ENSDARG00000014329	Nucleophosmin (nucleolar phosphoprotein B23, numatrin)	NPM1	up	1	4
ENSDARG00000016496	Cyclin-dependent kinase 8	cdk8	up	1	30
ENSDARG00000019530	Hepatoma-derived growth factor, related protein 2	hdgfrp2	up	1	9
ENSDARG00000020261	RAB2, member RAS oncogene family	RAB2	up	1	8
ENSDARG00000023578	LIM domain containing preferred translocation partner in lipoma	LPP	up	1	3
ENSDARG00000027552	Mitogen-activated protein kinase 1	mapk1	up	1	8
ENSDARG00000025348	Insulin-like growth factor binding protein 5a	igfbp5b	down	1	29
ENSDARG00000029911	Cancer susceptibility candidate 3	casc3	up	1	3
ENSDARG00000034211	Calpain 2, (m/II) large subunit	CAPN2	up	1	5
ENSDARG00000036161	Heterogeneous nuclear ribonucleoprotein A0, like	hnrpa0l	up	1	3
ENSDARG00000036685	EST similar to cyclin T2	ccnt2	up	1	7
ENSDARG00000054155	Proliferating cell nuclear antigen	pcna	up	2	12
ENSDARG00000055305	Ret proto-oncogene	RET	down	1	15
ENSDARG00000056964	Integrin linked kinase	ilk	up	1	13
ENSDARG00000075429	EST similar to Threonyl-tRNA synthetase	tars	up	1	5
ENSDARG00000078234	EST similar to Ribonuclease/Angiogenin inhibitor 1	rnh1	down	1	6
ENSDARG00000079675	Synaptopodin 2	SYNPO2	down	1	9
ENSDARG00000016404	Patched2	ptc2	up	2	43
ENSDARG00000039578	Proliferation-associated 2G4, a	pa2g4a	up	1	20
ENSDARG00000012468	Acetoacetyl-CoA synthetase	AACS	up	1	11
ENSDARG00000021945	DEAD (Asp-Glu-Ala-Asp) box polypeptide 23	DDX23	up	1	9
ENSDARG00000024831	Corticotropin releasing hormone binding protein	CRHBP	down	1	8
ENSDARG00000023298	EST similar to ribosomal protein S27, like	rps27l	up	1	7
ENSDARG00000004735	Heterogeneous nuclear ribonucleoprotein U	hnrpu	up	1	5
ENSDARG00000026723	EST similar to Synaptotagmin binding, cytoplasmic RNA interacting protein	sncrip	up	1	5
ENSDARG00000035559	Tumor protein p53	tp53	up	1	5
ENSDARG00000039264	Insulin-like growth factor binding protein 5	IGFBP5	down	1	5
ENSDARG00000015918	Dihydrolipoamide S-acetyltransferase	DLAT	up	2	4
ENSDARG00000038900	Acyl-Coenzyme A dehydrogenase	ACADM	down	2	4
ENSDARG00000060675	EST similar to Nidogen (enactin)	nid	down	1	4
ENSDARG00000032951	retinol binding protein 2	rbp2	down	1	3
ENSDARG00000035066	Upstream binding transcription factor, RNA polymerase I	UBTF	up	1	3
ENSDARG00000018566	EST similar to Filamin C, gamma	flnC	up	1	2
ENSDARG00000020143	Phenylalanine hydroxylase	PAH	down	1	2
ENSDARG00000026039	Cytochrome P450, family 1, subfamily A	cyp1a	down	1	2
ENSDARG00000035770	Ubiquitin-conjugating enzyme E2C	UBE2C	up	1	2
ENSDARG00000028336	EST similar to Dihydrodiol dehydrogenase (dimeric)	dhdh	down	2	1
ENSDARG00000005254	KDEL endoplasmic reticulum protein retention receptor 2	KDELR2	up	2	1
ENSDARG00000008816	Glutamate dehydrogenase 1	GLUD1	down	1	1
ENSDARG00000012194	Sterol carrier protein 2	SCP2	down	1	1
ENSDARG00000018478	Alanine-glyoxylate aminotransferase	AGXT	down	1	1
ENSDARG00000023712	Monoamine oxidase	mao	down	1	1
ENSDARG00000005643	EST similar to Glycine C-acetyltransferase	gcat	down	1	1
ENSDARG00000023472	beta-catenin 2	ctnnb	up	2	6
ENSDARG00000031795	EST similar to ATP-binding cassette, sub-family F, member 1	abcf1	up	2	0
ENSDARG00000039832	Glutathione S-transferase, alpha-like	gstal	down	2	0
ENSDARG00000014914	EST similar to Lysosomal-associated membrane protein 2	lamp2	up	1	0
ENSDARG00000020377	EST similar toEukaryotic translation initiation factor 4, gamma 2a	eif4g2a	up	1	0
ENSDARG00000024278	Alcohol dehydrogenase 8a	adh8a	down	1	0
ENSDARG00000034240	EST similar to Capping protein (actin filament) muscle Z-line, alpha 1	capza1	up	1	0
ENSDARG00000034240	Capping protein (actin filament) muscle Z-line, alpha 1	CAPZA1	up	1	0
ENSDARG00000035750	Cyclin D1	ccnd1	up	1	0
ENSDARG00000035882	Heat-responsive protein 12	HRSP12	down	1	0
ENSDARG00000038066	EST similar to Karyopherin alpha 2	kpna2	up	1	0
ENSDARG00000038439	Fatty acid binding protein 10, liver basic	fabp10	down	1	0
ENSDARG00000039142	Actin related protein 2/3 complex, subunit 5A	arpc5a	up	1	0
ENSDARG00000042977	Nuclear factor, interleukin 3 regulated	NFIL3	down	1	0
ENSDARG00000042982	EST similar to cytochrome P450, family 2, subfamily J, polypeptide 2	cyp2j2	down	1	0
ENSDARG00000043079	EST similar to Matrix metalloproteinase 23B or 23A	mmp23a	down	1	0
ENSDARG00000051923	Cyclin B1	ccnb1	up	1	0
ENSDARG00000070914	Dual specificity phosphatase 6	dusp6	up	1	0
ENSDARG00000074752	Sorbitol dehydrogenase (L-iditol 2-dehydrogenase)	SORD	down	1	0
ENSDARG00000077592	Fibrinogen beta chain	FGB	down	1	0
ENSDARG00000004261	Transmembrane emp24 protein transport domain containing 9	TMED9	up	0	0
ENSDARG00000004909	Catalase	CAT	down	0	0
ENSDARG00000006487	Acidic (leucine-rich) nuclear phosphoprotein 32 family, member A	ANP32A	up	0	0
ENSDARG00000007385	Chaperonin containing TCP1, subunit 7 (eta)	CCT7	up	0	0
ENSDARG00000007955	EST similar to soleucine-tRNA synthetase	iars	up	0	0
ENSDARG00000008383	Actin related protein 2/3 complex, subunit 1A, 41kDa	ARPC1A	up	0	0
ENSDARG00000008805	Origin recognition complex, subunit 3-like (yeast)	ORC3L	up	0	0
ENSDARG00000008969	Fibrinogen, B beta polypeptide	fgb	down	0	0
ENSDARG00000009175	Vacuolar protein sorting 52 (yeast)	VPS52	up	0	0
ENSDARG00000009315	EST similar to Calmegin or Calnexin	clgn	up	0	0
ENSDARG00000009978	Ictacalcin	icn	up	0	0
ENSDARG00000010097	Coagulation factor IX	f9	down	0	0
ENSDARG00000010250	EST similar to NAD(P)H dehydrogenase, quinone 1	nqo1	down	0	0
ENSDARG00000010312	ceruloplasmin	cp	down	0	0
ENSDARG00000011020	Heterogeneous nuclear ribonucleoprotein A1	HNRPA1	up	0	0
ENSDARG00000011783	EST similar to Stromal antigen 2	stag1	up	0	0
ENSDARG00000012076	Apolipoprotein A-I	apoa	down	0	0
ENSDARG00000012234	Proteasome (prosome, macropain) activator subunit 3	PSME3	up	0	0
ENSDARG00000012325	Flap structure-specific endonuclease 1	FEN1	up	0	0
ENSDARG00000012682	Profilin 2 like	pfn2l	up	0	0
ENSDARG00000013858	EST similar to CDC14 cell division cycle 14	cdc14	down	0	0
ENSDARG00000014571	Catenin, beta 1, 88kDa	CTNNB1	up	0	0
ENSDARG00000014727	EST similar to Acyl-Coenzyme A oxidase 1	acox1	down	0	0
ENSDARG00000014840	Retinal degradation slow 4	rds4	up	0	0
ENSDARG00000015427	Histone deacetylase 1	HDAC1	up	0	0
ENSDARG00000015911	EST similar to minichromosome maintenance protein domain containing 2	mcm2	down	0	0
ENSDARG00000015922	Serine/threonine kinase 17a (apoptosis-inducing)	STK17A	up	0	0
ENSDARG00000016319	EST similar to Complement component 9	c9	down	0	0
ENSDARG00000016357	Flavin containing monooxygenase 5	fmo5	down	0	0
ENSDARG00000017235	EST similar to Eukaryotic translation initiation factor 5A	elf5a	up	0	0
ENSDARG00000018149	Solute carrier family 38, member 4	SLC38A4	down	0	0
ENSDARG00000018426	Aldehyde dehydrogenase 7 family, member A1	aldh7a1	down	0	0
ENSDARG00000018574	Splicing factor 3b, subunit 4, 49kDa	SF3B4	up	0	0
ENSDARG00000018643	EST similar to Insulin-like growth factor 2 (somatomedin A)	igf2	down	0	0
ENSDARG00000018738	EST similar to ZW10	zw10	up	0	0
ENSDARG00000018953	Glutamate-cysteine ligase, modifier subunit	GCLM	up	0	0
ENSDARG00000018989	Heat shock 70kDa protein 4	HSPA4	up	0	0
ENSDARG00000019137	Translocation associated membrane protein 1	TRAM1	up	0	0
ENSDARG00000019532	Fatty acid desaturase 2	fads2	down	0	0
ENSDARG00000020164	Ephrin-B2	EFNB2	down	0	0
ENSDARG00000020708	Midkine-related growth factor b	mdkb	up	0	0
ENSDARG00000020741	EST similar to Fibrinogen, A alpha polypeptide	fga	down	0	0
ENSDARG00000021220	EST similar to 3-hydroxymethyl-3-methylglutaryl-Coenzyme A lyase-like 1	hmgcl1	down	0	0
ENSDARG00000021239	Apoptotic protease activating factor	apaf1	up	0	0
ENSDARG00000021242	Major vault protein	MVP	up	0	0
ENSDARG00000023176	Tryptophan 2,3-dioxygenase	TDO2	down	0	0
ENSDARG00000023290	Fatty acid binding protein 3	fabp3	down	0	0
ENSDARG00000023921	DnaJ (Hsp40) homolog, subfamily A, member 2	dnaja2	down	0	0
ENSDARG00000023921	DnaJ (Hsp40) homolog, subfamily A, member 2	DNAJA2	down	0	0
ENSDARG00000024324	Rho GTPase activating protein 1	RHOGAP1	up	0	0
ENSDARG00000025889	Ubiquitin specific protease 14	USP14	up	0	0
ENSDARG00000026577	EST similar to Cyclin-dependent kinase 2 or 3	cdk 3	up	0	0
ENSDARG00000027419	Glutamate decarboxylase 1	gad1	down	0	0
ENSDARG00000028017	EST similar to tumor protein p53 inducible nuclear protein 1	tp53inp1	up	0	0
ENSDARG00000028259	EST similar to Aldehyde dehydrogenase 3 family, member A2	aldh3a2	down	0	0
ENSDARG00000028842	Tripartite motif-containing 24	TIF1	up	0	0
ENSDARG00000029058	Retinoblastoma binding protein 4	rbb4	up	0	0
ENSDARG00000030616	Nuclear factor (erythroid-derived 2)-like 1	NFE2L1	up	0	0
ENSDARG00000033175	Small nuclear ribonucleoprotein polypeptide E	SNRPE	up	0	0
ENSDARG00000033443	Murine double minute 2 homolog	mdm2	up	0	0
ENSDARG00000034396	Methionine-tRNA synthetase	mars	up	0	0
ENSDARG00000035913	Tyrosyl-tRNA synthetase	yars	up	0	0
ENSDARG00000036041	Coagulation factor II (thrombin)	f2	down	0	0
ENSDARG00000036118	Catenin alpha 1, 102kDa	CTNNA1	up	0	0
ENSDARG00000036164	Cysteinyl-tRNA synthetase	cars	up	0	0
ENSDARG00000036942	Glycerol-3-phosphate dehydrogenase 1	GPD1	down	0	0
ENSDARG00000037000	FK506 binding protein 11, 19 kDa	FKBP11	up	0	0
ENSDARG00000037281	EST similar to Fibrinogen, gamma polypeptide	fgg	down	0	0
ENSDARG00000037488	EST similar to Calmegin or Calnexin	canx	up	0	0
ENSDARG00000038153	EST similar to Lectin, galactoside-binding, soluble, 1 (galectin 1)-like 1	lgals1	up	0	0
ENSDARG00000038207	EST similar to Aldehyde dehydrogenase 4 family, member A1	aldh4a1	down	0	0
ENSDARG00000038743	Coatomer protein complex, subunit beta 2	COPB2	up	0	0
ENSDARG00000039516	Complement component 8, alpha polypeptide	C8A	down	0	0
ENSDARG00000040021	Estrogen receptor binding protein	ERBP	up	0	0
ENSDARG00000041206	EST similar to non-metastatic cells 4, protein expressed in	nme4	down	0	0
ENSDARG00000041252	GTP binding protein overexpressed in skeletal muscle	GEM	down	0	0
ENSDARG00000042684	Serine (or cysteine) proteinase inhibitor, clade C (antithrombin), member 1	serpinc1	down	0	0
ENSDARG00000042708	Tubulin, alpha 8 like	tuba8l	up	0	0
ENSDARG00000043848	Superoxide dismutase 1, soluble	sod1	down	0	0
ENSDARG00000043976	Eukaryotic translation termination factor 1	etf1	up	0	0
ENSDARG00000044688	EST similar toDual specificity phosphatase 4	dusp4	up	0	0
ENSDARG00000045482	Serine/threonine kinase 38	STK38	up	0	0
ENSDARG00000051957	EST similar to Septin	sep	up	0	0
ENSDARG00000052099	EST similar to Alanine-glyoxylate aminotransferase 2-like 1	agxt2l1	down	0	0
ENSDARG00000052167	EST similar to SHC transforming protein 1	shc1	up	0	0
ENSDARG00000053467	GTP binding protein 1	gtpbp1	up	0	0
ENSDARG00000053912	Fibrillarin	fbl	up	0	0
ENSDARG00000055092	P450 (cytochrome) oxidoreductase	por	down	0	0
ENSDARG00000055912	Non imprinted in Prader-Willi/Angelman syndrome 2	NIPA2	up	0	0
ENSDARG00000056621	CCCTC-binding factor (zinc finger protein)	CTCF	up	0	0
ENSDARG00000056717	Valyl-tRNA synthetase 2	vars2	up	0	0
ENSDARG00000056875	EST smilar to Regulator of G-protein signalling 2, 24kDa	rgs2	up	0	0
ENSDARG00000057970	Retinol binding protein 4	RBP4	down	0	0
ENSDARG00000058128	EST similar to Moeisin or Radixin	msn or rdx	up	0	0
ENSDARG00000058285	EST similar to Carnitine palmitoyltransferase 1B	cpt1b	down	0	0
ENSDARG00000058467	Formin binding protein 3	FNBP3	up	0	0
ENSDARG00000058693	Calpastatin	CAST	up	0	0
ENSDARG00000060383	Methylmalonic aciduria (cobalamin deficiency) cblA type	MMAA	down	0	0
ENSDARG00000062132	EST similar to Cytochrome P450, family 4, subfamily V, polypeptide 2	cyp4v2	down	0	0
ENSDARG00000062280	E3 ubiquitin protein ligase, HECT domain containing, 1	EDD	up	0	0
ENSDARG00000068175	EST similar to Inhibitor of growth family, member 5b	ing5b	up	0	0
ENSDARG00000068478	Glutathione peroxidase 4a	gpx4a	down	0	0
ENSDARG00000069099	Transmembrane and coiled-coil domains 1	LOC54499	up	0	0
ENSDARG00000069186	EST similar to cytochrome P450, family 27, subfamily A, polypeptide 1	cyp27a1	down	0	0
ENSDARG00000070539	ADP-ribosylation factor 3	ARF3	up	0	0
ENSDARG00000074215	EST similar to eukaryotic translation initiation factor eIf4e-1	elf4e1	up	0	0
ENSDARG00000074849	Ras-related C3 botulinum toxin substrate 1	rac1	up	0	0
ENSDARG00000074971	Dehydrogenase/reductase (SDR family) member 6	DHRS6	down	0	0
ENSDARG00000075570	Insulin-degrading enzyme	IDE	up	0	0
ENSDARG00000075827	Coagulation factor VIIi	f7i	up	0	0
ENSDARG00000076223	Stress-associated endoplasmic reticulum protein 1	SERP1	down	0	0
ENSDARG00000076526	EST similar to Nucleolar protein family A, member 1	nola1	up	0	0
ENSDARG00000077356	Synaptophysin-like 1	SYPL	up	0	0
ENSDARG00000077766	EST similar to eukaryotic translation initiation factor 4 gamma, 1	elf4g1	up	0	0
ENSDARG00000078353	EST similar to Glutamic-oxaloacetic transaminase 2	got2	down	0	0
ENSDARG00000001710	Flotillin 1	FLOT1	up	0	0
ENSDARG00000002339	EST similar to Septin 7 or cell division cycle 10	cdc10	up	0	0
ENSDARG00000002344	Tubulin, beta, 2	tubb2	up	0	0
ENSDARG00000002758	Death effector domain-containing 1	dedd1	down	0	0
ENSDARG00000002967	EST similar to Pdgfa associated protein 1	pdap1	up	0	0
ENSDARG00000003681	EST similar to Eukaryotic translation initiation factor 5	eif5	up	0	0
ENSDARG00000005616	Complement component bfb	bfb	down	0	0
ENSDARG00000005842	CD9 antigen (p24)	cd9	down	0	0
ENSDARG00000005891	EST similar to Cytochrome b-5	cyb5	down	0	0
ENSDARG00000005944	Guanine nucleotide binding protein, beta polypeptide 1	GNB1	up	0	0
ENSDARG00000006092	RAD21 homolog (S. pombe)	RAD21	up	0	0
